# Supplementary material for: Development and validation of an m6A and autophagy related lncRNAs signature for predicting survival and modulating the immune microenvironment in esophageal squamous cell carcinoma
Source: Front Immunol. 2026 May 28;17:1766278. doi: 10.3389/fimmu.2026.1766278 (PMC13254102; doi:10.3389/fimmu.2026.1766278)
Supplement: Supplementary file 2 [file Table2.xlsx]

## Sheet: Sheet1
geneNames	GSM1297076	GSM1297078	GSM1297080	GSM1297082	GSM1297084	GSM1297086	GSM1297088	GSM1297090	GSM1297092	GSM1297094	GSM1297096	GSM1297098	GSM1297100	GSM1297102	GSM1297104	GSM1297106	GSM1297108	GSM1297110	GSM1297112	GSM1297114	GSM1297116	GSM1297118	GSM1297120	GSM1297122	GSM1297124	GSM1297126	GSM1297128	GSM1297130	GSM1297132	GSM1297134	GSM1297136	GSM1297138	GSM1297140	GSM1297142	GSM1297144	GSM1297146	GSM1297148	GSM1297150	GSM1297152	GSM1297154	GSM1297156	GSM1297158	GSM1297160	GSM1297162	GSM1297164	GSM1297166	GSM1297168	GSM1297170	GSM1297172
7SK	7.6596	7.46828	7.73861	8.05427	7.6629	8.39862	8.23572	8.32953	7.68747	8.0955	7.79644	8.46053	8.37203	8.65755	8.51031	8.14875	9.11746	8.20631	7.87358	8.5731	8.81686	8.44122	8.31924	8.05717	7.52943	8.13901	8.5024	7.95092	7.97264	7.07286	7.71246	7.18287	8.08416	8.13714	8.21139	9.03391	7.9488	8.30649	7.28664	7.63893	8.05396	7.79334	7.34937	7.58329	7.8299	7.83646	7.82708	7.68572	7.43012
A1CF	6.89074	6.51891	6.81448	7.89107	6.33468	8.8602	8.80983	7.71011	8.28034	7.98888	6.81286	8.24335	7.7968	7.13956	6.85933	8.1327	7.65812	8.04519	7.00128	8.42756	7.48194	7.5252	6.33121	7.97175	7.71261	7.1925	7.86713	6.48967	6.6586	6.58617	6.67466	7.36471	7.20836	7.4533	7.69823	7.14609	7.1411	8.57507	7.72271	8.03396	7.22612	7.46474	7.39727	6.28706	6.64654	7.03201	6.54863	8.17316	6.11207
A2M	3.26825	3.31288	3.16239	2.90887	3.12958	2.93225	3.05833	4.42787	2.84011	3.67074	3.02168	2.86585	2.97732	2.95752	3.17038	2.98656	2.83627	2.89652	2.82354	3.75425	2.93915	2.89128	2.86546	2.96789	2.91647	3.00046	4.24273	4.03627	2.98598	3.11673	3.00416	3.01709	4.92467	3.26439	2.81812	3.89353	3.26248	3.23322	3.66711	3.2942	2.89991	3.86966	4.68203	3.40321	3.56249	3.29637	2.92306	2.96342	2.7961
A2M-AS1	5.72139	5.76795	5.53448	6.15312	6.63257	5.94214	6.49737	4.726	6.31961	6.28196	5.55526	6.28211	6.64209	6.87401	6.47391	6.36354	6.42318	6.45756	6.49031	7.2275	6.30709	6.71829	5.70261	6.064	6.44138	5.97553	6.2168	6.84758	7.96022	6.25742	5.40461	7.68289	5.64746	6.27103	6.31112	6.00219	5.82656	6.99094	6.51606	6.71655	6.82418	6.56971	5.82748	5.47387	6.91709	6.37435	6.10153	6.32691	5.96518
A2ML1	4.25977	3.85078	3.79859	4.36111	5.5018	5.64406	5.54677	6.12012	3.43617	5.09205	6.73208	5.82442	5.54244	5.82656	5.6351	5.95645	5.76431	5.45685	4.90627	5.08778	6.84113	4.57048	4.92363	5.61329	4.6149	4.8662	4.8946	4.7956	4.62612	4.84809	5.40515	3.91399	3.8233	3.93153	5.00152	4.95836	5.7856	4.0688	3.55603	3.73977	4.48042	3.65843	4.56616	5.87657	4.30308	4.78348	4.88731	4.78177	5.42055
A4GNT	5.84791	5.87602	5.81673	5.69433	5.44662	5.78921	4.8877	3.78931	5.00396	4.57162	4.75342	5.69414	5.25474	4.91219	4.66409	3.24768	4.26244	5.34634	5.15156	6.11132	5.80241	5.81887	6.12712	6.44289	5.25018	5.67676	5.78738	6.01434	6.43891	5.72935	6.55019	5.86328	5.68622	4.90904	5.42206	6.82134	4.89518	6.47292	6.19929	5.67807	6.00842	5.9828	6.15788	6.3123	5.75998	5.74024	5.93988	5.18176	5.60415
AACS	6.53421	6.34622	6.43344	6.62969	7.20055	6.50847	6.70544	7.03922	6.87016	6.66572	7.0257	6.72498	6.56449	6.05269	6.81302	6.87432	5.83264	6.86662	6.3318	6.72305	6.86824	6.93796	7.40867	7.26389	6.23447	7.49994	6.73627	7.38424	7.88007	7.62517	8.35708	8.05636	7.28956	7.35161	7.49319	8.16694	8.49997	7.81019	8.28377	8.6366	8.06503	7.3366	7.7076	7.46587	6.63469	6.43293	6.28533	6.63753	5.48202
AACSP1	11.6376	11.3557	11.7478	11.2153	10.7444	10.9527	10.5129	11.1576	11.0601	11.7005	10.9051	10.6776	11.4786	11.0733	11.4033	11.8207	10.9612	11.7164	11.8605	11.5862	11.3596	11.4146	10.4117	11.1337	11.638	11.2617	10.7965	10.813	11.5044	11.2827	11.1399	11.3648	11.791	11.3728	11.6559	10.996	10.6414	11.9656	11.0897	11.3134	11.6041	11.9857	11.29	10.9629	11.4492	11.4719	11.104	11.2018	10.1886
AADACL2	8.26416	8.37099	8.3185	8.26602	7.27861	8.62882	7.75228	7.45059	10.8027	7.94603	7.88352	8.20933	7.68335	7.75199	8.90278	8.86461	7.7812	7.67116	8.13134	7.30016	8.1085	7.93639	8.44655	8.35261	7.98702	7.72903	7.84551	7.72147	7.93915	8.47542	8.95502	7.59474	8.28688	8.23451	8.24768	8.07108	7.99708	7.92014	7.72934	7.13292	7.72222	7.41714	7.28845	7.74578	7.20924	7.81636	7.74271	7.68655	7.96863
AADACL3	6.91486	6.48304	6.95768	7.33791	6.65657	6.51837	6.4727	6.0997	6.1247	6.77933	7.1999	7.01216	5.99076	6.70573	6.65622	5.70601	6.15729	6.40799	6.45479	6.32292	6.87956	6.31856	6.88237	6.69973	7.54423	7.0283	6.58381	7.05959	6.34002	5.83706	7.05776	5.9983	5.93811	6.12968	6.6679	6.6262	6.25405	6.58997	6.12016	6.27767	6.06621	6.36192	6.27533	7.16702	7.36736	7.27246	8.17669	6.71702	6.43981
AADAT	4.80001	5.53978	5.12461	5.32707	5.64363	5.52909	5.7284	6.15105	6.64695	5.27961	5.13479	5.18737	5.06983	5.79314	5.11501	5.62582	6.81758	6.30874	5.78639	5.60224	5.23977	5.25327	5.12912	5.05594	5.25348	4.93581	5.05851	5.89907	5.21784	5.23003	4.94097	5.48906	5.3447	5.24774	4.89046	5.92523	5.43069	5.26184	4.88069	5.6894	4.88819	4.97877	5.1111	5.3916	5.32072	5.20597	5.33463	5.57531	5.48985
AAK1	6.77847	6.71755	6.70628	7.03686	5.88094	6.55151	7.00375	6.80957	6.73055	6.32777	6.358	6.66512	7.32662	6.80656	6.35314	7.57751	7.33948	7.41254	6.47912	7.37643	6.23154	6.38921	6.05837	6.53372	6.89837	6.78537	6.90256	6.98261	6.16101	6.31744	6.62598	6.74815	6.85668	6.59188	6.43741	5.997	6.21062	7.79703	7.00503	7.27993	6.73224	6.83577	6.84999	6.20878	6.99447	7.11052	6.27842	5.92327	5.85917
AAMDC	6.41546	6.40273	6.45785	6.72821	6.42801	5.8513	6.65553	6.96109	5.69651	6.8452	6.38363	6.24294	6.19338	6.4417	5.89138	6.93083	7.45062	6.55975	6.71531	6.50723	6.42092	6.65219	7.02627	6.49538	7.07439	6.42459	6.31395	6.36557	6.52507	6.54905	6.31403	6.1805	6.42294	6.85632	6.45924	6.44295	5.90262	6.91684	6.43401	6.28577	7.16813	6.19885	6.97348	6.95205	6.82321	7.20917	7.23777	6.55021	6.98238
AAMP	10.194	10.2938	10.1515	9.93264	9.29711	9.96998	9.39222	8.95633	9.78559	9.92811	9.74489	9.28631	9.86292	9.89666	10.2788	10.1621	10.3499	9.76486	10.1926	9.64852	9.42048	9.67224	9.89099	9.81626	10.1186	10.2544	10.2157	10.1255	10.4545	10.3177	10.2579	10.1541	10.6936	9.6871	9.71113	9.83989	8.89695	10.0424	10.2117	10.0893	9.87246	10.4012	10.5904	10.152	10.0452	10.1434	10.3561	9.97863	9.66935
AARS1	10.4848	10.6588	10.3408	10.4727	10.8061	10.573	10.579	10.6669	10.0438	10.2618	10.7138	10.2255	10.4284	10.3162	10.6085	10.707	10.604	10.3841	10.5861	11.4826	11.0911	11.0677	11.0638	10.6201	10.2976	10.5278	10.344	10.8893	9.69156	10.4909	10.0133	9.6358	11.4936	11.7129	11.0332	10.3711	10.6837	10.547	10.0422	10.104	10.3713	10.1232	11.05	10.9449	10.4516	10.4933	10.8931	10.7144	11.2753
AARS2	9.63447	8.02029	9.99616	9.26105	5.41937	9.02095	9.15338	8.53454	9.46182	10.1108	7.83734	10.0443	10.6187	10.0457	10.764	9.73258	9.77492	10.9863	9.03281	10.8503	10.4122	7.95854	8.91817	10.5104	10.2007	10.7438	9.17908	7.97695	7.76762	6.79945	9.85306	5.83805	6.66101	9.27061	8.85183	8.68584	6.98999	8.34322	9.06785	7.67258	10.5096	11.2823	4.30835	10.1783	7.20301	9.31898	9.3161	10.6538	5.78612
AASDH	6.8583	6.94791	6.69489	7.27279	6.26051	6.4359	6.83178	6.91974	7.46022	7.76147	7.0866	6.52142	6.73968	6.80254	6.7716	6.21352	6.83744	7.36029	7.21243	6.89172	6.64041	6.63995	7.25142	6.55216	6.9033	6.79797	6.86041	7.04076	7.40883	6.55608	6.95176	7.42996	6.94318	7.31473	6.84592	7.23421	7.14337	6.99801	7.11603	7.58162	6.82938	7.36401	7.06128	7.40109	7.1529	7.41342	7.23802	7.44846	6.72038
AASDHPPT	6.27472	4.88223	5.02073	6.55745	4.91748	6.08693	8.04449	6.32338	5.37732	6.84144	4.95521	5.84639	7.24717	5.62352	5.69712	6.14342	5.93495	6.67187	4.61228	6.87148	5.74903	5.91438	5.6533	6.74258	5.54108	6.16597	5.16647	6.81319	7.76434	5.26087	7.58102	5.03315	4.67839	6.13702	8.14946	9.02811	3.7592	7.70609	7.99191	5.79563	6.73431	7.15577	6.41003	7.31338	6.63871	6.28809	5.66199	7.29302	5.08758
AASS	6.93879	6.99277	7.05709	7.22029	7.18632	6.83638	6.72215	6.86879	7.42011	7.10712	7.11648	7.22608	7.05015	6.81745	6.87425	6.88115	7.59012	7.10072	6.75487	6.94444	7.49961	7.11871	7.00139	6.97121	7.07559	7.03177	6.74541	6.85794	7.06911	6.91943	6.88339	7.30981	7.09021	7.09842	7.01336	6.93045	6.93277	7.12237	7.26807	7.0066	7.07231	7.19469	7.15522	6.89486	7.16542	7.02505	6.97796	7.37842	7.26495
AATF	8.0734	7.76969	8.07869	8.21389	8.2898	8.37051	8.69644	8.59938	8.10992	8.29691	8.19836	8.44039	8.20954	8.36363	7.99118	8.24516	8.39639	8.76573	8.3316	8.17926	9.28441	8.95398	8.80561	8.06762	8.26533	8.24544	8.53854	8.14321	7.87182	8.11569	7.75625	7.82566	8.22599	8.50088	8.87217	8.12697	7.7172	8.8972	8.31509	8.10049	8.12336	8.38212	8.25911	8.20162	8.45951	7.94313	8.08904	7.87753	8.31138
AATK	8.49552	8.85547	8.53991	8.85423	8.97833	8.88098	8.88962	8.85168	7.98718	8.74375	9.12598	8.6653	8.76729	9.13338	9.47461	8.83739	8.98882	8.77414	9.41424	8.34383	9.0119	8.74057	9.08088	8.63772	8.55559	8.3323	7.96268	8.81994	8.58298	8.4368	9.42407	7.69852	8.21978	8.79977	9.13949	8.61947	8.23589	8.77038	8.24539	7.83674	8.59927	9.06974	9.14864	8.62778	8.36891	9.04713	8.99458	8.54369	8.59147
ABAT	5.73528	5.8442	5.4956	5.8631	6.01941	5.45199	6.68705	5.00653	6.22426	5.62257	5.42571	6.14197	5.93523	5.51003	6.41671	5.75088	6.16485	5.82225	5.71122	5.90363	5.55081	5.67202	5.11227	6.09929	5.91079	5.6639	5.52119	6.5047	5.49231	5.79294	6.48235	5.88638	5.70368	5.74041	5.98407	6.47799	5.67623	5.78239	5.89137	5.38396	5.83255	5.75436	5.84147	6.44415	5.78608	5.45669	5.29934	5.48454	5.55958
ABCA1	9.80876	9.86478	10.4303	10.6729	10.3535	10.917	10.1151	11.324	10.8611	10.969	9.96641	11.2485	11.3387	10.9352	10.1939	11.0884	10.6256	11.2182	9.37497	10.4919	10.6606	10.6231	8.8475	10.3833	10.7892	10.7894	11.2848	10.253	8.60307	9.38611	8.90794	9.84005	10.5743	9.94861	9.14015	8.83326	10.3827	10.9076	10.008	10.3748	10.0974	10.5257	10.0488	9.05237	10.6916	10.5397	10.3009	10.2025	10.2234
ABCA11P	9.85644	9.99249	9.82751	9.80925	9.75799	9.03867	9.48834	9.01569	9.53241	9.60977	9.17488	9.43418	9.59752	9.94577	9.48387	9.95459	9.66418	9.6155	9.82243	9.63526	9.86232	10.2042	9.63734	9.67294	9.82765	9.36054	10.0774	9.55801	10.8189	9.7849	9.96791	10.1397	9.66762	10.1393	9.97624	10.0881	9.64594	9.60232	9.73752	9.54518	9.23729	9.89012	9.91025	9.86006	10.1013	10.0268	9.78254	9.95698	10.1055
ABCA13	11.5542	12.0318	11.2174	11.5209	10.7414	10.3714	10.3096	10.5393	11.5219	10.7109	11.6457	10.7271	10.6209	10.7085	11.1528	9.22293	11.0299	10.4122	11.4588	9.48074	9.45575	10.366	11.0562	10.2801	11.0375	10.7672	11.6146	12.2993	11.7884	12.3462	12.2186	10.8381	10.7573	9.95642	10.3951	11.0304	10.0278	10.066	10.8405	11.7858	11.6236	10.9	9.60789	11.5364	10.52	10.4521	10.2471	11.0205	10.5781
ABCA2	8.31252	8.23356	8.16604	8.08394	8.6167	8.27452	8.37427	8.62576	8.1574	8.17639	8.62713	8.09198	8.15431	8.13285	8.40366	8.38397	8.02695	7.94652	8.59668	7.98707	8.22021	8.14466	7.99869	8.12226	8.45738	8.09764	7.83907	7.82576	8.39968	8.26227	8.20543	8.22957	7.74872	8.43407	8.14862	8.30852	8.60576	8.23905	8.35924	8.04401	7.97977	8.26967	8.3317	8.06299	7.96992	7.84409	7.89587	8.41922	8.62051
ABCA4	9.87845	8.24753	8.55013	9.03931	8.31067	9.80744	9.61395	11.082	12.2664	8.63691	8.78828	10.2856	8.98455	9.30834	10.4391	9.03173	10.7604	10.7023	8.22903	11.2435	10.663	8.24293	9.69358	9.03574	10.7174	11.364	9.58131	9.60547	8.61201	9.0756	9.71341	9.42347	11.8485	9.45126	11.0696	9.7273	8.83571	8.69997	9.19844	8.63975	10.0376	9.70595	8.85198	10.0329	8.68628	10.647	9.12065	8.93112	9.04607
ABCA7	6.45722	6.8852	7.08114	7.92476	6.70655	7.1611	7.02141	6.88216	6.45064	6.55285	6.92128	7.76481	6.83213	6.58506	7.52144	7.3575	7.30524	6.30478	7.8484	8.22965	6.90767	7.19169	7.65528	7.06317	7.0294	6.416	8.16194	7.15854	8.2665	6.53453	7.21435	7.16794	7.84452	7.19457	6.62871	7.08345	6.45559	7.17574	6.27573	7.48866	6.04976	7.66866	7.59319	7.56319	7.29413	7.64462	7.71766	7.1889	6.86677
ABCA8	12.7439	12.9563	12.243	12.013	12.7197	12.7207	12.5192	12.7525	12.4281	12.7834	13.0612	12.6904	12.1541	12.6876	13.134	12.6497	12.5523	12.1716	12.8859	12.0933	12.897	12.6463	12.828	12.7398	12.0996	12.7486	12.4744	12.4393	12.1204	12.7462	12.8323	12.2492	12.5156	12.2583	12.1183	13.2585	12.7194	12.338	11.284	12.3503	12.0241	11.78	12.7411	12.6781	12.2864	12.0574	13.0425	12.2222	13.0234
ABCA9	15.3338	15.3876	15.1154	14.8886	15.0913	14.7331	14.7662	14.9873	14.6728	15.2045	15.2658	14.9109	15.0945	15.0758	15.4846	15.1291	15.493	15.377	15.1532	14.9351	15.134	15.4584	15.2745	14.7195	14.8765	15.2433	14.8614	15.1118	15.0919	15.0658	15.0963	15.1017	15.3717	15.0128	15.417	15.0019	14.7843	14.8934	15.2715	15.0139	15.6002	15.097	15.0128	15.3479	15.1819	15.1881	15.2939	15.1726	14.8703
ABCB1	10.4639	10.6583	10.657	10.5867	10.3134	10.3162	10.6768	10.4877	10.5699	10.4796	10.8479	10.5434	10.6627	10.6742	10.539	10.2582	10.2575	10.3868	10.9181	10.7295	10.3068	10.4377	10.6935	10.6972	10.4479	10.7064	10.7252	10.7691	11.3732	10.7262	11.2989	10.8314	10.6866	10.4444	10.8348	11.1341	10.5206	10.6874	10.8531	10.8236	10.6413	10.8569	10.7934	10.8301	10.7369	10.4831	10.5582	10.7649	10.485
ABCB10	9.24751	9.58716	9.30712	9.41349	10.2244	10.3955	9.79908	10.8969	10.3924	9.96818	9.43586	10.1758	10.0493	9.44763	9.72997	10.7319	9.2113	9.20048	9.80532	9.52023	10.2147	10.0665	10.2031	9.70985	9.58467	9.70265	9.88816	9.56	10.4907	9.36441	10.2477	10.4783	9.52725	11.0238	11.2838	10.0097	10.3173	9.44484	8.91665	8.87662	8.98261	8.76438	8.84708	10.5362	9.57245	8.91557	9.24151	10.0446	11.2172
ABCB11	10.7631	11.2309	11.4357	11.83	11.2095	12.0484	11.5693	11.7925	11.6151	11.5885	11.2732	11.0201	12.0202	11.7215	11.2532	12.2071	11.1772	11.3283	11.8722	11.2284	11.2893	11.2284	11.2341	12.0256	11.1345	11.6042	11.3835	11.0227	10.0407	10.8134	10.0021	10.0508	10.3416	12.5586	12.2015	11.0549	11.3708	11.5904	10.5442	11.0276	10.9729	9.20442	11.2827	10.9532	10.9374	10.1356	11.2197	11.0241	12.4447
ABCB4	8.04465	8.15253	8.58607	7.07512	7.26075	7.26105	7.90398	7.65483	9.07419	7.2697	7.74425	8.86431	7.77983	7.72237	8.59957	7.69546	7.77292	8.19197	8.0012	7.5007	7.38439	8.48891	7.53143	7.32439	7.67335	8.33074	7.76406	8.24234	9.31427	9.95123	9.04638	8.70322	9.23796	8.43322	8.45535	7.30666	7.33275	7.89595	8.75412	8.3243	8.9547	8.64589	7.77885	8.17379	7.01937	7.77127	7.4665	8.73271	8.16161
ABCB6	9.23948	9.2607	9.43105	9.42725	9.34479	9.02793	8.74232	9.25101	9.3987	9.54012	9.71299	9.16325	9.44203	9.65151	9.40814	9.12007	9.21558	9.37852	9.65074	9.20996	8.73841	9.28061	9.38477	9.26343	9.60268	9.27324	9.39074	9.53691	9.19742	9.01688	9.06151	8.88478	9.06576	9.08693	8.8148	8.9416	9.73525	9.13093	9.62463	9.31182	8.94833	9.21902	9.88111	9.595	9.48833	9.26602	9.18915	9.10359	9.42325
ABCB8	9.7981	10.7966	10.6959	9.75184	10.6673	10.7386	10.3575	10.4865	10.2502	10.0478	10.0597	9.61028	10.2621	9.94433	10.4639	11.492	10.4044	10.1473	10.6023	10.7128	10.6783	11.0064	10.1039	9.92194	9.77758	10.2553	10.0439	9.6221	10.3623	9.91556	10.8928	10.7883	10.5979	10.5167	10.9688	10.9978	10.5391	10.6407	10.6526	10.3839	10.0161	10.3077	10.1095	10.0712	9.71333	9.76345	10.0752	10.057	10.4838
ABCB9	7.19019	7.16913	7.11785	7.19826	7.4063	7.13907	7.3106	7.06626	6.84763	6.96665	7.05035	7.34052	7.29914	7.34954	7.49811	6.94935	7.62177	7.89499	7.23123	6.55672	7.54285	7.264	7.11618	6.95038	7.72376	7.12475	7.69739	7.34891	7.36324	6.92686	7.35931	6.99042	7.67163	7.39782	7.19466	6.84196	7.66072	7.25308	7.32062	6.53537	7.71492	7.03163	7.32983	6.94774	7.16441	6.98645	7.19741	6.92156	6.71445
ABCC1	13.2765	13.3888	13.7559	13.0097	13.7724	13.6788	13.6627	14.3989	13.1204	13.6073	13.273	13.4996	13.7912	13.7264	13.5961	13.1643	13.3884	13.7991	13.8438	13.5433	12.7802	12.9843	13.5147	12.9075	13.4247	13.8565	13.9102	13.821	13.9532	13.7097	13.4518	13.3976	13.3493	13.7264	13.6364	13.5171	14.1443	12.5027	13.3264	13.7276	14.2609	13.9945	13.9962	13.7801	13.1868	13.579	13.648	13.4649	13.8621
ABCC10	7.58735	7.87193	7.36391	7.8529	8.54396	7.01802	7.35099	7.20673	7.46366	7.15788	7.76532	7.65089	7.34822	7.4725	7.42354	7.27514	7.16606	7.87598	7.70428	7.64737	8.05941	7.38411	7.7437	7.32578	7.71637	8.07926	7.71523	8.22387	8.55859	8.14241	8.17668	8.18032	8.28118	7.32047	7.53475	7.94424	8.28581	7.11154	8.04518	7.72888	7.90638	8.26361	8.2243	8.11245	7.9914	8.00598	7.7236	7.54599	7.49131
ABCC11	10.4495	10.0368	9.88186	9.51353	9.87626	9.55459	10.4562	8.63098	10.2782	10.1587	10.1854	9.32207	9.57777	9.57919	9.23755	11.2855	9.11244	9.99748	9.90689	9.94424	9.43553	9.89209	10.3289	9.92202	9.96782	9.36751	9.24806	10.2652	10.7322	10.3788	11.1388	11.0511	9.67312	9.78848	9.05061	9.37534	8.66939	9.85304	10.9064	10.0701	9.01382	11.2705	10.7757	10.177	10.0706	10.431	9.38929	10.0579	9.74339
ABCC12	9.53054	9.80508	9.36944	9.58277	10.1011	9.88803	9.48536	9.87405	10.1702	9.41301	9.23382	9.64465	9.17177	9.83951	9.22299	9.8629	9.36021	9.21758	10.2698	9.28007	9.79704	10.0457	9.75046	9.62944	9.7259	9.04085	9.90354	9.3165	9.6552	9.4051	9.15646	10.3246	9.4267	10.776	9.57362	9.51038	9.76776	9.77828	9.47101	9.26793	8.88055	8.41125	9.21739	9.20685	9.82644	9.871	9.57897	9.96333	10.6188
ABCC2	6.60145	7.55311	7.46108	8.571	8.37491	8.48512	7.20142	8.78299	7.99024	8.48789	7.86716	7.98484	8.40559	7.71666	8.21371	7.78668	6.08222	7.88691	7.14551	8.42381	8.98678	8.44077	5.81362	7.10259	8.33313	6.55569	8.33156	6.31912	6.09474	5.5688	4.96071	4.57135	5.14956	9.08627	7.16123	6.46104	7.23592	8.64625	5.83027	6.21363	6.10283	5.59901	6.49136	5.73989	7.7179	8.01349	7.21947	7.68469	7.68612
ABCC4	6.01589	6.17082	6.2391	6.51193	6.42715	5.61139	6.71071	6.02118	6.48256	6.21957	6.73595	6.97753	6.14514	6.32132	6.81573	6.51755	6.71982	5.9604	8.18651	6.01159	6.78386	7.49994	6.63485	6.51293	6.02974	6.80856	6.38365	6.56202	5.92068	5.92471	6.00682	5.57034	6.33164	6.59535	6.55003	6.25862	6.65402	6.3597	6.24797	5.91922	6.44769	6.90986	6.70622	7.07799	6.56186	6.82799	6.80251	6.97941	6.27187
ABCC5	9.45419	9.3894	9.71257	9.8229	9.596	10.1758	9.66652	9.77978	9.89567	9.54343	9.13436	9.80446	10.1414	9.88348	9.87224	10.0715	9.73203	9.93446	9.39604	9.83455	10.0182	9.72304	9.66739	9.77753	9.89365	10.1954	9.49287	9.58516	9.16304	9.79641	9.64477	9.46907	9.81326	9.68288	9.39109	9.50321	9.63397	9.74004	9.50785	9.74007	9.6053	9.62432	9.59823	9.21651	9.51432	9.6018	9.83013	9.63233	9.56907
ABCC6	8.05112	8.38481	7.82961	8.01524	8.65492	9.31718	9.33647	9.1886	8.8745	10.0626	8.09583	9.41825	8.58529	8.06318	8.40757	8.73208	8.21824	8.63084	8.87879	8.709	7.72575	9.09158	9.06708	8.28345	8.41155	8.5061	8.02484	8.67636	9.68562	9.04808	9.11288	11.1046	7.19405	7.49615	7.72796	8.66468	8.944	7.67116	8.75472	8.8757	8.43211	9.85261	9.16092	9.25374	9.03819	8.38543	8.20648	8.87418	7.58982
ABCC6P1	6.26672	6.19944	5.96215	6.59189	6.30342	6.77559	6.42117	6.00763	6.13114	6.19114	5.8829	6.45048	6.93529	6.21216	6.45704	5.9489	6.0053	6.47396	7.39741	6.12586	6.57631	6.78948	6.86931	6.91541	7.1003	6.63658	6.37862	6.15064	5.93827	6.12998	6.04978	5.02456	5.5407	6.20985	6.63934	6.58262	5.59196	5.77749	6.36088	5.61547	6.0147	5.63846	5.54956	4.82553	5.56076	5.92653	5.73799	5.93728	6.49335
ABCC8	8.88243	8.71809	8.75691	8.88101	9.19374	9.06606	9.00712	9.12401	8.72593	8.97918	8.73732	8.75335	9.04421	8.93249	8.50344	9.13486	8.98256	9.13328	8.98846	8.81158	9.04056	9.07777	8.7433	8.58838	8.86058	8.84716	8.48079	8.53358	8.97773	8.9037	9.15301	8.88519	8.47745	9.27107	9.10458	8.55479	8.82389	9.10157	8.80502	8.61576	8.52876	9.35955	8.85905	8.90141	8.81172	8.91064	8.68978	8.93134	9.24894
ABCC9	7.07727	7.12399	7.20541	7.265	7.46106	7.91016	6.90204	7.87796	7.36193	7.85065	8.14465	7.45624	7.20751	7.75811	7.46646	7.24472	7.58546	7.22076	7.83641	7.35569	7.59336	7.20887	6.91511	7.17666	7.38838	6.67392	6.69919	6.7284	7.2369	7.14074	7.16661	7.1292	7.41613	7.12375	6.51954	6.4248	6.94579	7.63621	8.93856	7.20913	8.25767	7.13838	7.61101	6.85305	7.46648	7.02805	7.79415	7.13222	7.2596
ABCD1P2	4.50117	4.0074	4.03627	3.73541	3.09581	4.86434	2.99834	4.47256	4.25042	4.00324	3.70808	5.39537	3.45226	3.54778	4.16901	3.00942	3.34131	3.49615	3.09784	5.40146	3.088	4.27265	2.91876	3.08395	4.56121	3.40338	3.70015	5.25416	3.50088	3.53425	4.09206	3.46056	3.84885	2.88443	3.06299	4.42504	4.12486	3.77616	3.23594	5.82187	4.46758	3.2852	3.65642	3.34082	4.29896	3.71174	4.78513	4.77925	2.91355
ABCD1P5	3.90313	4.64897	4.48911	4.2651	4.65216	5.33654	5.00619	5.8437	4.99353	4.91851	5.45245	5.51482	4.96563	5.31523	5.47311	3.50724	6.46985	4.73313	4.67582	4.20992	3.58495	4.67103	7.04351	4.82374	4.75149	4.91617	4.58267	5.05656	4.87548	4.70426	8.88528	3.97872	4.61206	5.11418	4.95793	4.27442	3.09466	5.51665	4.10261	5.01811	4.17008	5.49039	4.72975	4.88095	4.68459	4.31972	4.48242	4.8302	4.45419
ABCD2	6.38645	6.14778	7.38125	5.64766	6.38012	4.6654	2.94312	4.9055	6.4829	7.28629	3.19915	7.20908	4.98831	7.54775	7.25009	2.97713	3.01386	6.00842	5.02565	7.62813	5.3221	8.17036	2.93888	6.5412	7.27893	6.08007	4.82976	5.84918	4.47215	5.40327	3.08122	5.39356	4.73379	2.88216	2.8812	3.21005	3.46689	6.71493	5.19448	3.60049	5.80704	8.14254	5.37514	6.00324	6.90939	5.62486	5.63283	6.22848	2.92483
ABCD3	9.30405	10.1638	9.81692	10.1547	8.64295	10.4777	11.0904	10.523	11.4183	9.79475	10.2221	10.204	10.9636	10.0065	10.1033	10.3712	10.1287	9.91557	9.64718	10.2987	10.6401	10.6391	9.97217	9.54152	9.70768	11.1277	10.8731	11.0066	9.62505	10.25	10.2503	10.7093	8.80944	10.5947	9.08252	8.84514	9.12042	9.84874	10.7126	9.82693	9.88832	9.40428	9.68822	10.6588	10.8041	10.026	9.8295	10.4277	9.77773
ABCD4	11.1698	10.745	10.6025	10.8134	10.5092	10.2432	10.374	10.2788	10.1031	10.3174	10.464	10.1321	10.4655	10.5044	10.4706	10.4506	10.3619	10.6172	10.4182	10.2787	10.4574	10.4289	10.6114	10.5559	10.5227	10.75	10.3849	10.6983	10.4561	11.0191	10.6669	10.6363	10.4901	10.3798	10.4539	10.2494	10.4215	10.3237	10.5128	10.451	10.5598	10.2842	10.323	10.3029	10.2952	10.4306	10.3666	10.5398	10.6233
ABCF1	8.71497	9.6438	9.04612	8.22577	9.19761	8.75057	8.7529	9.1997	10.3443	8.47878	9.0362	9.16422	8.42	8.86669	9.70648	9.53399	8.32477	9.15378	8.56945	8.46337	8.80543	9.01381	8.606	8.40775	9.66219	9.10579	8.79131	8.4284	8.7273	8.15076	8.41198	9.60941	9.11628	8.54569	8.5523	8.17263	8.82265	8.24907	7.98693	9.79949	8.8328	8.54857	9.85252	8.66309	9.27008	9.39097	9.86411	9.42157	9.83181
ABCF3	6.9139	7.05161	7.17509	6.96658	7.27798	6.94043	6.58108	6.45038	7.02879	7.09827	6.97198	8.13531	7.72687	7.38728	6.62696	7.94192	6.79976	6.57302	7.17343	7.14312	6.163	6.91031	7.49649	7.24889	6.81852	6.86048	7.03857	7.58104	6.5134	6.85175	6.71999	7.1139	7.42701	7.21812	7.05626	8.29739	7.07554	8.48034	7.67656	7.75054	7.36105	7.03432	7.66904	6.66801	7.0099	7.06828	7.33812	7.33037	7.57413
ABCG2	9.38554	9.49654	9.91669	10.2155	9.59504	9.82406	10.0754	9.93964	10.1251	10.2123	10.0942	10.1589	9.9622	9.9677	9.74087	10.0445	10.0496	9.47665	9.66053	10.3808	9.77991	9.86273	9.45176	9.50752	9.93141	9.90678	10.1603	9.53002	10.0417	9.59841	9.43099	9.47455	9.56422	9.08854	10.0764	9.8145	10.5861	9.86658	9.27585	9.98265	9.70684	9.70993	10.0131	9.44331	9.84177	9.76197	9.9549	9.78756	9.71831
ABCG4	7.23214	7.11798	7.51516	7.89762	6.9809	7.27551	6.99845	7.80901	10.0186	8.37174	8.63521	8.45805	9.05406	8.46286	7.62039	8.06726	7.78899	7.89493	7.70139	9.63561	6.81017	6.60974	6.33437	7.60892	7.87028	8.67095	7.03675	7.50143	6.85207	6.99121	6.52831	9.59302	8.03554	6.13124	6.04048	7.29921	7.77655	7.18938	6.94257	10.7951	9.42572	7.63745	8.47834	7.85634	6.6828	8.22145	7.39713	7.38257	6.47201
ABCG5	9.11107	9.06835	9.00311	9.15361	8.78819	8.41995	8.64918	8.30466	8.57716	8.59469	8.91865	8.50856	8.87816	8.8571	8.65522	8.5216	9.17278	8.7886	9.2327	8.88749	9.30986	8.79352	9.08491	9.2575	9.11718	8.71342	8.81275	9.07086	9.0137	8.95134	8.90102	8.76548	8.68405	8.9588	8.91055	8.61562	8.86367	9.12488	9.1951	8.79537	8.80005	8.78671	8.60991	8.89855	8.78527	9.04394	9.34323	8.76839	8.97419
ABCG8	7.77493	7.34285	7.26727	6.94328	7.97306	7.22888	7.54959	7.39883	6.13893	7.43235	6.60134	6.2961	9.34361	7.37253	7.06841	6.82975	7.22241	6.49377	7.86709	6.25537	7.60729	8.19733	7.58118	8.01306	6.62663	6.94103	7.79159	7.14676	8.02622	7.7105	7.78529	8.41826	8.49103	8.66409	7.8065	8.83134	7.41883	7.11821	7.10934	7.13875	7.03466	8.6388	8.13755	7.79649	7.60063	7.27515	7.77384	7.87206	8.16235
ABHD1	8.56985	8.5315	8.49148	8.75488	8.10365	8.52581	9.01444	8.36364	9.36768	9.27585	8.34883	8.76518	8.57888	8.44082	8.45618	8.37048	8.94406	8.78273	8.30403	9.1827	8.44497	8.38574	8.7433	8.20457	8.26778	8.75752	8.70654	8.52766	9.04875	8.76782	7.9249	8.5004	8.51496	8.00912	8.5662	8.88453	8.53069	8.4079	8.22579	8.74571	8.40731	8.33502	8.63308	8.98626	8.21255	8.49722	8.36166	8.87732	8.60344
ABHD11	9.21133	9.33124	9.23015	8.99228	8.94554	9.14111	9.3173	9.09184	9.13652	9.39228	9.53388	9.58528	9.23123	9.21391	9.39419	8.47283	9.17037	9.38262	9.2153	9.28425	8.71354	9.00401	9.30358	9.30273	9.07524	9.44495	9.48946	9.51291	9.33593	9.09955	9.61197	8.80078	9.38703	8.66163	9.40339	9.70469	8.80285	9.13174	9.17658	9.15229	9.32236	9.21776	8.62684	9.48352	9.21735	9.12167	9.01093	9.37087	9.10327
ABHD12B	16.7409	16.5676	16.5314	16.3291	16.3727	16.3197	16.4547	16.6298	16.4831	16.5261	16.6163	16.4723	16.6356	16.5236	16.8038	16.6508	16.6686	16.9798	16.8924	16.6597	16.4746	16.8433	16.672	16.3874	16.4393	16.672	16.5701	16.6449	16.6508	16.7049	16.6387	16.9428	16.8749	16.2435	16.3253	16.6536	16.4287	16.2108	16.7345	16.8478	16.6243	16.8	16.7482	16.6356	16.7849	16.348	16.633	16.5776	16.1416
ABHD14A	4.87453	4.89537	4.91379	5.14314	5.14129	6.89318	5.20822	5.42209	5.38223	4.64289	4.82353	4.68379	5.07846	5.11979	5.1122	5.23341	5.83843	4.96472	5.30834	4.62431	5.30048	5.02022	5.08124	4.99494	4.9633	4.90008	4.81001	4.74461	5.42051	5.12447	5.15159	5.42571	4.81715	5.50802	5.06413	4.91213	5.67035	4.85417	4.83762	5.39733	4.73197	4.81082	5.09748	4.92047	4.9187	5.88318	4.83967	4.78075	5.86744
ABHD14A-ACY1	10.2667	10.3327	10.1882	10.0971	9.66826	10.5432	9.98757	10.1345	10.6674	10.1005	10.2087	10.663	10.4929	10.4406	10.2597	9.73492	10.0131	10.2687	10.2791	10.8081	10.0652	10.2985	10.0413	10.1191	10.6128	10.8082	10.2157	10.3826	10.2456	10.2194	10.0655	10.684	10.4174	9.61676	9.79307	10.1328	9.88835	9.73392	10.1981	10.5902	10.6096	10.4515	10.8835	10.4564	10.4521	10.0095	10.6507	10.2367	9.65578
ABHD14B	9.53701	9.60267	9.74641	9.50032	9.69939	9.85759	9.46112	9.66836	9.65116	9.87035	9.51938	9.65808	9.98982	9.92855	9.57843	9.38091	9.91454	9.44771	9.95347	9.83034	9.75584	9.62943	9.83284	9.55642	9.76988	9.59994	9.23475	9.79964	9.69754	9.81809	9.60991	9.6453	9.46672	10.5469	9.44125	9.695	9.82754	9.88681	9.91939	9.69485	9.38468	9.89242	9.73241	10.1998	9.72918	9.6493	10.0843	9.95897	9.68706
ABHD16A	6.59591	6.36902	6.39829	6.25949	6.5586	7.12386	7.05421	6.95621	7.9537	6.92133	6.6079	7.11785	6.71505	6.63525	6.06153	6.81266	7.31796	6.77799	6.82352	7.93725	7.87414	6.55569	6.61332	6.95254	6.14809	7.28127	6.65835	6.8031	6.46981	6.32787	6.45006	7.97151	6.53918	6.64281	7.14959	7.45071	6.71119	6.65339	6.67582	6.7528	7.64174	7.48876	6.71216	6.85526	7.04365	6.68167	6.53091	6.55368	6.39423
ABHD17A	7.75654	7.70857	7.4657	7.46057	7.83064	7.88377	7.80937	8.16265	7.19347	7.60344	7.66036	7.83876	7.40658	7.8013	8.01819	7.25296	7.62951	7.82849	8.22982	7.25961	8.09895	8.20008	7.75882	7.97654	7.41563	7.89648	7.52651	7.51039	7.35819	7.78994	7.58256	7.95766	7.2678	8.08104	8.28256	7.61632	7.76962	7.20135	7.57571	7.74617	7.36919	7.9712	6.77279	8.04984	7.49769	7.50026	7.30129	7.59833	7.69731
ABHD17AP3	6.02546	6.57061	6.42182	6.68555	7.18391	6.55313	6.42041	5.78059	7.19961	6.77984	7.07562	6.46213	6.0346	6.86352	7.02386	6.31162	7.04513	6.32322	6.64025	7.03723	6.23796	6.7911	6.6979	6.51003	6.03055	6.08589	5.96755	6.2916	7.70429	7.01239	7.21624	6.71794	6.67677	5.53921	5.94647	6.78028	7.67553	6.8968	7.00023	7.02521	7.46198	7.11431	6.39288	6.64574	6.67057	6.0639	5.67348	7.42188	5.61932
ABHD17C	11.6952	12.0558	11.6572	11.283	11.6108	12.2778	11.7413	12.2202	11.4417	11.5584	11.7401	11.9454	11.7388	11.7168	11.8279	11.3856	12.4154	12.5619	12.3185	11.0214	11.5577	11.5873	10.9366	11.4386	11.8056	12.2164	11.7086	11.8345	11.3589	11.3948	11.6063	11.9349	12.2428	11.3472	12.0076	11.5654	11.425	10.8754	10.3999	11.6915	12.4466	11.2842	11.1356	11.0135	11.2443	11.6718	11.1289	11.5889	11.231
ABHD18	9.75893	9.85914	9.73536	9.52507	9.62144	9.54434	9.24636	10.0882	10.4479	9.88006	9.58497	9.59064	10.0856	9.44581	9.71059	9.95247	9.41128	9.46851	9.69623	10.1214	9.86074	9.91678	9.90684	9.67167	9.71044	10.393	9.70197	9.16733	9.45309	9.93657	8.95626	9.68562	10.1731	9.55013	9.70643	9.97879	10.0384	9.6329	9.72983	9.88514	9.64411	9.95369	10.2299	9.83419	9.69884	9.5295	9.40114	9.65419	9.58903
ABHD2	9.38762	8.84229	9.05848	9.13411	9.2806	7.90257	9.43478	8.4263	6.59568	9.15969	9.5539	8.08287	8.27179	8.98119	8.59547	7.64828	9.15247	8.02919	8.97218	7.70054	9.66265	9.91377	10.8258	9.66926	8.90052	7.27861	8.81933	8.70872	9.05957	9.91764	9.61809	8.16022	6.98652	8.80766	9.37793	9.69451	8.31928	9.3692	7.36578	7.34598	7.62609	9.22141	10.5566	10.244	9.27769	10.7715	10.2856	9.52272	10.8632
ABHD3	5.92723	7.662	6.2896	8.97174	4.23698	6.2525	5.50505	6.01054	7.37956	7.80958	5.59474	6.95014	6.09668	8.21918	5.14872	5.37946	7.06873	6.69588	4.12253	5.34554	4.59918	4.27818	4.0688	4.70763	6.2525	6.10084	8.33855	7.09382	6.31842	3.79079	4.0578	3.43254	5.25273	4.25062	3.62148	4.62124	4.20864	6.36304	5.08899	5.76017	5.38428	6.05566	4.81126	5.03055	9.39035	8.05683	6.13945	7.31884	4.55495
ABHD4	7.52144	7.56595	7.6036	9.94025	8.30792	8.3021	8.77767	9.16092	7.7447	8.10417	7.5815	9.36875	8.13318	9.10781	8.06597	9.18785	9.01485	7.93558	8.21456	11.9477	8.72039	8.96897	7.18923	7.51449	8.15408	7.28322	9.80211	7.04579	7.2248	7.01516	6.88903	6.49559	6.78215	8.24825	8.78103	8.5542	9.95379	9.24519	6.82559	7.02249	6.72787	6.395	8.23902	6.44541	7.53974	7.95945	8.15642	7.3898	8.715
ABHD5	6.3096	5.90666	6.05444	6.2544	6.08235	6.34224	6.48427	6.43031	6.12744	5.8155	6.42639	6.08939	6.29583	6.01099	6.25987	6.83051	6.38594	6.10049	6.10019	5.93462	6.5891	6.17885	6.2923	6.35378	5.61841	5.80989	6.09379	6.00607	6.15225	6.39059	6.02382	6.55583	6.48377	6.18065	6.24684	6.3146	6.22354	5.9311	5.67711	6.37887	6.11176	6.10115	6.29065	6.05556	6.01933	5.99695	6.13699	6.20848	6.19431
ABHD6	6.6478	6.73711	6.86108	6.68779	6.93039	6.74598	7.2133	6.79867	7.05036	6.8497	7.3591	6.84048	6.68898	6.72878	6.69065	7.1574	7.12214	6.71013	6.76348	6.94379	6.48441	6.77887	6.86396	6.53457	6.65704	6.88998	7.07939	6.5828	6.25215	6.78153	6.29073	6.16044	6.48799	6.7265	6.21583	6.56013	7.24434	6.87142	6.71781	6.48637	6.71812	6.10043	6.85525	6.62578	6.53594	6.75971	6.86658	7.00325	6.95056
ABI1	8.34404	8.97727	8.54689	8.59491	7.75394	8.29423	8.26277	8.68153	8.5753	8.45424	8.21345	7.91812	8.62824	8.22501	7.90352	8.29216	9.29633	8.00897	9.33764	8.63488	8.39692	8.15744	8.82292	8.81813	8.30489	8.72593	8.90901	8.71464	8.96709	8.95848	8.62736	8.91032	8.5934	8.16853	7.98024	8.7512	9.04607	8.39532	8.79661	9.27823	8.42219	8.28564	9.17549	9.15012	8.47637	8.51678	8.86403	9.03845	8.59589
ABI2	9.01866	8.95019	9.06609	9.10706	8.79318	9.03564	8.82138	8.47426	9.14217	9.19546	8.58201	8.70134	8.92275	9.08087	8.6054	8.48243	8.64567	8.74699	8.25074	8.69357	8.58098	8.97646	8.75865	8.81426	9.59652	8.77978	9.2205	8.85253	8.60472	8.79241	9.11217	9.01314	9.53452	8.83084	8.68605	8.83295	8.36709	9.31973	9.47363	9.36687	8.56332	9.33808	9.0623	8.86026	9.33638	9.11922	9.14787	8.84245	9.38187
ABI3BP	9.1904	9.74701	9.57074	9.56532	8.95879	9.40903	9.3394	9.64424	9.90399	9.33168	8.82635	9.56973	9.89624	9.54105	8.82641	9.2769	9.72638	9.44525	8.8029	9.99488	8.98863	8.95991	8.83438	9.31224	9.37767	9.97695	9.69732	9.40337	9.66499	9.25159	8.57504	9.31519	10.0847	8.99804	9.75491	9.35906	9.16093	9.53052	9.54611	9.76569	10.1011	9.63707	9.00448	9.1058	8.92657	9.23524	9.26397	9.54028	8.90206
ABL1	5.36179	5.81073	4.94745	5.27815	5.98429	7.1346	6.60849	7.01178	6.01312	5.35428	6.3825	7.51045	5.58904	5.28266	6.0119	6.46052	5.03506	5.28402	6.08965	5.62504	5.03936	6.34095	5.07608	6.1718	5.23559	6.91335	5.47081	5.45223	4.90654	5.17702	6.05269	5.74235	4.9411	6.58069	5.16757	5.75981	6.14465	5.72379	4.77633	6.74374	5.48922	4.81569	4.93239	6.71966	5.60084	5.56356	5.36216	5.21843	5.40915
ABL2	8.45535	8.77191	8.31285	8.82314	8.3211	8.79388	8.73518	8.79083	8.83382	8.51371	8.4608	8.32206	8.56628	8.52241	8.66756	8.62916	8.87108	8.466	8.21979	8.47566	8.47458	8.48341	8.49478	8.54306	8.79073	7.70252	8.43167	8.69632	8.60176	8.11481	7.79025	8.38893	7.85724	8.32673	8.23471	8.13674	7.87625	8.94449	8.09437	9.14186	8.26634	8.23479	7.86928	8.42185	9.07971	8.64501	8.80459	8.49931	8.63613
ABLIM1	8.65447	9.0612	8.84385	9.17472	9.02393	9.47692	9.13673	9.14504	8.71915	8.88633	8.7377	9.62959	9.2147	9.18998	8.9164	8.9364	8.48621	8.86095	9.00737	9.18618	9.07797	9.42253	8.50552	8.92723	8.46027	8.63345	9.49429	8.74218	9.52544	9.18067	8.55535	8.68204	8.30769	9.27779	9.4864	9.33594	9.19675	9.20276	8.90482	8.56745	8.59112	8.58377	9.28736	9.0006	9.14323	9.1533	9.2536	9.05861	9.38267
ABLIM2	8.3041	8.35458	8.34871	8.30082	8.61127	8.3488	8.40742	8.51624	8.4164	8.80023	8.62123	8.45486	8.40488	8.64029	8.27008	8.18342	7.97011	8.51439	8.3461	8.08356	8.53883	8.69413	8.19763	8.35792	8.26274	8.17204	8.35234	8.16526	8.44675	7.98038	7.85834	7.91929	8.30035	8.86645	8.60819	8.71127	8.56342	8.42908	8.17495	8.31603	8.12771	8.34574	8.61444	8.2666	8.56145	8.49187	8.52412	8.6645	8.55443
ABLIM3	8.3904	8.67174	8.48287	8.22122	8.97793	8.6366	8.63615	8.06859	7.77684	7.51299	7.76155	7.33129	7.55137	7.89171	7.33878	8.00967	8.18618	7.45819	8.23656	7.7536	8.5716	8.70545	8.54121	8.23696	7.53441	7.70062	8.31531	7.75072	8.72284	8.22889	8.34767	8.12974	7.74994	9.18602	8.53199	8.41587	9.15973	8.3156	7.15328	7.6424	7.46567	8.08031	7.2065	7.82993	7.8041	7.79029	7.98147	7.70403	9.12114
ABO	9.62228	9.45087	9.32856	8.98387	9.22825	9.36173	8.90838	9.85414	9.17837	9.03064	9.39777	9.67959	8.70012	8.92213	9.56915	9.58207	9.21277	9.43063	9.02511	9.71093	9.32898	9.08539	8.87879	8.61959	9.3369	9.52748	8.50224	9.09803	8.73521	9.14211	9.46296	8.7413	8.82762	8.96623	9.41026	8.63788	8.9014	9.22143	7.77944	8.90912	9.30289	8.91817	9.50633	8.90931	8.94966	8.35306	9.03863	9.19532	9.88943
ABR	7.80894	7.681	7.948	7.59272	8.37312	8.16068	7.7856	8.03949	7.57685	7.51109	8.07017	7.38842	7.73758	8.09341	8.58227	8.27493	7.94784	7.70985	8.67883	8.11331	8.34322	8.17346	8.44874	8.56717	7.45028	8.00815	7.81714	7.76973	7.83539	7.75991	7.60669	7.49228	8.60206	9.30971	8.85198	7.83581	8.49072	7.72484	7.06523	7.41446	7.90755	6.98857	8.11532	7.97492	7.34222	7.7667	7.91662	8.07621	8.61511
ABRA	11.5949	11.6023	11.281	11.7964	11.631	11.822	11.4063	12.0362	11.91	12.1141	11.7021	12.5635	12.1421	11.9826	11.6092	10.9692	11.6535	11.63	11.5668	12.0306	11.2333	11.1882	10.6855	11.6054	11.7778	12.1347	11.5886	11.7723	10.7152	11.1964	10.955	10.9881	11.5954	11.7142	11.652	11.4485	11.6893	11.6792	11.4519	11.2809	11.9933	10.9401	11.6427	11.4714	11.9407	11.7066	11.9976	11.8037	10.8317
ABRACL	6.23959	6.18341	6.55728	6.1135	5.91724	5.72828	6.38281	6.72305	5.81938	5.81493	6.73908	6.1617	6.89269	5.84261	5.42843	6.17695	5.61218	6.05582	5.89672	7.00031	5.86488	6.59942	7.21918	7.08426	6.35816	6.38715	6.6793	6.25793	7.13019	6.60654	6.76061	9.54761	6.82623	5.51351	5.68031	6.21509	4.84787	6.27372	9.62552	7.55331	6.94408	7.51632	7.38424	7.68397	7.14079	6.55943	6.44852	6.54322	5.98262
ABRAXAS1	9.04241	9.48949	9.38223	8.93816	8.97373	8.27578	8.30391	8.33249	8.68383	8.90067	9.24996	8.8216	8.88063	8.82819	8.95549	8.62014	9.36316	8.87183	9.0591	9.04769	9.02596	9.58387	9.87442	8.74589	9.09834	8.6032	9.29665	8.77896	9.79303	8.91825	9.53347	9.66702	9.99597	10.0717	9.39681	9.10184	8.87012	8.93168	9.10826	9.41308	9.00887	9.19121	9.55769	9.539	9.14344	9.862	9.70605	9.10406	9.64379
ABTB1	7.3429	7.34273	7.02653	6.89668	7.36883	7.31026	7.46399	7.28878	7.31321	7.58312	7.18149	7.41651	7.91297	7.2436	7.68675	7.30223	7.15838	7.27036	7.37075	7.92425	7.33219	7.49259	7.4019	7.4099	7.13583	7.4267	7.47424	7.12187	6.96818	7.12466	7.7427	7.11878	7.49385	7.18496	7.3487	7.84056	6.67094	7.1643	6.79821	7.27979	7.21771	7.18352	7.12455	7.28234	7.12587	7.05214	7.37482	7.20103	7.189
ABTB2	14.5865	15.5828	15.483	15.0836	14.9174	14.8549	15.3168	14.9367	15.4279	14.9394	15.8406	15.1346	14.7503	14.67	14.0615	14.2398	15.4318	15.765	15.4194	15.8385	14.2046	13.9058	15.6057	14.5536	15.046	15.5515	14.8549	15.8406	15.6692	15.4101	15.6216	16.0657	15.5746	14.7536	14.7974	14.835	15.3138	15.1702	16.0219	15.8675	15.3876	15.9242	15.9118	15.723	15.751	14.5731	15.2561	14.3261	14.5392
AC000061.1	8.72617	10.4947	9.11695	9.23333	10.4473	9.44328	10.0827	11.5592	8.46337	10.3167	9.13667	9.64487	12.435	10.082	9.32766	9.00982	9.85557	10.0174	8.1031	9.37777	9.65404	10.5253	8.99442	9.31412	8.28285	10.41	10.1268	7.95636	8.78227	9.11719	8.41915	7.28398	9.79811	10.8995	9.39375	10.271	13.0634	8.68717	8.52552	8.77963	10.6136	8.14687	10.8503	8.47967	8.90264	8.35629	9.89869	9.45955	11.3485
AC000124.1	11.2338	11.7806	11.5391	11.6012	10.6028	11.2444	10.3671	10.9614	12.498	11.659	11.4724	11.8423	12.6427	12.0148	11.7442	10.153	11.6855	12.0019	12.39	12.559	10.3919	10.1421	10.8058	11.7902	11.4426	12.1094	11.3617	11.73	12.0298	11.2954	12.3072	11.9421	11.6002	9.06771	11.0161	11.4979	12.6709	12.0445	11.4068	11.7535	11.7117	12.0299	12.0477	11.8677	11.5792	11.5748	11.6268	11.9004	10.872
AC000372.1	13.5299	14.2722	13.3109	13.6008	13.4857	13.236	14.2225	13.9524	13.8959	12.9552	12.9256	13.8766	12.8125	13.0892	13.9516	12.6698	12.9104	13.6128	13.7056	15.3922	14.0367	14.5303	14.0059	13.722	12.7959	13.4505	12.8638	14.1536	12.8061	13.4146	14.4236	13.2113	13.1175	13.171	13.8565	14.334	13.653	12.9231	13.6503	13.2767	13.7366	13.2176	13.1128	13.4067	13.2388	14.1395	13.8364	13.765	14.1364
AC002070.1	7.38924	7.29225	7.4442	7.16964	7.69037	7.2949	7.13769	7.47657	7.46502	7.38328	7.43403	7.734	7.52836	7.44017	7.2124	7.48664	7.83722	7.43651	7.551	7.59803	7.61795	7.45991	7.6079	7.33133	7.44511	7.10759	7.30002	7.1615	7.36363	7.17219	7.54975	7.59661	7.33312	7.69976	7.48639	7.59922	8.0738	7.30254	7.23422	7.18532	7.43344	7.37716	7.45382	7.45164	7.62834	7.18396	7.24576	6.98261	7.67938
AC002091.2	13.6428	13.7879	12.8326	12.7657	14.1914	14.4397	13.7693	14.7652	13.5712	12.9301	14.0557	14.151	13.6318	12.774	14.2702	14.1732	13.3893	13.919	13.1941	13.8736	14.4697	14.2235	14.1843	13.4429	13.2586	13.9987	13.8044	13.4076	12.6881	13.4804	12.4849	14.1545	13.4418	12.5173	13.5503	12.4417	13.0154	13.3416	13.6594	13.5646	13.6073	13.2526	12.9412	13.2508	12.2714	12.3097	12.7745	13.5068	14.6577
AC002094.5	3.54874	3.56232	3.56849	3.98351	4.81731	3.43397	4.47693	4.02795	4.07516	5.90616	4.12052	5.45085	3.92632	4.13996	4.50811	3.47087	5.12471	4.32677	3.50888	4.48126	4.11809	3.51838	3.8718	4.15499	3.93854	3.67473	3.83843	3.87155	3.99809	3.70324	3.71874	3.28638	3.56286	3.29347	3.57957	3.54052	4.30152	3.57879	3.25451	3.35367	4.59252	3.60899	3.62861	3.92244	3.78737	3.82742	3.65863	4.17617	2.89488
AC002351.1	3.81231	4.50791	4.27708	5.89918	4.01999	4.17031	3.01386	2.982	3.43007	5.86309	5.12696	5.92543	4.49901	5.45608	7.48578	3.24162	3.02268	6.06981	3.93217	3.21743	5.88299	4.48198	3.64405	3.87072	5.58697	3.92694	4.21795	3.94087	2.9275	3.0809	4.00148	2.92511	3.87717	5.14655	3.87697	4.77532	3.47398	5.39844	4.76291	3.9259	4.30946	4.7956	4.74851	3.20116	5.20983	4.36572	4.54999	4.97706	6.67413
AC002375.1	8.11532	8.35428	8.89992	8.38557	6.40689	8.20604	8.25344	8.93226	8.67328	7.82762	7.94182	8.30409	8.60206	7.50024	9.22267	7.4212	7.68085	8.97291	7.45476	7.76929	7.33133	7.9562	8.14518	8.44828	7.94784	10.0295	8.03492	8.22647	9.91344	9.31232	9.08519	11.5527	10.1034	8.06611	8.23285	9.11345	8.45154	7.8732	11.5268	10.8552	10.5308	10.7768	8.92431	8.21424	7.90272	8.36534	7.93685	8.32557	7.34992
AC002383.1	9.43407	9.19936	9.26639	9.26629	9.38892	9.20939	9.47348	9.4744	9.1742	9.35449	9.49254	9.6155	9.16378	9.47265	9.36741	9.47631	8.98143	9.14917	9.2137	9.42658	9.19905	9.50706	9.45295	9.4481	9.04329	9.09828	9.18216	8.9838	9.53437	9.57763	9.36033	9.62084	8.89086	9.5004	9.73387	8.99663	9.50014	9.61608	9.3953	9.18505	9.1072	9.27489	9.49772	8.9549	9.18862	9.08045	9.00939	9.22646	9.69511
AC002386.1	7.26632	7.64667	8.13225	8.5944	10.4276	8.0838	8.6191	7.38316	7.41446	8.8839	9.34725	7.28629	7.35811	8.6885	10.1133	8.01891	8.37497	7.77429	7.07591	8.57715	10.2744	9.91485	9.38378	7.61279	8.21456	7.09399	6.90191	7.76159	5.94195	7.84565	10.1757	5.96234	6.38198	6.94745	6.98461	8.58183	7.54914	8.76655	7.04943	7.27327	9.81857	6.90939	10.3003	8.41565	7.71567	7.8028	9.14116	7.42727	8.86992
AC002460.1	10.3735	10.2696	10.1546	10.0149	9.87572	9.72649	9.60666	9.38616	9.10505	9.10594	9.2465	9.16423	9.22932	9.61577	9.50997	9.6712	9.87054	9.58881	10.3254	9.43454	10.7629	10.7273	10.9604	10.4802	9.92434	10.1258	9.61416	10.0489	10.6106	10.4421	10.4535	10.4305	10.9177	11.0974	10.6828	9.98723	9.8445	10.1214	10.8546	9.98257	9.95838	10.6153	10.438	10.3142	10.6145	10.4256	10.509	10.2797	10.5161
AC002460.2	7.1058	7.49427	7.27407	6.9486	7.91003	6.27187	7.65297	6.64983	7.28004	6.77604	6.64319	7.44052	6.54532	6.87988	7.14739	6.2231	7.71016	6.03945	7.13467	6.95076	6.554	7.5479	6.9517	6.26285	6.23309	5.94882	6.24244	5.87869	6.77671	7.52296	7.47676	5.74516	5.93914	7.41213	6.59452	6.81319	6.39305	6.9165	6.40787	5.77708	6.87765	7.131	6.14427	6.34202	6.81161	6.45604	6.98254	6.82673	7.88201
AC002463.1	7.35187	7.21774	7.66119	7.0066	7.08504	7.32109	7.20496	8.14588	7.43717	7.53343	7.8415	7.1655	7.37571	7.2307	8.40775	8.75873	8.72216	7.1741	6.85768	7.08439	7.48931	7.3977	7.04019	7.27218	7.18286	6.95025	7.93384	6.73857	6.93217	7.22501	6.93565	7.344	6.98442	7.29837	7.69913	6.62548	7.91514	7.22804	6.78699	6.70331	7.35993	7.12641	7.63134	6.87692	6.99579	7.07882	7.34941	7.10752	7.76865
AC002467.1	8.23119	8.33316	8.21454	8.19576	8.50698	8.14249	8.46217	8.56012	8.42226	8.16437	8.50958	8.6958	8.24757	7.70194	8.32756	8.58005	8.43646	7.68734	7.74743	8.15483	8.14683	8.17362	8.24111	8.6467	7.7603	7.73086	8.11455	7.67287	8.05134	8.26955	8.23128	7.57266	7.47353	8.47167	8.05763	7.99352	8.45141	8.01847	8.09125	7.75295	7.86616	7.84109	7.70766	8.11814	7.87618	7.70184	8.29226	8.07628	8.82017
AC002480.2	9.45616	9.0522	9.7861	8.95682	9.85215	9.42836	9.90681	10.3187	9.59089	9.7899	10.0313	10.7581	9.25403	9.50884	10.1851	9.58577	9.49643	9.45044	9.36788	8.81203	9.8452	9.98025	9.4233	9.41709	9.4408	9.8162	9.5027	9.39513	8.66515	10.0606	8.5193	6.83279	9.21686	10.9622	11.2388	9.44328	9.83246	9.68203	9.39051	7.7565	9.66404	8.16383	9.9368	9.11316	9.32461	9.20628	10.2276	9.6424	11.0494
AC003985.1	5.10954	5.06044	4.15085	4.09412	5.41738	3.24798	3.49615	4.17317	2.88776	5.5437	5.8506	2.86204	3.05928	5.40752	3.02004	4.70846	7.0445	4.99672	5.3707	3.71296	4.98643	5.4947	5.08166	5.14089	5.45608	4.03127	4.44286	6.59686	3.67269	5.29139	4.95541	3.90748	4.53568	5.45322	4.53291	4.70151	3.19542	5.98848	5.85026	4.28521	5.11864	5.83483	6.09321	5.71868	4.79767	5.81476	5.94249	4.97358	5.36993
AC003986.1	9.37963	9.10844	9.50597	9.19404	9.56603	9.32298	9.60129	9.30984	9.95283	9.17823	9.25927	9.33798	9.65411	9.66319	10.438	10.0176	10.2222	9.98529	9.74835	9.47049	9.87286	9.44232	9.83399	9.40523	9.4716	9.4583	10.0798	9.72675	10.8656	9.44028	9.69118	9.74991	9.74739	9.8935	10.2389	9.61202	8.89291	9.09286	10.8707	9.7479	9.42779	10.3879	9.7534	9.95055	9.56365	9.71116	9.41307	9.70066	9.30074
AC003986.2	7.53124	8.08654	7.0136	7.86038	7.30363	6.92372	6.747	7.10381	8.25976	8.21919	6.88074	8.65663	8.15841	7.36833	6.58845	6.42451	6.96677	8.58983	6.55928	8.86729	6.78113	7.24365	7.24747	6.28028	7.91367	8.42104	7.9941	6.93084	7.33565	7.31391	8.20232	7.35396	7.94992	7.49312	7.29344	7.56123	7.76716	6.67262	8.08462	6.63882	9.31017	7.74454	6.79429	6.68174	8.19942	7.59234	7.37476	7.26042	6.50256
AC003991.1	13.6451	13.6373	13.516	13.1145	13.6291	13.9432	13.4974	13.6075	13.714	14.196	13.4329	13.445	13.265	13.315	13.8067	13.8615	13.2524	13.4384	13.7043	13.0377	13.5124	13.5855	13.5725	13.467	13.719	13.7716	13.2309	13.593	13.446	13.0812	13.4929	13.6897	12.8559	14.6606	14.3166	13.8353	14.1498	13.3951	13.2829	13.4078	13.0315	13.2442	13.4217	13.5809	13.0074	13.6056	13.4951	13.3704	14.3743
AC004009.1	5.01565	3.31711	3.1224	4.67711	4.71959	3.46164	3.00537	3.11726	3.61258	4.49793	4.38496	3.922	3.39521	3.35847	3.71954	3.73808	7.38204	4.0209	3.49048	4.46586	3.72675	3.18109	3.19585	3.56457	6.48425	3.48791	6.63564	6.04536	3.8965	3.21188	3.15051	3.1841	3.11189	7.66775	4.67582	3.79165	4.30971	3.17461	3.68364	3.00886	3.62681	3.11378	3.09074	3.8849	3.12478	3.25266	3.344	3.0618	3.42508
AC004009.2	12.3219	11.949	12.113	11.7412	10.223	10.6895	10.0659	10.4981	11.0866	10.884	11.3236	10.7502	10.9791	10.5672	10.4098	10.7848	10.4055	10.3519	10.9892	10.7023	11.0512	11.1564	11.4148	12.7939	12.4043	12.8028	12.1613	11.7419	11.138	11.2685	10.3785	11.8769	12.3704	10.4881	10.3266	11.1349	11.0146	12.2562	12.684	12.2203	12.4751	11.1367	11.2937	11.7435	11.6433	11.9372	12.3874	12.4655	10.5305
AC004009.3	7.90384	7.39836	7.64305	7.777	7.174	8.55302	8.69835	8.63441	8.87465	8.35052	7.73883	8.10025	8.41415	7.49258	7.35161	7.97099	8.55559	7.11252	7.67512	9.17742	7.81494	8.10433	7.95495	8.18218	7.50739	7.38699	8.64827	6.82909	6.87942	6.99371	6.72338	8.1248	7.25933	8.10833	8.09661	8.74559	8.72556	8.19321	6.61854	7.04351	8.38543	9.26877	6.77686	6.55036	6.94597	6.97464	7.78685	7.3758	7.94388
AC004052.1	12.1039	12.5238	12.3105	12.7619	13.4347	12.9712	13.0909	12.9715	12.8411	12.8736	12.5406	12.903	13.3647	12.4182	12.1817	12.1734	13.4775	13.3337	12.4178	12.6487	12.8789	12.9749	13.3639	13.0049	12.1235	12.0812	12.283	13.386	12.1981	12.2362	13.12	12.4061	12.0509	14.1213	14.0101	13.46	14.3584	13.0717	11.9541	12.3365	12.8696	11.8903	13.3667	12.8265	12.0501	12.3979	12.4585	12.4298	13.8807
AC004066.1	4.13429	4.36763	3.98756	4.93221	4.56895	6.08024	6.22848	5.51445	3.64385	4.92276	4.92147	5.89371	4.62804	5.55318	4.53141	4.91179	6.0724	6.28775	5.7461	6.21957	5.44621	6.09061	5.00232	4.61141	4.83229	6.07676	6.13893	5.06121	6.51275	5.40931	7.40334	5.12637	4.2548	4.28497	6.80125	5.3559	4.62871	4.1658	3.92061	4.47516	5.52251	4.51891	4.80411	7.02717	5.00909	4.86853	4.82002	4.97786	5.1334
AC004069.1	4.40144	6.47269	6.12059	6.00632	5.45528	5.7829	4.60215	5.85139	6.634	5.79845	3.36568	6.68905	7.34469	5.75615	5.7255	5.46991	5.98491	6.2107	4.46152	6.21055	4.65967	4.8099	5.28315	5.88614	5.68878	5.23543	5.44498	4.27562	5.16277	5.037	5.16672	5.98035	4.01788	4.28186	5.18425	5.68001	5.95295	6.25272	4.33683	5.60062	5.08878	4.08971	6.35286	5.42145	5.19067	5.43898	6.40586	6.66523	5.50709
AC004080.15	2.95443	3.3366	3.55042	2.95294	5.56825	4.02836	3.46962	4.46609	4.57904	3.34721	5.90202	2.965	3.01096	3.02648	3.35965	3.1239	2.95359	6.52703	2.92458	5.75175	3.04178	3.03358	2.98891	3.72099	2.99703	3.10038	3.05677	2.9729	3.17541	3.14764	3.10043	3.03913	2.89345	3.54839	2.86056	3.07014	3.62501	3.26029	2.91995	3.09868	6.24414	4.33464	3.21255	5.14337	3.58709	3.01021	2.97815	2.98164	2.88483
AC004080.5	8.69834	9.23532	9.17317	8.8862	8.59405	8.5834	9.0927	9.81583	8.83362	8.84452	9.26072	9.50293	8.96136	8.85009	9.01552	9.69596	8.37326	8.91795	9.03001	8.9299	8.59171	8.75685	8.45529	9.08608	8.77157	9.25043	9.15165	9.18216	9.65957	9.49776	9.50712	9.57983	9.97767	8.96556	7.96422	8.97442	9.2092	9.37403	9.02845	10.3864	9.95867	9.11808	9.54752	9.54258	8.74398	8.3517	8.7028	8.88226	7.93882
AC004080.6	10.5731	9.74379	9.85773	9.36817	11.5261	8.54134	8.16644	8.36862	8.85668	9.02127	9.60948	8.98882	8.98149	9.00933	9.59494	9.18235	9.01502	8.96665	11.1573	8.31761	8.93145	9.41914	9.68515	9.40664	9.40987	9.15064	9.5176	10.7748	9.08978	9.47674	9.17878	9.54348	9.97813	9.36891	8.31607	9.12276	9.7941	9.41869	9.81558	9.06095	9.62057	9.6825	9.40756	9.39189	10.0361	10.5018	10.2803	9.95616	9.55568
AC004158.1	10.2027	10.1898	10.1731	10.1972	11.1846	10.4671	11.0275	11.499	10.495	10.1732	9.96988	10.2274	10.6764	10.671	10.1762	11.1408	10.7426	10.5751	10.324	10.3273	10.9464	10.832	10.5472	10.3859	9.73994	10.2176	10.6785	10.2957	10.4697	10.151	10.2615	10.1026	10.5829	10.1454	12.0634	10.7423	10.7408	10.4083	10.6824	10.4747	11.0582	10.2598	10.4331	9.89974	10.3505	10.3298	10.2061	10.3162	11.6771
AC004223.3	6.51029	7.04064	7.1696	6.96717	6.27031	6.39206	6.35536	6.3425	6.03279	6.20453	6.81845	6.60519	6.26534	6.7157	6.81805	6.70615	7.02029	6.19647	6.74195	7.43318	6.68465	7.16839	6.42552	6.62831	6.20166	6.27645	6.77796	6.32508	6.3242	5.86709	6.50578	6.20114	6.54676	7.45392	7.18854	6.86574	7.17162	6.99386	6.22125	6.46695	6.12397	6.41287	6.88594	6.14456	6.44178	6.18195	6.78674	6.94535	7.15609
AC004241.1	11.3271	10.6285	10.779	11.5653	11.0539	11.3236	11.39	11.151	10.9642	10.7615	10.6063	11.2598	11.3217	11.31	10.9341	11.2489	11.4173	11.1692	10.8059	10.4873	11.1907	10.9682	11.1511	11.0502	11.5115	10.6162	11.6688	11.5259	10.0104	10.4429	10.9544	10.7746	10.7667	10.8746	11.0468	11.3932	10.6569	11.0798	10.9774	11.2753	10.8926	10.7396	10.7527	10.4542	11.1075	11.5589	10.5512	10.6956	11.1381
AC004263.2	4.05473	4.25831	3.82225	3.40659	4.22319	3.75674	3.67011	3.24018	4.50435	3.61613	5.78813	3.86171	3.88551	4.58331	4.7262	5.67513	5.19771	3.40953	3.72634	3.26825	4.82169	3.52704	4.16965	6.05599	4.07867	4.19038	3.26001	3.77195	3.71834	4.11312	4.77967	2.97871	3.7239	3.4458	3.75213	3.48771	2.83017	4.40604	3.52421	3.62167	3.5388	3.37408	3.18768	4.86978	4.39916	3.2263	3.17395	3.6737	3.68748
AC004485.1	7.35455	7.24133	7.13626	7.78424	7.99332	7.11567	7.33242	7.17574	6.68175	6.84129	6.90939	6.17395	6.54467	6.5818	7.0901	6.48341	6.81272	6.62871	6.45756	6.77299	7.69459	7.45121	7.64321	7.19389	6.81144	6.60545	6.45869	6.90622	8.1213	8.10449	8.0658	7.75332	9.19118	8.95932	7.72222	7.6858	6.31632	7.47966	6.68407	6.62694	6.08405	7.00734	7.80525	6.21664	6.79668	6.98984	6.84016	6.31026	8.69483
AC004540.1	9.296	9.2545	9.40282	9.11863	9.33796	9.10073	9.19797	9.31305	8.99332	9.27081	9.29549	8.99322	9.22615	9.14925	9.09824	9.46372	8.86787	9.09284	9.35579	9.0634	9.26902	9.31796	9.3207	9.34492	9.12886	9.23981	9.05196	9.29103	9.44822	9.57521	9.34466	9.36743	9.36679	9.09485	9.15431	9.2864	8.9907	9.37044	9.54771	9.35265	9.31844	9.35561	9.47756	9.18866	9.15329	9.33093	9.25087	9.3041	9.4174
AC004540.2	10.1472	11.3687	11.0966	10.2975	9.08932	7.88629	8.60005	7.76035	9.69194	10.2914	10.4278	9.36111	10.7521	10.7683	10.8433	8.93868	10.3167	10.1458	11.0044	10.5962	8.21377	8.05575	9.17923	10.273	10.3835	10.556	10.1184	10.914	11.8044	11.9266	12.3975	11.3405	10.2185	6.21423	8.35943	9.42264	8.15161	11.4676	10.8086	10.4595	10.4707	12.4612	12.129	11.2451	11.2697	11.3141	10.7651	11.2457	8.90816
AC004543.1	6.14138	7.85438	6.66266	8.82731	8.14824	8.32477	7.77232	8.00853	11.7501	9.40371	7.71064	8.15704	9.06629	8.10833	7.37062	8.37541	6.93764	8.07807	6.35195	8.4218	7.57951	8.33153	7.78015	6.00557	7.8528	5.80704	8.21548	6.39202	6.13499	6.27103	6.28261	8.68805	5.34851	9.00258	6.92534	7.23514	6.8852	8.62687	6.01071	7.17574	6.1135	5.55338	6.25589	6.43546	8.19936	7.39754	6.99679	6.91884	7.39836
AC004593.2	9.40112	9.68044	10.037	9.41841	9.73599	9.49735	9.79213	9.58185	9.88684	9.97736	9.90589	9.78759	9.59872	9.89701	9.60034	8.91405	9.76655	9.81434	9.55673	10.0134	9.01952	9.20263	9.70237	9.88725	10.1138	9.17326	10.1601	9.11328	10.0972	9.46437	9.43479	8.70781	9.18422	9.79738	9.81985	9.38213	9.42507	9.03115	9.35754	8.89693	9.59095	8.30607	9.31913	9.55457	9.07612	10.1495	10.3282	8.86179	9.84888
AC004690.2	10.5166	10.5186	10.6784	10.3949	11.1608	11.8083	11.3712	10.6095	11.6625	10.6765	9.79441	10.6978	11.1996	10.9337	11.3728	12.0637	11.3784	11.1328	11.4097	11.2202	10.9103	11.0032	11.2042	10.3244	10.7545	10.8676	10.4852	10.7939	11.5593	11.0837	11.388	11.7173	10.5481	11.2222	11.2624	11.2789	11.4405	10.9021	11.9545	11.6796	10.702	11.8611	10.6583	10.6741	10.9603	10.4535	10.1484	10.8576	10.5829
AC004691.2	3.3519	3.30129	2.8093	2.86882	3.35256	3.19785	3.80411	4.41399	2.83442	3.29406	2.9073	5.38251	3.77241	2.9558	3.047	4.15387	7.01407	2.88337	2.77673	2.8789	3.33273	4.55853	2.93401	3.62128	2.9515	2.8988	2.87013	3.76951	3.07964	2.92645	2.89188	2.91221	2.97926	3.11841	2.9913	3.22518	6.29988	3.00574	3.00896	3.0952	3.56213	2.80182	2.87635	2.902	3.15331	3.2852	2.85506	3.83758	2.97964
AC004704.1	8.23652	7.58195	7.89512	8.25358	7.19945	7.75044	7.69474	7.52778	6.89431	6.98318	7.04096	6.43293	7.38625	7.39803	7.71138	7.48044	6.92485	7.07465	7.97146	7.2609	8.47823	8.00515	7.98823	7.84078	7.39896	8.57701	7.51849	8.06333	9.32431	9.19719	9.42146	8.78181	8.8451	7.87779	8.52276	8.61511	7.81809	7.43062	8.58137	7.8091	7.97752	8.21253	8.8856	10.2088	7.49117	8.19197	8.12495	8.4622	8.22919
AC004774.3	11.6427	10.4847	10.4512	10.968	11.576	11.5442	9.97451	11.2317	9.75638	10.429	11.3618	11.0034	9.57823	11.7366	12.082	9.70551	11.1583	10.9325	10.5516	9.28772	11.456	10.8532	11.238	10.3185	10.5436	10.7551	9.91251	11.2189	8.70753	10.7364	10.4625	9.09689	10.2744	11.2737	11.4625	10.5928	10.9332	10.1344	7.985	9.37135	10.5649	9.74631	9.88514	10.9735	9.75159	10.8027	11.0842	10.3946	11.4472
AC004803.1	13.9948	14.2005	14.3575	14.5928	14.7844	14.388	14.8136	14.5593	14.2334	14.6427	13.8443	14.7856	14.2407	14.7324	14.5767	14.4097	14.5689	14.6847	14.4695	14.5308	14.7261	14.7232	14.7255	14.0732	14.3644	13.6912	14.5553	14.6094	15.0725	14.4681	14.5528	13.6167	14.0677	14.9878	15.2779	14.3087	15.1218	14.6102	14.5324	14.2523	13.9068	14.7774	14.9339	14.5078	14.704	14.43	14.7136	14.6764	15.2371
AC004847.1	5.8233	5.9828	6.53777	5.12131	5.80581	5.89654	5.08636	7.14016	4.10937	4.72847	5.12877	4.70763	5.07798	6.88917	5.42581	5.81673	5.82567	5.3608	6.52139	5.11641	6.47729	6.58211	6.74351	6.35309	6.51855	5.6618	5.44878	5.46949	6.39086	6.43226	5.73754	5.24917	6.15034	6.45588	6.26401	5.4718	6.86596	5.57758	6.22417	4.80451	4.54378	5.52421	5.4871	5.70682	5.40574	5.41169	5.93024	5.60779	6.80125
AC004869.2	9.56558	9.28659	9.35393	9.9489	10.5117	9.68499	10.0523	11.1488	8.84417	9.08363	9.6424	9.37545	9.60144	9.26609	9.36582	10.0941	10.5244	10.1708	10.1212	9.73455	10.0493	9.58161	10.6164	10.3577	9.70534	9.39327	10.5159	9.78639	11.279	10.0171	9.44048	11.0125	9.52333	11.2699	10.9479	10.1337	10.8892	9.63778	10.3972	10.595	9.57259	9.70343	9.94843	10.8942	9.98715	10.2224	9.84197	9.61151	10.4393
AC004870.2	8.62389	8.40962	8.38868	8.30076	8.56053	8.05018	8.51231	8.18541	7.6033	7.7421	8.06489	7.34629	8.10295	8.22781	8.20493	8.33633	8.81412	7.96006	8.26602	8.05156	8.7445	8.65713	9.30663	8.60968	7.93946	7.94166	7.98765	8.33136	9.37399	8.88977	8.92106	8.76378	8.95548	9.65735	8.89364	8.17238	8.36238	8.70308	8.73003	8.38975	8.0045	8.79731	8.67078	8.53317	8.54369	8.30884	8.50781	8.28764	9.41289
AC004875.1	11.5849	11.3505	10.4925	11.2021	12.1794	10.7841	11.6112	12.0597	9.6401	10.3351	12.0146	11.9796	9.99543	11.405	11.1174	10.4447	11.2286	11.2707	11.5775	10.0226	11.8731	11.6908	12.5268	12.4285	11.2018	11.0505	10.8069	12.4313	10.7616	11.9718	12.5898	10.0123	9.67614	11.1046	11.4604	11.9946	12.299	11.0025	11.8839	10.4713	11.5907	10.4031	11.0984	11.6527	10.8986	11.4315	11.5058	10.8779	11.6621
AC004890.2	7.38335	6.87849	7.09431	7.21746	6.5768	6.45932	6.63163	7.21999	7.58654	7.31313	6.59909	7.09727	6.76163	7.15208	7.19166	6.24105	6.55913	6.26422	7.06606	7.23886	6.91968	6.53534	6.27412	6.4788	6.81249	6.54243	7.00149	6.98044	8.01742	7.64616	7.38609	7.5315	6.48711	6.75197	7.20858	6.7605	6.4148	6.50582	6.57897	7.04108	6.52869	6.82117	6.61569	6.68696	7.00688	6.83321	7.13519	6.81701	7.6012
AC004895.1	9.98293	9.69097	9.60447	9.63865	9.02837	9.57988	8.84137	9.17949	9.21155	9.34945	10.0831	9.7051	9.58292	9.80578	9.98143	9.73947	8.57685	9.29463	9.65077	9.97169	9.32699	8.82058	9.25548	9.33402	9.7563	9.62199	9.64977	9.7377	9.79842	9.64285	9.56396	9.42115	9.4895	9.30576	9.00839	9.50056	9.37624	9.12697	9.66047	9.85377	9.57819	9.4665	9.99461	9.77886	9.5867	9.45015	9.93068	9.84209	9.1028
AC004917.1	3.54737	3.82374	3.34754	3.43892	3.90106	4.26719	4.46498	5.41109	3.18833	3.13489	3.82267	3.92081	3.03903	3.4566	4.3119	4.78972	3.95121	3.39487	6.04571	3.38137	4.39382	3.99066	4.04231	4.0622	3.23771	3.22878	3.48116	3.14594	3.18093	3.32382	3.59934	3.60559	2.96684	4.23201	4.523	3.82636	4.59968	2.91782	3.07553	2.91797	3.28904	2.92492	3.03147	4.10365	2.95157	3.11276	3.21473	3.11511	5.12999
AC004922.1	9.7845	9.84617	10.0126	10.2139	9.6314	9.4771	10.359	9.93753	9.85404	9.48228	10.0884	10.5704	9.51757	9.77219	9.98811	9.93209	9.86104	9.77014	10.0891	9.84974	9.54865	9.68136	10.4248	10.289	9.74795	10.0112	10.1377	10.05	10.1197	9.65183	9.56669	9.90835	10.6229	9.07466	9.61821	10.0956	9.79393	9.71229	9.52605	9.95146	10.4202	8.72808	9.8967	10.5003	9.58692	9.58454	9.84696	9.97556	9.38835
AC004930.1	3.93666	4.53523	4.05065	3.01761	4.12162	3.69735	3.97824	5.05817	4.72557	2.95752	3.60997	3.07144	4.19322	2.96911	3.42883	4.93536	2.96782	3.25661	4.84809	4.1052	3.14304	4.86229	4.25062	5.10765	4.40332	2.97815	4.2515	5.38835	3.89245	3.05791	3.01406	3.49186	4.45438	5.29563	5.46638	4.0365	3.55428	4.64448	5.20802	4.36461	3.83033	4.50457	4.40332	4.87778	4.15608	3.34347	4.21319	3.25823	4.34964
AC004941.1	4.08498	3.98351	3.88719	5.39804	4.21859	4.92061	4.53737	4.96627	6.04711	4.68376	5.14475	3.31085	5.62596	4.47054	4.21623	5.41836	3.84567	3.58747	3.8342	6.63516	3.82815	4.17899	3.88635	3.46502	4.44327	3.34037	5.57966	4.32313	3.88655	3.60186	4.79143	4.64811	5.90275	5.58115	4.64516	3.2737	2.98512	6.05636	4.28125	5.39478	4.74357	5.50238	6.23007	5.55454	4.72151	5.79528	4.54047	4.89086	4.17229
AC004946.2	6.11802	6.98733	6.86693	7.12322	6.74243	6.46555	6.45164	7.24309	6.79252	6.96982	7.03233	7.26463	6.8084	6.76236	7.15715	6.64706	6.71639	6.69344	6.91757	6.94679	7.05543	7.05086	7.56535	7.04991	6.56593	7.16626	6.96166	6.70047	6.85737	6.93409	7.577	6.92257	6.59924	6.45904	5.99672	8.101	7.3758	6.89061	6.65919	6.73062	7.00658	6.64532	6.86756	6.66052	6.67075	7.11488	6.82467	6.73712	6.23681
AC004947.1	8.89776	8.98277	8.97217	8.69849	9.00846	9.29096	8.75962	9.21331	9.37057	8.95253	8.9946	8.82887	9.09769	8.99949	8.62967	9.72737	8.93368	8.53666	8.75194	8.86129	9.10001	9.02528	8.42318	9.50418	8.94759	9.07575	9.2103	8.70768	8.1315	8.87752	8.78005	9.33115	8.77828	8.51623	8.75732	8.72442	9.07744	8.95232	8.75872	9.04424	8.86427	8.86116	8.59798	7.74066	8.79664	8.82725	8.91051	9.1527	8.59038
AC004947.3	3.71772	4.4975	4.03299	5.76269	3.77071	4.02581	3.92081	4.64218	5.02932	5.53549	4.72557	2.89197	3.79079	4.77281	3.0618	4.74706	4.1041	4.9071	3.04985	3.63608	4.63715	3.34656	3.47343	4.76121	4.93809	2.88674	3.49871	5.42445	2.9757	3.68848	4.32269	4.31319	3.99916	3.23336	3.20194	2.9411	2.85583	4.22297	4.75831	5.29986	3.78272	6.09735	5.60816	4.66205	3.39801	4.01246	3.56249	4.52715	3.3492
AC004951.4	12.3681	11.0411	14.4011	15.7995	15.23	15.6833	15.7056	15.364	13.8899	13.0431	10.8302	15.3907	15.9533	15.843	13.68	15.9594	14.7117	14.9991	10.598	16.3613	15.7951	14.9906	11.7624	14.9726	15.3922	13.7021	15.0919	12.2801	9.72903	10.5346	11.2303	12.3288	13.6206	15.2582	12.2356	11.6168	13.6867	15.8006	13.2714	14.7483	11.3536	13.9366	13.2089	9.85696	15.7333	14.6719	12.597	11.7879	13.5351
AC004967.1	11.1916	12.0553	12.1638	11.4589	11.3738	11.4894	11.7727	11.1939	12.2141	11.8665	10.8856	11.498	11.9159	11.107	11.3435	11.8639	12.1565	11.4591	11.3134	12.5302	11.1578	11.4428	11.8057	11.5216	11.4083	11.0032	11.5228	11.9043	12.2827	11.7217	12.001	12.053	12.1588	11.692	11.5951	11.5742	12.1884	11.5945	11.3773	11.961	10.6223	12.4828	12.5516	11.4157	12.3516	11.5549	12.3067	12.0254	12.0465
AC004967.2	6.80808	7.51109	6.80726	6.50547	7.98545	9.30034	6.60056	8.8839	8.52431	7.34687	7.75089	7.33102	8.48522	6.9555	7.27374	6.10341	7.72591	8.63865	6.96788	6.61447	6.97511	6.12695	7.39352	5.76177	6.69979	8.02542	6.44669	6.74545	5.81296	5.98487	5.21043	5.94442	8.49163	7.29522	9.20855	7.18825	7.27031	7.07306	8.11117	7.8224	9.84943	8.05932	6.04482	6.99772	4.74873	6.2156	7.78716	7.61381	7.5391
AC004975.2	8.93079	8.37433	8.46505	8.4467	8.83648	8.30166	8.27812	8.44163	7.85328	8.0984	7.76098	7.62488	7.99457	8.22207	8.10679	7.83187	8.48691	8.37175	8.77186	8.29183	9.07749	9.2938	9.17296	8.5755	8.01186	8.18464	8.24008	8.35659	10.0719	9.76923	9.78944	9.82284	8.09766	9.64565	9.14069	8.60345	8.19887	7.96819	9.56796	8.70723	7.98779	8.58196	8.48062	8.43274	8.80522	8.89886	8.39099	8.26	9.63535
AC004980.1	11.1338	10.4492	10.7487	10.5147	10.2699	10.6894	10.5359	10.3246	10.7724	10.8956	10.6697	10.5141	10.7175	10.1408	10.4306	10.3659	9.77085	10.4324	10.3143	10.2416	10.1109	10.2384	9.64596	10.9027	11.0547	10.143	10.2327	9.73124	10.1317	10.5264	9.79878	10.0083	10.4069	10.5245	9.79811	10.3457	10.2762	10.4476	10.1286	9.9042	10.4145	10.6984	10.7737	11.7116	10.734	10.4031	10.4163	10.8129	10.3598
AC004990.1	11.1136	11.4862	11.7511	11.2869	12.524	12.9841	12.6341	12.2939	12.2246	11.8381	11.9381	11.6427	12.0199	11.6275	11.6722	11.5715	11.9589	12.1677	12.5917	11.8184	12.1248	12.2518	12.6646	12.0513	12.6361	11.5475	12.15	12.0829	12.8133	11.6327	12.337	12.3319	11.0342	12.3512	12.2173	12.5523	11.6527	11.9325	12.126	11.8482	11.7473	12.6084	11.9821	12.678	11.743	11.5665	11.8988	12.1872	11.9261
AC005011.1	12.0582	12.6487	12.8729	12.1214	12.0515	12.0421	12.2396	12.1007	13.1807	12.622	12.5545	12.4972	13.7496	12.8479	12.2498	12.7908	12.1236	13.0181	13.2481	12.0647	11.5536	11.4616	11.7842	12.5009	12.1493	12.5944	12.8809	12.3302	12.1633	12.8662	12.629	12.8021	12.1992	11.4271	11.9153	12.3829	11.9861	12.6002	12.6427	12.8151	13.029	11.8825	13.1919	12.8903	12.2871	12.3575	12.354	12.5484	12.5762
AC005019.2	7.6013	7.93431	7.35046	7.68727	8.99562	8.1532	8.18307	8.62503	7.5789	7.5872	8.27102	7.65486	7.75162	7.84249	7.80322	8.13578	8.42255	7.66189	8.06369	7.63284	8.22481	7.79245	8.13091	7.93593	7.39643	7.34343	7.25782	7.38418	6.43717	6.67747	6.24931	6.04485	7.29655	8.56114	8.18823	7.59584	8.51132	7.54081	6.19924	6.68192	7.10736	5.60296	7.11257	6.66772	7.08284	7.60905	7.96746	7.94583	9.03667
AC005034.3	10.6624	10.6185	10.9677	10.5962	10.6142	11.4652	10.9346	10.733	12.0886	10.6778	10.2421	10.5677	11.0226	10.712	10.6718	12.808	10.57	11.1465	11.2886	10.6739	10.6875	10.8979	10.6025	11.3151	10.6907	10.4603	10.5759	10.2853	9.7194	10.4924	10.0295	10.6815	10.9535	10.8345	10.9193	10.4856	10.8016	11.2465	10.1775	10.8702	10.245	10.1438	10.3605	10.6972	10.7882	10.5196	10.445	10.5641	10.739
AC005034.6	5.90722	6.28161	6.21509	5.71712	6.54322	6.6284	5.72847	5.78127	6.21905	7.96819	6.04874	5.4472	6.14393	5.89618	5.42484	3.12895	6.21595	4.00062	6.04711	5.84658	6.34006	5.89315	5.74499	5.8764	6.22194	5.05534	6.03912	5.54204	6.18168	5.94513	5.59458	5.69639	5.92723	6.73047	6.16374	5.98918	5.27695	6.27784	4.88474	4.57539	4.89579	5.20149	5.06717	5.08507	6.21975	5.38932	6.99742	5.82113	8.77366
AC005045.2	7.01057	8.39099	8.10952	8.3496	8.45186	9.56796	8.18974	9.53459	9.42347	8.90392	8.61345	7.93052	8.02558	7.69198	8.31098	10.3706	7.60595	8.19855	7.23149	7.58748	9.01378	8.39363	7.69412	8.51841	8.7268	7.36546	7.6887	7.38301	7.89203	6.76205	7.02077	8.38097	6.08714	11.188	9.18078	8.20182	9.99573	7.8755	7.25539	8.57035	6.77589	7.08331	7.55677	7.31884	8.08054	8.21978	9.03632	8.53957	9.30663
AC005064.1	7.04225	6.37006	7.38762	6.59311	7.25617	6.52481	5.73772	6.36087	7.03576	7.42182	6.78892	7.08675	6.58805	6.64064	7.28926	6.59958	6.28568	7.19373	6.92034	6.54102	6.56774	6.42987	6.88103	7.01795	7.30849	7.16142	6.4917	6.55846	7.26632	6.90735	7.13798	6.37929	7.79678	7.38668	6.68614	6.00983	6.36553	6.78841	6.89045	6.3123	7.44666	7.51219	7.79354	7.29939	6.95233	7.2957	6.70606	6.63998	6.395
AC005076.1	13.6565	13.6557	13.7774	13.4209	13.2558	13.4718	13.2007	13.3409	13.2115	13.1792	13.6869	13.4115	13.2936	13.9244	14.0695	13.193	13.5156	13.7595	14.0708	12.8373	13.1854	13.5607	13.7408	13.5119	13.6163	13.2121	13.1731	14.0808	13.6589	13.473	13.8306	14.1101	13.5091	13.1637	13.3996	13.6059	13.553	13.0562	13.8045	13.736	13.4228	13.9286	13.7249	13.3105	13.1976	13.9381	13.4323	13.5723	13.1435
AC005081.1	10.0887	10.6817	10.6586	9.92722	10.8763	11.2911	11.5111	12.1302	10.3252	10.8653	11.612	11.2995	11.266	11.2234	11.2665	11.644	11.1803	10.781	11.3695	11.2051	11.5191	11.3619	11.2561	11.0232	9.83262	11.6336	10.9176	10.9106	10.6067	11.4804	12.1533	11.0472	11.1545	10.6293	11.1479	11.803	12.3264	10.4565	8.30559	10.4984	10.8302	10.7839	11.5427	11.4534	10.8818	10.3068	11.056	10.324	11.4485
AC005154.2	12.3262	12.7211	12.2781	13.5863	11.9639	12.9975	11.9639	12.7062	12.5233	13.6092	12.0103	12.6431	13.8734	12.8437	13.0728	12.5818	12.2079	12.5669	12.2782	12.7723	12.7941	12.4731	11.7925	12.3753	13.315	12.0293	12.9733	11.8994	12.5014	10.9695	10.2752	11.2127	11.1568	12.9715	12.3529	11.2173	12.0318	13.3869	12.1783	11.4825	11.3326	11.6871	12.6402	12.0468	13.258	13.0588	13.268	12.9364	11.9975
AC005154.5	12.0247	12.624	11.8895	12.0242	12.9356	13.9012	12.9712	13.4154	12.8638	12.6478	13.1353	12.3559	12.1582	12.8105	11.9831	12.9564	12.7821	12.4631	12.5858	12.5106	13.264	12.5261	12.4595	12.8153	11.5559	12.238	12.7107	11.9473	10.4026	11.8792	11.1886	10.0091	12.7516	12.5169	12.6787	12.9346	12.9609	12.2933	10.539	11.6658	12.3903	9.96772	12.4726	11.6396	11.4633	12.5092	12.436	12.6168	13.0746
AC005162.1	9.42361	9.36305	9.22957	8.18218	9.39591	11.1096	8.76655	10.5189	9.32366	9.23301	9.59401	9.59925	9.56497	9.58161	9.55786	9.02856	9.57368	11.4249	9.91328	10.1096	11.0367	9.42728	9.46967	10.0382	9.42009	10.803	9.48363	10.5644	9.4612	8.60422	9.58531	8.38528	10.3915	11.5977	11.5441	9.57946	9.84289	8.20571	9.52333	8.67278	10.6577	9.23504	8.07381	9.67879	9.33	10.5371	8.9378	9.21236	9.8488
AC005162.2	4.78932	5.1886	4.6363	4.23285	4.899	4.31477	9.21991	5.01179	4.52456	3.97375	4.26825	4.04738	5.42187	5.31975	4.97547	4.78348	4.92467	3.91077	5.8321	5.56825	4.6605	4.50394	5.51333	5.13662	3.35503	3.25899	3.42225	3.26528	3.94769	4.44002	4.22491	4.50964	3.33386	5.96396	4.76547	4.74767	3.18847	3.83398	3.50569	3.89822	3.13919	3.1579	3.48661	3.98967	3.45716	3.32694	3.36651	4.33245	5.77124
AC005165.1	7.85418	7.74899	7.8803	7.78549	7.76075	7.52066	7.57302	7.66264	7.54745	7.89973	7.68048	7.75137	7.60603	7.9736	7.36007	7.53813	7.25802	7.54948	7.67292	7.87595	7.61406	7.81034	7.74149	7.61255	7.68294	7.74273	7.63125	7.73996	8.27334	8.06648	8.33184	8.30039	7.86001	7.59352	7.73574	7.89398	7.72942	8.02959	8.02098	7.76047	7.68384	7.97881	7.96962	7.68608	7.98254	7.83934	7.82295	7.83483	8.13471
AC005192.1	9.77961	9.68453	9.29922	9.50668	9.82076	10.314	10.4351	10.1591	12.1937	9.41578	10.2436	9.51054	9.07021	9.50533	10.0426	9.22636	10.4221	9.51462	10.7777	9.94445	9.59192	8.81846	9.64061	9.80566	9.77238	9.44057	11.2193	10.1625	7.8191	7.41824	8.9898	9.07687	10.0153	10.064	10.938	10.0845	8.04497	9.27367	10.4787	10.3972	9.99758	7.88598	7.90012	9.60191	9.2755	10.8772	9.57423	9.93733	9.85818
AC005224.1	10.3275	9.78313	10.4084	9.60301	10.6223	9.85105	9.82524	10.1348	11.3829	10.8088	9.77235	9.70626	9.64456	10.2001	10.2728	11.2904	8.65358	9.74989	9.32783	9.73349	10.255	10.767	9.08166	10.1008	10.8176	9.4752	8.75854	9.44127	8.97527	9.3047	8.96478	10.0124	7.43282	9.61194	9.23146	9.03946	10.6049	10.6377	9.9136	9.54458	9.10041	10.7456	9.47722	9.25788	9.54532	9.90226	9.97451	10.0386	9.93917
AC005229.3	9.39481	9.17709	8.98912	8.91602	9.33477	9.05024	8.99179	8.74788	8.15221	8.32712	8.39988	8.2431	9.03386	9.03724	8.59067	8.90642	9.7725	8.91966	9.4883	8.67174	10.2222	9.92243	9.91809	9.67022	8.9098	9.80135	8.98088	9.27577	9.73168	9.41274	9.57104	9.77065	10.225	10.6024	10.2316	9.29114	9.08393	9.45631	9.85711	9.46153	9.2381	10.2205	9.83537	9.34972	9.6746	9.6381	9.80042	9.47814	10.1932
AC005280.1	9.7846	10.3221	10.3994	9.99188	10.4103	10.994	9.77861	8.70947	10.7424	10.9123	10.7731	10.785	10.4972	10.4005	10.8514	9.67829	10.6282	9.97263	10.6805	9.95305	8.44624	8.52401	9.39204	10.2948	10.9248	10.6209	11.0383	11.113	9.19828	10.759	9.03559	9.88469	9.29315	8.45659	8.46278	10.1317	8.31359	10.5239	9.57853	9.97784	10.7518	9.33245	9.36064	10.685	10.0984	9.73852	10.818	10.4125	8.30792
AC005280.2	8.10954	7.64696	7.73953	7.64876	7.66978	7.90323	8.11073	7.90167	8.02825	8.65475	8.90769	8.81854	7.89084	7.65405	8.38183	7.54416	7.5977	8.01636	7.49742	7.49121	8.02971	7.80723	8.41027	7.50303	7.66658	7.73552	8.64613	8.24987	7.74864	7.69744	8.07318	7.46273	8.84532	8.6968	6.87542	8.24341	8.67509	7.99223	7.53253	7.90563	8.39319	8.53721	8.85388	7.6219	8.69409	7.32126	8.21463	8.49671	8.76302
AC005280.3	3.13207	3.14976	3.36925	3.18647	4.17145	4.46417	5.55318	4.12382	3.28395	3.22745	3.8072	4.61993	3.68104	3.9435	5.39378	3.11129	4.22557	5.42484	3.24623	4.1223	3.66547	3.08626	3.11354	3.31912	5.48635	3.50586	3.55585	3.26825	3.50034	3.64623	4.13407	3.25418	5.35388	2.8746	4.26356	3.75693	4.27288	3.92222	2.91688	2.96418	3.18754	2.90805	2.97713	3.75527	3.09737	3.3033	5.27045	2.93419	3.46412
AC005324.2	11.4261	12.0548	10.9609	11.3944	11.7598	11.7562	11.4828	11.8072	11.9575	11.3723	10.6546	10.53	12.2027	11.0053	10.3083	12.7648	11.3602	11.5444	11.4913	12.3337	11.5122	11.2917	11.8024	12.3373	11.2652	10.7942	11.2409	11.4546	11.4967	10.6371	11.9865	12.1848	11.4171	12.0432	12.2793	12.1487	10.4049	11.6961	12.1883	11.3017	11.3663	10.6962	10.194	11.331	11.0862	11.7644	10.3628	10.6818	12.5278
AC005332.5	6.26116	6.01313	6.179	5.63658	5.83537	9.44919	5.71327	5.76177	4.85246	6.23599	6.23681	5.73538	5.40815	6.0236	7.85095	6.09409	4.54199	5.41454	6.63532	5.52555	6.47832	6.46251	5.95489	5.8627	5.68103	5.10954	5.83264	6.46685	7.58334	6.70414	7.53518	6.2175	6.80187	6.09945	6.56434	6.34707	5.92471	6.3318	6.61398	6.2012	5.96412	5.78941	6.04907	6.83393	5.94604	7.10018	5.95916	7.59474	5.49075
AC005341.1	9.65735	9.70742	9.54348	9.53445	10.135	9.23425	9.73363	9.66217	8.95608	9.53505	9.40216	9.50027	9.6039	9.624	9.81712	9.78866	9.7936	9.55786	9.86978	9.44826	10.2796	10.1678	10.1663	9.84031	9.13123	9.14197	9.07824	9.23425	10.2312	9.81134	9.99765	9.32064	9.50378	10.7187	10.3697	10.1945	10.179	9.52333	9.35787	9.2313	9.00244	8.59674	9.05008	9.29909	9.68682	9.5968	9.82388	9.39344	10.5408
AC005394.1	8.06333	6.73712	6.24997	7.66483	5.96449	6.6793	6.48917	4.3357	5.49242	6.14478	5.99635	6.60559	7.73458	7.96696	9.47567	8.48906	11.4334	9.99616	8.13989	7.14331	7.02892	6.31076	7.78993	7.26313	6.78418	7.33877	6.30478	8.35337	6.16374	5.99709	5.84474	6.16374	6.58557	6.61625	9.66893	7.19326	5.61722	6.69979	6.95233	6.38315	6.5179	6.42918	6.31076	6.76572	6.55959	6.70339	6.57209	6.74958	6.358
AC005476.1	7.31622	7.25982	7.46359	7.40036	6.80172	6.08266	6.83147	6.46217	5.5887	6.07745	6.93569	6.43546	6.81604	7.33275	7.62427	7.41063	7.24745	6.73158	7.2517	6.77975	6.7118	7.05053	7.59428	6.8511	6.77171	6.63031	6.54615	7.20878	7.15623	6.82006	7.13845	7.02908	6.06771	6.02766	6.58456	7.05507	6.42561	7.02908	7.41274	6.98733	7.09072	6.47443	6.08475	6.77366	6.75424	6.53046	6.84822	6.52751	6.91163
AC005482.1	11.5664	9.23175	11.1127	9.21625	9.27442	9.48089	10.2609	9.79921	9.62739	10.3827	11.1636	12.1167	10.0191	10.9628	11.0505	11.302	12.4975	11.0214	8.93765	9.35215	11.6639	12.5299	9.29221	10.6091	9.44484	11.6065	8.53594	9.31313	8.72773	11.7323	9.80548	10.4562	10.5551	10.9328	11.5107	7.95603	9.54838	10.8891	10.4142	10.4663	11.4423	11.1361	9.06172	8.82554	9.26798	9.1171	10.0623	11.8842	9.57579
AC005520.1	13.985	13.4773	13.6211	13.5	12.3333	14.3744	12.999	12.3957	13.9243	13.7327	14.0123	13.307	13.4965	13.671	14.0444	13.6665	13.4253	13.7533	14.244	14.1529	12.8354	13.4446	13.6236	13.5694	13.7892	14.3774	13.3503	13.1665	14.0042	13.6575	14.262	14.1094	14.1076	13.1957	13.0981	13.9064	12.1747	12.2703	13.7933	14.3719	13.662	14.0577	13.4195	13.2303	13.3219	13.9749	13.0107	14.0085	12.404
AC005523.2	15.542	15.7878	15.5614	15.1576	15.4016	15.083	15.174	15.2356	14.7441	15.4821	15.8512	15.0128	15.4264	15.2575	15.3777	14.5243	15.1291	14.8173	15.4334	14.9081	14.9081	15.1228	15.6537	15.3587	14.8923	15.1074	14.9896	15.5946	14.2683	15.0358	14.1665	13.8902	15.4242	15.1674	15.1172	14.9448	15.3251	15.046	14.2485	14.3534	15.2802	14.2414	15.2205	15.4559	14.5991	15.1291	15.6731	15.2494	15.5281
AC005537.1	6.60956	6.47143	6.66233	6.8787	5.76292	6.69369	6.54177	6.41934	7.44375	6.74766	6.28373	7.5411	6.64786	7.10715	6.80394	6.10312	6.92186	6.47253	6.28674	7.36711	5.83916	6.46006	5.16776	6.4506	6.61971	6.70538	6.67706	5.79373	6.45381	7.03066	6.54448	6.94848	6.81104	5.47047	6.30969	5.46924	6.08723	6.71117	6.40047	6.57199	6.78577	6.069	6.47531	4.68905	6.55346	6.3378	6.40268	6.5959	5.89615
AC005538.2	5.79932	6.1443	5.80595	5.51855	5.59999	4.92012	4.79899	4.77049	5.36133	5.08011	5.7997	5.02378	5.46933	4.87482	4.74983	5.55867	5.767	4.56694	5.55683	4.97489	4.95114	5.01536	5.57104	5.13549	5.13075	5.84164	6.56992	6.49899	6.02461	6.04832	5.87172	6.12738	6.56751	6.21846	6.30579	6.73213	6.88038	5.84334	5.15539	5.83874	4.92755	5.24806	6.13998	6.33659	5.36556	5.91706	6.61061	6.27459	5.96728
AC005540.1	11.0233	11.5506	11.6082	11.0063	9.51853	9.29474	10.1758	9.9444	8.75196	9.48704	9.26521	9.44205	9.56049	10.0004	9.61948	10.4272	9.99173	10.3387	10.6516	10.4965	10.2636	10.6433	11.1551	12.228	10.8124	10.8888	11.4812	10.6106	12.7765	12.0641	12.3516	11.852	11.2608	10.2514	10.4235	10.9449	10.3034	10.1526	12.4575	11.7624	10.7712	12.1921	11.0557	12.4343	11.3136	10.7444	11.344	11.5462	10.3833
AC005550.1	11.7378	11.5699	11.2478	11.2879	11.6816	11.8084	11.8908	12.6145	10.426	11.41	11.7636	12.061	11.5915	11.0192	11.6683	10.3793	12.063	12.0553	11.7779	12.0323	12.1559	11.6228	11.4551	11.748	11.299	12.3943	11.1909	11.6987	11.211	11.4843	12.1691	10.9564	12.495	12.908	13.3264	12.2545	11.9686	10.8892	11.382	10.8982	12.3325	11.3538	11.72	11.6637	10.884	11.3379	11.6318	11.5951	12.4244
AC005550.2	5.48164	6.31656	5.85526	5.19327	5.88798	6.98461	5.27756	6.02784	5.32595	5.94195	6.92402	4.95396	6.03473	5.5426	5.7185	5.96003	5.10563	4.46862	5.92864	5.96572	5.78849	6.40803	6.55745	6.12028	6.80251	5.52555	6.36988	6.64967	6.49957	6.72258	6.1617	6.66329	4.46327	6.55133	6.2979	6.71863	6.40787	6.00219	5.59915	6.32405	5.82804	6.57515	6.08284	5.57758	5.14357	5.39824	4.81834	5.57201	6.64936
AC005609.5	3.83217	3.90586	4.26551	4.01466	4.38473	3.51237	3.65339	4.00496	2.95712	3.29663	3.53369	3.18285	3.10256	3.12598	3.22979	4.24021	3.78844	3.45295	3.02625	3.39277	4.29392	4.29877	3.92642	3.97988	3.54127	3.36671	3.86554	4.18408	3.91634	4.2872	3.87374	4.53531	4.53984	5.56207	4.15123	4.1233	3.08643	3.74006	4.07213	4.28696	3.9398	4.20671	4.32301	4.41333	4.0223	3.44568	3.32786	4.04999	4.0994
AC005670.3	10.7072	10.8533	10.6244	10.5867	11.429	11.4795	11.7979	11.6527	11.215	10.9383	11.5349	11.5507	10.5397	11.0296	11.0415	11.3216	10.7827	11.0446	11.2838	11.2414	10.7771	11.4229	11.7701	11.1418	10.9341	11.3135	11.0415	11.5247	11.3624	11.1958	11.6743	10.5765	10.8673	10.4609	10.6661	10.8435	10.4488	10.6875	11.4977	10.7252	11.1002	11.537	11.048	11.5939	11.4278	11.4862	10.8696	11.3743	10.7666
AC005674.1	6.60018	7.42214	7.23977	7.82276	7.48207	7.40248	6.94955	7.37258	7.31971	7.92798	8.02906	7.65504	7.63709	7.69327	7.46281	7.46606	7.48483	7.25287	7.17468	7.57443	7.26051	7.78045	6.2596	7.10215	6.92904	6.78142	7.20141	6.64455	6.88108	6.51156	6.65253	6.12219	5.92799	7.59942	7.01633	7.49934	7.74721	7.72477	6.38597	6.18946	6.69149	6.45557	6.65261	6.62521	7.50173	7.2015	7.13923	7.23791	7.7082
AC005692.1	3.35518	3.88379	3.60802	2.85324	3.46073	3.15246	5.00663	4.11925	4.64196	3.69445	2.94284	2.75341	4.51847	2.80999	2.84308	3.30954	2.80283	3.85657	2.83891	3.9248	3.00849	3.00624	2.78192	2.91571	2.81345	4.16335	2.77546	2.97592	2.96986	4.92907	3.72755	4.15499	3.89443	3.66588	3.00291	4.85795	3.5436	4.7154	4.20429	3.78779	5.20129	3.98715	4.7198	5.62953	4.12207	4.13255	3.67558	3.54857	3.0664
AC005699.1	7.65835	7.8253	7.63812	8.41328	7.68468	7.62838	8.02239	7.90063	7.58777	7.88613	7.54202	8.15122	7.95986	8.2031	7.81301	7.63598	7.99788	7.87728	7.86422	7.88021	8.05753	7.81115	7.59023	7.63597	7.75621	7.75114	8.01555	8.05046	7.80863	7.55015	7.8026	7.57694	8.65869	8.25791	8.17785	8.69978	7.96957	8.53285	8.06011	8.01732	7.78761	8.25346	8.01467	7.59366	8.08013	7.86459	8.07384	7.70452	7.57509
AC005740.1	3.43685	4.15387	3.47947	3.43941	3.82374	3.86046	4.72173	4.09309	3.03174	2.88196	2.89938	2.95589	5.11375	4.11656	3.17661	4.77471	4.55023	2.98705	3.28654	2.89051	4.65663	3.25099	3.86344	4.06063	3.27528	2.90516	3.03864	4.73887	4.51614	3.91207	2.91752	2.84073	3.2239	4.57242	4.23616	3.91957	2.81206	3.05548	9.9156	3.15136	3.9298	3.37455	3.09704	3.2953	3.43599	2.94934	2.89742	7.08178	3.67721
AC005753.3	8.98393	9.61848	8.80299	10.0307	9.13074	9.13206	8.96354	8.83689	8.97056	9.08752	8.8993	10.0994	8.98584	9.80259	9.15324	10.2138	9.49493	10.0313	9.39707	10.0553	9.7664	9.25667	8.88729	9.20921	8.7931	9.33571	9.627	9.16773	9.49175	8.9218	8.91579	8.80443	8.74284	9.79007	9.41062	8.71583	8.69284	9.90872	8.79668	9.16451	9.122	8.86624	8.84018	9.79652	9.01533	9.05516	8.82796	8.75667	9.12122
AC005785.1	10.4577	9.05362	9.51245	9.55359	9.39312	9.07066	9.24659	8.65281	8.47757	8.77383	9.08898	9.22312	9.2378	10.0585	9.34252	9.71047	9.51884	8.71403	9.91855	8.58682	9.1844	10.2126	9.94411	9.40527	9.14549	9.93758	9.97151	10.7562	10.6664	10.6468	11.0061	10.2664	11.0198	9.64723	9.66608	9.52131	9.33996	8.7755	10.1115	9.78866	9.5624	11.2831	10.1179	10.3723	10.2899	10.039	9.1703	9.4213	8.96083
AC005837.2	5.72719	6.16912	6.8617	5.06999	7.11884	7.40601	5.25907	6.10409	7.8417	7.43219	7.07275	7.08584	7.06938	5.88051	7.08162	7.74904	5.02425	5.70722	6.29725	4.57861	4.55196	7.06938	6.57067	5.87189	7.01484	5.5184	6.42269	6.59484	5.73176	4.40047	4.42957	6.24176	4.79746	3.45642	4.44327	4.22385	5.70153	5.93599	5.25194	7.01921	5.82097	5.53368	5.72347	4.22168	6.09338	5.67656	6.22989	6.68093	5.65922
AC005865.1	5.17433	5.38251	7.43553	6.91526	6.42561	6.99226	8.08089	4.3446	5.39318	5.133	6.07904	5.58661	6.22143	6.18432	7.15577	4.58223	6.5981	6.75424	7.46327	7.31354	7.23974	7.68351	5.92883	7.08599	6.07206	5.79639	6.90461	7.58646	7.35055	6.45179	7.9531	6.31487	7.29145	5.60245	6.85804	6.45312	8.61846	6.42987	5.28679	9.55085	9.20565	10.0522	7.36499	8.10728	8.55807	5.92715	5.9365	7.9328	6.21086
AC005906.2	9.42477	9.53468	9.37062	9.59627	10.3238	9.91849	9.78003	9.7942	10.3503	9.97024	9.43974	9.31209	9.90538	9.61073	9.67933	9.99594	8.9439	9.57267	9.70131	9.95687	10.2204	9.86697	9.83122	9.40863	9.84477	9.59337	9.88879	9.48511	9.84891	9.38959	9.23076	9.87483	8.86059	10.4666	10.2497	9.80972	10.3264	9.90202	9.14236	9.40602	9.43023	9.36588	9.58541	9.4717	9.35506	10.0034	9.19034	9.84995	9.79825
AC005999.1	3.08594	3.12662	3.35206	3.61593	2.98307	3.14029	2.86194	3.15705	3.48552	3.32025	4.1939	3.98651	3.65461	3.78437	3.77326	4.44307	5.23686	5.68735	3.17167	3.28864	5.19013	3.4684	3.23104	3.51679	3.54966	5.56846	3.44345	3.66427	3.51201	3.49151	3.23244	2.91062	3.3819	5.10563	5.8397	3.3613	3.09315	3.39613	3.04391	2.98174	4.04146	3.42171	2.9054	3.36582	3.10056	3.28058	3.34556	3.6739	3.30586
AC006001.3	10.9669	10.8827	10.3782	11.0582	11.1829	10.3398	11.4599	10.6481	10.3165	10.7694	11.2604	10.7148	11.3087	11.429	11.1896	10.9297	11.0501	11.5593	11.306	10.7303	11.0635	11.0779	11.2761	11.0727	10.4424	11.2891	11.1292	10.9984	11.0398	11.049	11.1533	11.5818	10.2244	9.96292	11.3426	11.6586	11.4969	10.8855	10.2881	11.2189	11.0647	10.6369	11.1958	11.6576	10.9838	11.1222	11.1462	11.2355	11.4353
AC006007.1	6.58142	6.82956	6.5896	6.33628	6.45851	7.58686	6.9273	8.00389	7.78004	8.0534	7.43289	7.44955	7.08709	7.23313	7.83851	7.32263	7.66581	7.65597	8.11971	7.01324	7.90999	7.90513	6.68624	6.38617	8.06245	7.10151	7.50775	7.76895	6.81957	6.55673	6.42351	6.3644	6.28876	8.35255	7.73021	6.58873	6.452	7.38811	6.45466	6.66384	7.3284	7.12913	6.37706	7.6315	6.80189	6.65354	6.96232	7.28341	7.58595
AC006015.1	6.01536	5.19492	5.38079	6.7881	6.24076	4.44566	6.71197	5.35186	5.48837	4.7502	5.27695	5.79222	5.05098	4.81813	3.63506	6.58998	7.18267	3.1069	5.40892	5.27164	5.69895	5.81762	6.25216	6.63564	5.76214	6.15788	6.019	5.8321	5.73789	5.19033	5.32912	7.54408	5.93315	6.40902	6.70446	6.01195	4.63155	4.83041	7.91723	5.05635	5.71729	5.09124	5.56884	5.40912	5.06736	5.37206	5.31341	5.2858	5.88284
AC006019.1	7.44323	7.48388	7.24069	7.5888	7.65759	7.9649	7.7592	8.24771	7.48437	7.74134	7.82089	7.64947	7.52287	7.8388	7.44571	7.7852	8.66962	7.94221	7.56566	7.68148	7.84899	7.67051	7.94639	7.87554	7.44382	7.56453	7.65239	7.63094	7.22466	7.14611	7.2496	7.35516	7.45628	7.88613	7.82333	7.90329	7.864	7.57407	7.54368	7.32703	7.66854	7.51789	7.66275	7.56996	7.31934	7.57722	7.45659	7.64578	7.89659
AC006030.1	8.83113	8.98726	8.89568	8.69091	8.33807	8.56871	8.31957	8.83519	8.1361	8.45767	8.66333	9.03576	8.24999	8.62036	9.13581	8.62862	8.86375	8.27575	9.13307	8.39468	8.59883	8.42071	8.81164	8.75311	8.46045	8.54545	8.55694	8.86106	8.93673	9.02162	9.04172	8.68358	8.58384	8.74346	8.67982	8.55062	7.9927	8.58088	8.52099	8.14288	8.43352	8.45322	8.54599	8.71102	8.74874	8.78741	9.35146	8.58677	8.46569
AC006042.3	8.96776	9.28942	9.46567	9.24705	9.46287	9.82432	9.6093	9.87816	9.38699	9.36261	9.47846	9.47829	9.94041	9.22912	10.1889	9.90528	9.21718	9.87214	9.75843	10.0157	9.71341	10.2305	10.0507	9.46596	9.04854	9.92213	9.96758	10.2106	9.57714	9.83811	10.8805	10.7091	10.7465	10.6766	10.6337	10.4799	10.3948	9.6291	11.1712	10.1992	10.2214	10.9574	10.1243	9.84691	10.7453	9.19984	9.4196	9.83552	9.28926
AC006055.1	12.2985	12.2176	12.3955	11.7726	12.4036	13.4101	11.8354	12.3948	12.8617	11.8108	11.9361	11.8767	13.0994	12.4716	11.9599	13.2919	12.4005	13.1175	12.8705	13.6883	11.9721	12.4721	12.9927	12.2607	12.075	13.3697	13.3695	12.3466	13.9797	13.516	12.4265	13.8538	12.8757	13.5823	12.8376	13.4059	13.2208	12.1944	13.9243	13.8736	13.5535	13.6362	12.711	13.1796	12.5653	12.0582	11.9791	12.7639	13.1393
AC006058.1	10.8117	9.82269	12.1617	10.9088	12.1574	11.9088	11.5186	10.7754	10.6678	11.1773	14.9737	12.2753	10.3855	11.2653	12.6014	11.1516	11.1272	10.1714	10.687	12.4065	9.96195	11.3292	11.4731	10.6428	12.0573	9.98668	11.2046	9.08151	12.23	10.1765	11.9134	9.88847	7.93388	11.9837	11.2219	10.7275	11.7314	11.7483	9.88224	10.6099	10.3148	11.499	10.7715	10.808	11.1741	9.73318	11.0339	11.5198	13.2984
AC006059.2	13.4173	13.1872	13.0827	13.2548	12.2185	12.1599	12.1978	12.3023	12.1448	12.0302	12.4458	11.9778	12.4288	12.6759	12.824	12.8509	12.9927	12.8493	12.9529	12.6747	12.8362	12.7678	13.2117	13.1436	13.0076	13.0325	13.2028	13.3729	13.2962	13.0903	13.409	13.4969	13.1288	12.3769	12.8548	12.8674	12.4363	12.7371	14.0727	13.4884	13.3993	13.2439	12.9419	13.1492	13.048	13.0691	13.0101	12.9533	11.9982
AC006059.3	2.94473	3.01836	2.91772	3.0239	2.94584	5.75797	2.90878	2.8515	3.12478	3.16635	3.60641	3.72964	3.47709	4.86978	3.34098	3.22435	6.13909	3.35122	3.56535	3.05823	3.25085	2.85226	2.99889	3.15257	3.35776	3.23666	3.23566	3.03059	3.02667	3.22447	3.15904	3.01903	2.98273	3.48624	3.01048	3.01126	2.94729	2.93766	2.90442	3.04414	2.96156	2.94926	2.9308	2.9123	3.02093	3.11304	3.09762	2.98367	2.94066
AC006059.5	8.51872	6.95535	7.72514	7.04943	8.16068	9.90605	8.60361	8.32965	8.30438	8.14777	8.87171	7.78242	9.11974	7.77438	9.06881	7.25261	8.60019	7.36043	7.56626	7.56194	6.8919	7.71583	8.2591	7.9963	7.83448	7.54408	7.95079	8.19414	7.56946	6.26879	8.06818	7.23674	6.73158	8.59702	6.98763	9.36875	8.04044	7.19138	6.51755	7.43174	6.61063	6.93666	8.89144	7.80974	7.7192	7.29718	8.2721	8.0894	8.50507
AC006064.6	6.47475	4.03408	5.50524	4.06085	4.20162	7.85989	3.92913	9.08058	6.94118	5.57314	5.27877	9.54348	5.11277	4.34242	4.70763	8.50295	3.13074	6.92194	4.8171	5.46123	8.20755	5.013	5.39999	4.83251	6.1239	8.36424	7.06507	5.83936	4.45927	4.08304	4.03275	4.82026	13.7685	5.44236	12.334	5.37013	5.71816	5.66705	4.67144	5.35569	10.7718	5.19853	4.14107	4.24794	4.21141	4.50095	4.21859	5.45513	4.38542
AC006148.1	7.63861	7.56573	7.80608	7.45569	7.65607	7.33354	7.5435	7.74373	7.36557	7.54826	7.47984	7.06204	7.53432	7.60829	6.83179	7.20009	6.84157	8.12759	8.20968	7.42673	7.64029	8.20375	8.3216	7.95818	7.66798	7.9095	7.38474	8.64562	7.79971	8.11446	8.68392	8.21517	8.5645	8.21471	8.47279	8.63137	8.0917	7.8089	9.01821	7.81287	8.26715	8.3837	8.45343	8.12772	7.52977	7.64048	7.54256	8.05137	8.03058
AC006148.2	13.3485	13.0372	13.3453	12.8617	12.8719	12.4522	12.351	12.9837	11.9375	13.0728	13.0096	12.7629	12.7535	12.4585	12.6344	12.7149	12.4401	12.9773	12.4533	13.2001	12.9383	13.5471	13.0448	13.2998	13.1497	13.5467	12.6828	12.3612	13.019	12.6528	12.6499	12.7614	13.512	13.9546	13.914	13.3301	13.5196	13.006	13.3313	12.4301	12.9631	12.674	14.0589	12.2631	13.4154	12.704	13.0907	13.3664	13.9602
AC006207.1	9.62096	9.45375	9.52784	9.36294	9.9741	9.6433	9.94171	9.35572	8.5879	9.4526	9.46558	9.69831	8.69011	8.99888	9.4393	8.93168	10.0298	10.0943	8.95612	9.23923	10.1122	9.91544	9.96518	9.70879	9.44115	10.2663	9.43969	8.76344	9.91506	9.82636	10.1881	9.02368	9.74148	9.3706	10.1416	9.71009	9.18682	9.36405	9.6163	8.48625	9.7978	9.04245	9.48696	9.90843	9.09519	9.36331	9.91107	9.56647	9.61261
AC006213.1	3.88939	5.03891	3.72794	3.87678	4.58886	3.73439	2.98695	3.15283	4.15168	5.28156	4.65441	4.32634	3.92105	4.16601	4.46862	3.84356	5.39979	4.58352	3.50664	6.6772	4.55044	3.31496	3.53331	4.52841	3.8091	4.90862	3.65002	3.90969	3.5946	4.14303	5.23403	3.67781	3.95397	3.2911	3.48568	3.49729	4.34568	3.85814	3.54287	3.33862	4.35852	4.25042	3.40557	6.11564	4.18124	3.42918	3.4747	3.08695	3.66628
AC006252.1	12.4201	11.9987	11.4975	11.6934	11.3073	11.5612	10.6578	11.1074	11.758	11.5495	12.1487	11.4524	11.4735	11.456	11.5965	10.8963	11.6124	11.0743	11.5417	10.4453	10.704	10.7211	11.314	12.2695	11.2062	11.0227	11.3996	11.3771	10.7383	11.587	11.3163	11.2117	11.2477	10.692	10.8339	11.1482	10.7266	11.2484	10.2405	10.9625	10.8982	10.2489	10.9857	11.1177	11.0578	11.5156	11.8024	10.9165	11.2033
AC006254.1	11.8275	11.4138	12.0488	11.1103	10.6947	11.7942	11.6717	11.5163	12.9194	12.0027	11.962	11.5513	12.3774	11.531	11.3656	12.2921	11.6348	11.8531	12.4016	12.1234	10.2394	10.8178	11.4332	11.5349	11.6656	11.3765	11.5387	11.5221	11.161	11.3968	10.5699	11.9681	11.4287	9.14798	9.7886	10.4305	10.9749	11.013	11.7059	12.0215	12.1512	11.0835	11.6309	11.2788	10.8874	10.9459	12.1871	11.7745	10.5039
AC006262.1	13.3985	13.7021	13.6629	13.1693	13.5691	13.3762	13.475	13.3288	13.568	13.7593	13.0529	13.1881	13.3982	13.3835	13.1908	13.6903	13.1583	13.1275	13.6244	13.2012	13.823	13.7407	13.9695	13.8184	13.2217	13.6848	13.4698	13.9263	14.3503	13.8463	14.0132	14.1946	14.0085	14.4359	14.285	14.2375	13.9902	13.4654	13.9433	13.8733	13.5047	13.8159	13.739	13.92	13.5317	13.487	13.7725	13.6814	14.3457
AC006288.1	9.83216	8.56177	11.3001	14.4712	12.0459	13.6193	13.5608	13.2662	10.54	10.5394	8.03299	13.0229	13.7549	12.4366	11.3938	14.3989	13.0448	11.8572	8.29072	14.7498	14.2388	13.3991	9.06188	13.7993	13.1905	10.5433	12.5779	10.0286	7.38068	8.64174	8.43494	8.21576	9.66388	14.1411	9.74786	9.76632	11.1174	15.0963	10.0321	12.2937	8.59717	10.5225	8.85684	7.52743	12.73	12.2195	10.7281	8.12388	10.7593
AC006296.1	4.99544	3.67412	3.90708	5.66368	4.4855	4.36306	4.12382	5.56617	4.49942	4.46202	3.86661	5.44486	5.0477	5.68382	5.75029	5.34516	5.88461	5.01932	3.87484	4.41753	4.45885	4.7956	6.19808	4.71349	4.11028	2.88101	3.02446	3.86814	4.16798	2.99581	4.05473	3.99595	4.39258	5.51143	4.37695	5.06572	5.28053	5.20347	5.12092	3.99852	4.26108	4.55746	4.87299	4.95084	4.30332	6.18505	6.11547	4.75342	3.14029
AC006296.2	11.6664	13.2457	12.2507	11.2814	15.4084	13.7107	13.4904	14.3774	14.4092	12.4037	12.9463	14.0721	13.3811	11.6403	12.478	12.0311	12.3278	13.3195	15.0693	13.5546	13.3203	12.4295	14.1995	12.0076	11.5655	13.2441	13.2312	12.0528	14.5848	13.529	14.8402	13.2168	13.2765	14.2659	15.1681	14.0931	15.2902	13.1843	13.1555	13.2426	13.8026	12.8923	12.9102	12.7216	12.6149	12.9013	12.8879	12.4048	14.5103
AC006357.1	4.72239	4.94014	4.90568	4.93934	5.20823	4.67103	6.70863	4.64177	6.37467	5.62596	4.84553	6.25419	5.45494	5.59062	4.44984	4.49468	3.45821	6.55846	6.19808	5.66442	4.11679	4.78993	5.39478	5.3487	5.50937	4.85713	5.24721	6.04907	5.08551	4.95914	5.96947	5.99339	5.56994	3.8206	4.72129	5.87062	5.25139	4.58245	5.27554	5.93075	5.34459	6.84113	5.84134	6.39189	6.05184	5.17148	4.44088	6.61029	5.42226
AC006369.1	9.83891	9.30774	10.3536	10.8903	9.78743	10.1461	9.87436	9.60316	8.65402	9.44191	7.98034	8.77038	10.5822	9.89428	10.3592	9.51884	10.7551	10.6257	9.04222	9.8047	12.1267	11.9097	10.2602	10.645	11.7622	10.5087	10.3446	9.50088	8.58592	9.13245	8.67651	8.68929	8.36593	9.88039	9.57136	9.01223	8.64409	10.9939	9.31379	9.13353	8.16708	9.14274	8.1749	8.23837	9.47155	10.6621	9.52381	8.74346	9.807
AC006369.2	12.6061	12.1918	12.5732	12.8996	11.5724	12.3672	11.5833	12.7226	12.9073	12.894	12.0221	11.4511	12.4765	12.2741	12.3233	12.6315	11.8602	12.2151	12.5105	11.5963	11.9071	11.4904	10.7193	12.3873	12.9677	11.865	12.5465	11.906	12.3364	10.6752	10.8258	13.392	13.1852	11.623	12.0243	12.3982	11.0965	11.4494	12.7778	12.2558	11.6872	11.7103	12.8785	11.3866	13.6064	13.374	12.4051	12.5499	11.2728
AC006372.3	6.744	6.66069	6.76978	6.50021	5.74627	5.72087	5.7017	5.70937	5.47329	5.79965	6.92034	6.07188	5.92777	6.24898	6.78261	6.6704	7.66702	6.28708	6.57389	6.3958	6.12515	6.13533	6.79685	6.34742	6.30993	6.36903	6.57651	7.11331	6.66018	6.28034	6.5207	6.65467	7.29017	5.91078	6.15104	6.90445	5.34594	6.90908	7.09797	6.72967	6.54484	6.60884	7.21248	6.97495	6.70159	6.37228	6.8223	6.16015	5.66368
AC006450.1	6.07115	6.18186	6.128	6.63628	6.26336	6.38383	6.39982	6.84648	6.3232	6.36372	6.86773	6.11732	5.47254	6.04588	5.63527	6.40673	5.90275	6.37616	6.24379	7.28022	6.79927	6.99178	6.46151	6.5553	6.14102	6.15431	6.76506	6.84724	6.01122	6.67833	6.3778	6.46217	6.7128	6.52832	6.00859	6.7641	6.49444	7.35176	7.08751	6.34474	6.16997	6.98716	7.3274	6.66993	6.94424	6.76522	6.73579	6.44686	5.8321
AC006455.5	9.6512	8.96498	9.18439	9.24778	8.81393	9.754	9.82322	9.47315	9.36799	9.24464	9.30999	9.62535	10.0382	9.59411	9.46539	9.68572	9.77903	10.0566	8.83713	9.74686	9.88168	9.66166	9.40958	9.49871	9.14132	10.4147	9.53187	9.07737	10.0368	9.70252	9.23868	9.42875	10.5801	9.55618	9.68082	9.49302	8.97192	9.60178	9.63119	9.48047	10.0265	9.85105	9.00946	9.17637	9.1279	9.18032	9.14407	9.67464	9.32681
AC006455.6	9.56875	9.52007	9.09587	9.53906	9.24273	9.01206	9.26998	9.42587	8.27012	8.61846	9.53115	9.07779	8.91739	9.12566	9.13964	9.38667	9.60547	9.39481	9.6121	8.99534	9.73078	9.72702	10.3791	9.88923	8.70167	9.56315	9.06661	9.36321	9.01455	9.43328	9.96075	9.51915	9.14519	9.12843	9.31412	9.77552	10.203	9.13981	9.04913	9.25419	9.36518	9.26306	9.28477	9.27182	9.62846	9.0544	9.43602	9.24273	9.52959
AC006557.1	3.76008	3.57936	5.12112	4.23967	2.85202	2.8662	2.80515	3.09962	7.35949	4.59209	4.00653	4.09517	3.74504	3.99307	4.08092	2.93635	4.83598	3.94686	3.52648	8.57324	5.75498	4.21386	3.06224	5.76269	4.35436	3.54966	3.4998	3.46267	3.4073	3.72614	3.86495	5.97324	4.01518	5.05431	3.19339	3.1819	4.43938	4.57757	3.06825	9.4574	3.19785	3.65098	3.04797	3.62681	3.84027	3.37408	3.46906	2.94654	4.02046
AC006971.1	8.12054	9.97605	9.33137	9.43881	9.04699	10.2877	9.56859	9.55479	10.411	9.57916	8.56313	8.67682	10.9005	8.62732	8.48492	10.7206	9.22912	8.19337	8.87631	9.76481	9.15644	9.34408	9.97233	9.49014	8.94767	8.95301	10.4419	9.80921	10.3043	8.90447	8.99017	10.1048	8.65358	7.789	8.3317	9.48674	10.417	8.55332	10.2027	9.52555	8.92226	9.17204	8.62882	9.61424	9.18643	9.14831	9.5665	9.49047	9.34925
AC006978.1	4.32079	5.06654	4.26224	4.46564	5.77999	5.6405	5.64707	5.14068	5.35929	5.47082	4.7726	5.58812	5.54391	5.97815	4.60121	5.25733	3.05455	5.5737	5.11864	5.85437	6.20883	6.16493	5.83805	6.33198	4.97029	5.68918	5.42282	5.57758	5.14794	5.21463	5.03235	5.41242	6.17066	6.04499	5.05656	5.77086	6.28379	5.55812	5.21915	6.03273	4.99737	6.22009	6.02343	6.61871	5.25869	5.62672	5.53805	5.75815	4.89064
AC006994.1	11.5218	10.6871	10.7954	11.378	10.6579	10.4624	9.95755	10.2162	12.0572	11.5988	12.712	11.2633	10.8171	9.56255	12.3368	10.5435	11.7959	10.5952	11.7908	8.60378	10.478	11.2924	10.2266	11.1096	11.7381	11.1444	11.4693	11.9268	10.115	8.9054	9.7096	9.66866	9.63139	9.20643	10.763	10.4777	9.22159	10.5705	10.0003	10.5502	10.8017	9.97378	9.76341	11.3757	9.92986	11.7482	10.0492	9.90617	9.93584
AC007003.1	10.0585	9.92273	10.058	10.2066	10.1661	9.04487	9.49887	8.86401	8.5031	8.91205	9.14549	8.50536	8.50157	9.6047	8.93853	9.03884	10.1199	8.97924	9.77737	8.89395	10.5096	10.5361	10.4249	10.3281	9.73124	9.33291	9.2179	9.25008	10.7539	9.95737	10.0507	9.93885	9.35047	11.5234	10.5983	9.48135	9.75531	9.5501	9.70829	8.70885	9.39142	9.00626	9.02047	9.2846	9.87915	10.4065	10.3373	10.3671	10.3375
AC007066.2	8.94994	8.45261	8.11322	8.85182	7.992	9.07839	9.00187	8.36702	9.52393	8.54399	9.0868	8.77713	9.62822	8.51749	8.98961	8.5614	9.3237	9.43619	8.81548	8.55658	8.23574	7.39984	7.73364	9.25531	8.72129	8.50337	9.02402	9.47747	8.0256	8.09676	8.51447	8.38487	10.4832	7.94457	8.24367	8.95625	7.11466	8.97067	9.46657	8.11212	8.55366	8.39612	9.07488	9.20273	8.10729	8.49182	8.01854	8.76212	8.23881
AC007092.1	5.95787	6.67833	5.97483	3.38465	5.5819	3.30571	6.53097	6.79379	6.68871	3.05645	4.08283	6.99938	6.34388	5.5349	5.05817	7.66123	7.75501	6.89013	3.13074	3.07177	2.88684	2.88883	2.91887	3.09879	3.07026	7.8525	5.92632	3.16507	2.96826	3.01048	5.18074	3.4278	5.23846	3.79055	5.42075	3.71791	8.88497	5.33654	5.85887	3.87353	5.96306	3.82531	3.47451	3.61552	4.29048	4.41665	4.84765	5.2741	3.85357
AC007098.1	8.9033	8.00312	8.28203	8.79225	8.42343	8.78597	8.62977	8.68223	8.84464	8.42468	8.03295	8.27617	7.82382	8.30596	7.82262	8.04054	8.75225	8.75502	8.31202	8.77624	8.90675	8.53289	8.31577	8.23654	8.51915	8.39717	8.16374	8.72004	8.92238	8.15911	8.69223	8.44336	7.93165	8.73863	8.70207	8.17237	7.80644	8.12408	8.51448	8.50684	8.35387	8.25607	7.76074	8.57981	8.62392	9.17116	8.4815	8.71835	8.72148
AC007099.1	8.50157	7.99646	8.16008	8.35708	7.83276	7.14032	7.17464	7.04003	7.17683	6.86581	7.34703	7.16347	7.08613	7.63192	7.63037	7.33179	7.57482	7.40913	7.77065	7.26168	8.09448	7.82181	8.06937	7.40727	8.47122	7.72499	7.30619	7.71327	7.83614	7.98207	7.63068	8.36424	7.87457	8.35321	8.27253	7.47934	7.17797	7.40067	8.0779	8.42317	7.51956	7.12435	7.04835	7.03795	7.41367	8.2692	7.83416	7.89577	8.44874
AC007099.2	14.2927	14.0112	13.698	13.9976	14.4004	13.4509	14.311	13.8584	11.5063	14.2417	13.768	13.5751	13.2616	13.9025	13.1959	13.0419	13.2063	13.2618	13.6255	12.3889	14.3886	14.3414	14.4282	14.1044	14.0476	14.4871	13.6934	14.3499	14.7633	14.0618	14.5132	13.0185	13.7719	14.4244	15.1086	14.2709	14.0144	13.2988	13.9924	13.1593	13.7431	14.5477	14.1783	14.1202	14.1806	14.602	13.8328	14.2821	15.2273
AC007106.1	4.90754	4.43049	4.08326	4.2095	3.58747	4.91326	4.26001	4.41155	3.35759	3.73005	3.9298	3.35005	4.01311	4.3446	4.23352	4.53182	6.01452	3.99619	4.83497	5.55638	7.65031	4.23833	4.32901	3.37423	2.93879	7.14095	3.9181	3.14619	5.30481	3.85357	4.15189	4.28426	4.67753	3.18257	4.61249	3.87634	4.41869	2.95661	3.8138	3.07563	3.06575	3.47016	2.92971	3.55003	3.6508	3.54564	3.14803	4.23285	6.14795
AC007128.1	6.91154	7.25539	6.63938	6.64195	7.08796	6.59427	6.58088	6.44718	6.11227	7.44741	6.59463	6.47088	6.20458	6.46861	6.35998	6.63842	5.65225	6.16346	7.11643	7.06428	6.99631	7.10446	6.49879	7.1556	6.18172	6.18367	6.67802	6.10678	6.98995	7.12892	6.47402	6.96926	7.10061	7.05677	5.90007	6.42324	6.26688	6.3292	6.077	6.02023	6.08496	6.55425	6.77256	5.98667	6.75342	6.36807	7.00486	5.69461	7.75027
AC007130.1	13.7089	13.134	13.5209	12.9791	12.738	12.5908	12.7012	12.1113	12.295	12.6042	12.2542	11.8294	13.7027	13.7784	13.452	14.0042	13.5399	13.7359	13.6362	12.9845	13.1592	13.7149	13.5973	14.5881	13.8752	13.4837	13.48	13.6971	15.3479	14.3566	14.6149	15.5436	14.9805	13.8104	13.3341	13.5457	13.0172	13.8409	15.2679	14.6755	13.6473	15.5289	15.0664	14.5327	14.5239	13.8372	13.8255	14.0825	12.9878
AC007132.1	11.1964	11.4902	11.1863	11.1405	10.4356	12.4602	11.509	12.029	12.1139	11.2421	11.3693	11.2404	11.206	11.1735	11.0574	11.0761	11.5872	11.611	10.971	11.8066	10.6095	11.1078	11.612	10.646	10.7578	10.6255	11.0051	10.7788	8.68105	10.9082	10.8152	11.1782	12.0363	10.6283	11.802	11.2177	10.9609	11.034	10.6229	11.0896	11.3472	9.72588	10.6241	10.3237	10.8032	11.3109	11.0102	11.0718	10.8766
AC007179.2	7.12506	6.87817	7.18978	7.26845	7.14621	6.82243	7.36342	6.91167	7.32298	7.01297	6.94628	6.82357	6.84043	7.13581	6.83464	7.33994	6.92877	7.02823	7.36486	7.32734	7.2524	7.20387	7.08003	7.30016	7.3635	7.35816	7.26397	6.99367	7.43575	6.86966	7.38526	7.18438	7.17008	7.49487	7.51137	7.74595	7.49845	7.14701	7.12756	7.03861	7.32466	7.19883	7.41997	6.98866	7.17446	7.25859	6.99416	7.11854	7.19331
AC007255.1	9.2967	9.62286	9.24657	9.24317	9.27687	9.54846	9.64575	9.89842	9.9031	9.94756	10.0945	9.6832	10.2346	9.48003	9.9361	9.4095	9.48194	9.60616	9.41652	10.0253	9.04102	8.70007	9.10407	9.25222	9.28572	9.14537	9.57056	9.09697	9.25139	9.03687	9.73592	8.95377	9.22618	8.9855	8.87788	9.33391	9.03528	9.68971	9.49348	9.05129	9.55381	9.30165	9.81924	9.23023	9.83242	9.41652	9.95032	9.74589	8.90752
AC007271.1	6.42464	6.07293	6.16032	6.41321	5.34573	4.49812	5.33474	4.85355	5.4035	4.51074	5.63062	4.36829	5.32829	4.968	4.95562	4.58099	3.47616	5.47427	5.53549	5.26748	6.3875	6.15889	6.60118	6.00575	5.81352	5.68011	5.97015	6.40423	5.93315	6.48933	6.1605	6.53746	6.33906	6.45671	6.34335	5.5583	4.65216	6.25862	6.24227	6.24244	5.81493	5.82877	5.75359	5.76068	6.06382	6.06981	6.26418	5.83483	5.05197
AC007277.1	4.85732	4.43955	4.44671	4.7967	3.79175	3.27965	3.6312	3.34244	3.0129	3.34229	3.30681	4.06724	3.85354	3.66593	4.1536	4.011	5.04005	4.04093	3.35728	3.3709	4.15626	3.73766	4.74419	4.09504	4.60718	4.65184	3.85743	4.12578	4.28153	4.17596	4.64762	4.85865	4.00492	4.58417	4.1438	4.76535	4.40285	4.86935	3.99621	4.88291	3.22472	3.53477	4.63115	3.19008	3.47181	3.35634	3.43439	3.20994	5.26437
AC007279.1	10.0775	10.4436	10.3806	9.96952	9.85611	9.96548	9.81241	10.3081	10.2729	10.1979	10.3289	10.6356	10.2006	9.86521	10.0057	9.98476	9.89099	9.85954	10.1212	9.7691	9.54554	9.46874	9.95406	9.9528	10.0591	10.1362	10.0102	10.5289	10.6839	9.90931	11.7835	11.06	11.0049	9.7826	10.3184	10.4572	9.97577	10.8668	10.6773	10.8703	10.5691	10.184	10.3869	10.5877	10.6998	10.3617	10.4346	10.2736	9.34619
AC007283.1	12.3048	12.7689	12.0538	12.5648	13.0065	12.5029	13.4177	13.058	13.351	12.7923	12.8594	13.5464	13.622	12.9018	12.6152	12.8633	13.0911	12.7291	12.3645	13.1248	12.7321	12.9122	12.8383	12.9691	12.422	12.8754	12.9826	12.6331	12.7586	13.0939	12.0259	12.1764	12.389	12.7915	12.2211	11.9496	13.421	13.0804	12.6233	12.3431	13.3943	12.4474	13.4526	12.7873	12.7471	12.0021	12.7185	13.0277	12.3837
AC007342.5	3.56114	4.3483	3.44364	7.54453	3.24998	3.03508	3.04372	2.97362	3.27023	3.20911	8.7987	3.79878	6.91002	3.60766	3.76694	6.20539	4.66883	3.3972	3.19705	3.1271	4.3633	3.63069	3.371	3.39487	3.34527	3.27083	3.24326	7.85157	2.91456	3.40557	3.28802	3.77735	3.15246	3.04423	3.34098	3.90529	7.5869	2.96704	3.29667	2.98183	2.97797	3.02708	9.06865	7.32312	4.10475	6.25826	7.31386	2.93427	6.95454
AC007344.1	3.19231	3.22819	3.0172	3.23244	2.89082	2.90632	2.80419	2.87587	3.60802	3.48604	4.37045	4.20074	3.73109	3.88255	3.99683	3.15125	5.10583	4.07462	4.47453	3.46629	3.81359	3.06532	3.19106	3.4431	3.58977	3.67113	3.46483	3.20939	3.41605	3.61651	3.34739	3.19613	3.06565	3.13895	3.26976	3.15979	4.33331	3.0674	3.38465	3.05268	3.05335	2.92377	2.98656	3.6992	3.15466	3.35915	3.43325	2.89873	2.86697
AC007349.2	10.4241	10.6707	10.2946	10.0217	10.5649	10.4568	10.731	11.0392	10.465	10.4972	10.5018	10.1582	10.6255	10.3731	10.8348	11.764	10.6331	10.6332	10.9707	11.0516	10.9758	11.2324	11.2474	10.7937	10.3029	10.5381	10.3049	10.6687	11.5023	10.9378	11.7513	12.0214	11.2033	10.2397	10.9538	11.367	11.5221	11.368	11.9389	11.6201	10.5461	11.7083	11.0752	10.6776	10.6092	9.99721	9.9153	10.3113	10.7617
AC007349.3	10.8244	11.716	11.2108	9.66155	11.2556	11.2719	11.1181	11.7163	11.0199	10.9803	11.2256	10.9664	10.9529	11.0446	11.2608	11.236	10.9314	12.3376	11.0095	9.89808	11.9018	11.6663	11.1803	10.845	10.937	11.5989	10.5805	10.7917	10.0422	10.0618	11.414	12.4718	11.4525	12.217	11.1836	10.5884	11.5526	10.9626	11.7696	10.261	11.9263	12.5635	10.9396	9.70719	9.73012	10.0528	11.1306	10.764	11.4614
AC007365.1	10.7264	10.872	10.8052	12.3254	12.0992	11.1449	11.7991	11.532	12.6907	11.5629	11.4488	12.6405	11.6823	12.4948	11.0591	11.3402	11.9987	12.896	12.3689	13.0788	11.9812	12.8811	12.9909	12.2266	11.104	11.9764	13.0079	10.9936	13.3073	12.6784	10.1525	9.93032	11.9518	11.1271	11.9346	11.3831	11.5949	11.7444	10.9877	10.4547	11.6028	11.2836	12.0564	12.7685	12.2904	12.0359	12.0199	11.8069	12.6961
AC007368.1	3.43134	4.1504	3.13321	4.02836	5.06121	4.82782	5.488	4.25742	8.75578	6.10015	5.58077	4.91136	6.73305	3.91098	4.52085	6.34924	3.78845	5.06102	6.11162	6.94597	4.92061	4.91304	3.70507	7.21435	5.47691	5.78629	3.20091	3.45532	7.36939	3.38551	6.74973	8.04326	5.6503	5.88707	6.33703	4.20405	6.56285	5.03891	7.34161	6.22009	5.78015	6.29908	5.06959	6.17643	6.37108	5.69509	4.2784	4.85015	4.81516
AC007370.2	5.1955	4.99859	4.7502	4.97069	5.79187	5.3138	5.25214	5.72954	5.12289	4.78993	4.34286	5.50505	5.80099	5.9899	5.48046	5.21875	5.60245	4.85377	3.49276	4.79058	6.15534	5.65775	5.00416	5.27493	4.95145	5.21249	4.43027	4.79331	4.41265	5.51388	4.87798	5.35344	6.58539	5.26287	6.08885	5.07526	4.09289	4.31319	4.04435	4.31231	4.39105	4.15387	5.556	5.52897	5.30986	5.32228	4.54976	4.95773	6.40375
AC007382.1	4.03561	4.30995	5.19631	4.77176	4.34875	4.29853	4.28743	4.53372	6.54418	5.54843	4.36871	4.1895	3.07727	3.82574	4.39567	4.29024	4.44881	4.34964	4.9881	4.2318	5.26626	3.40837	3.45734	5.23056	4.64427	3.12415	4.25589	4.9347	3.42883	3.03069	6.15619	4.72129	3.16817	5.22588	3.41621	5.04552	4.29395	4.81603	3.79186	5.09781	4.07473	5.1302	4.28147	4.1426	4.1426	4.51505	3.74347	4.48198	3.68482
AC007383.2	10.9747	10.8802	10.4446	10.7975	11.1655	11.2724	11.357	11.215	10.8284	11.233	10.9092	11.6458	11.1444	10.5464	10.8579	11.5629	11.1268	11.5385	10.7308	10.7925	11.1057	10.7599	10.998	11.2696	10.4421	11.3576	11.1256	11.5176	12.0011	11.8954	11.5818	11.0299	12.3047	11.2839	10.9474	12.055	11.135	11.1769	11.9228	11.7441	11.5967	11.6136	11.7845	11.6111	10.9275	10.576	10.987	10.7752	10.4873
AC007384.1	6.0909	6.07456	5.81699	5.85436	6.6488	6.75981	7.08199	6.66487	6.56424	6.05376	6.08001	6.41273	6.87665	5.89496	5.92696	6.34763	7.0412	5.31247	5.69464	6.20242	6.62603	7.16135	7.5906	6.67739	6.15445	5.86459	6.54847	6.0806	6.97588	6.26342	5.96933	7.48051	6.61154	6.11012	6.88216	7.03221	5.71692	5.89124	6.41034	6.13335	6.21586	6.2182	6.77253	7.39823	6.12035	5.72854	6.18052	6.55084	6.84807
AC007389.1	10.0637	9.65393	9.33236	9.71666	9.5203	9.99801	9.70525	9.60435	9.49785	9.70503	10.0573	9.47442	9.70819	9.84772	9.93743	9.23945	9.54982	9.54039	9.74945	9.21795	9.40972	9.31926	10.0343	9.33532	9.59205	9.47518	9.77571	9.45324	8.65506	9.10952	8.83833	9.23156	9.73853	9.38427	9.43517	10.4295	9.65058	9.68794	8.68699	9.13947	9.62122	9.16301	9.32018	9.4214	9.0475	9.55468	9.53292	9.85251	9.03903
AC007389.2	8.63207	8.98455	8.50355	8.97335	9.45895	10.1594	10.275	9.722	9.68714	9.44205	9.64856	9.51777	10.5194	9.08289	8.29791	9.83766	9.34848	9.34132	9.47339	8.63022	9.39527	9.56635	10.2019	9.36566	8.50937	9.00502	9.92368	9.11773	7.52604	9.33075	9.54268	8.11207	8.47708	7.72377	8.26806	9.36742	10.3631	9.78207	8.27874	8.86246	10.0953	8.05844	10.1598	10.6807	9.94543	8.88021	9.11176	9.28817	10.1977
AC007390.1	12.5235	12.7259	12.3677	12.2947	12.3895	12.3583	12.2377	12.7156	13.2867	12.4424	12.2472	12.7859	12.3269	12.6634	12.1668	12.4057	12.4684	12.6541	12.4444	13.2917	12.3373	12.4511	12.2681	11.9096	12.0856	12.8186	12.6372	12.2886	12.2104	12.4912	12.7624	12.1999	12.6385	12.571	12.3835	12.1639	12.723	12.2981	11.8374	12.5457	12.6422	12.7895	12.8254	11.9657	11.9639	11.4549	12.2904	12.2643	12.6419
AC007391.1	2.9093	2.99549	3.18888	3.12368	3.44067	5.6202	4.1969	4.35223	3.19853	3.12012	3.5087	3.53609	4.04718	2.99919	3.20952	4.21141	3.55916	3.23468	3.08877	3.22904	3.18971	3.54737	3.25533	3.41097	3.02684	3.11049	3.19079	3.7657	3.82531	4.1384	3.56268	2.99908	2.9111	5.02362	3.38518	3.01021	4.36261	3.49373	3.00198	3.07321	3.13686	3.45061	3.65361	3.46001	3.57573	3.2858	3.03794	3.48298	3.24958
AC007402.1	14.5034	14.2845	14.0831	14.3562	11.6363	12.194	11.6021	10.8021	9.82254	12.2091	13.5026	11.4617	10.8756	14.9578	14.3908	10.8414	14.163	13.0478	13.7536	10.2746	12.5908	12.8687	14.2473	13.5597	14.9249	12.5248	13.6968	14.7809	11.3617	14.1985	12.9362	10.9611	10.7937	11.2803	11.9955	11.9989	9.74523	12.4609	11.9328	12.588	10.7375	10.475	10.5317	13.9382	13.3084	14.6874	13.9893	14.0644	12.3172
AC007403.1	14.2473	14.9828	14.1952	14.6613	15.0235	13.3191	14.9346	14.3871	14.3077	14.7799	14.3467	14.6654	14.4712	15.1118	15.3294	13.7007	15.2038	14.8229	15.2307	14.4498	15.3204	14.8595	14.794	13.867	14.226	14.7454	13.6886	14.1433	15.1112	15.3852	15.5964	15.124	15.0782	15.3791	14.3337	14.2365	14.7021	14.857	15.316	15.0088	15.5203	15.3937	14.8265	15.0375	14.6277	14.0986	14.0047	14.7799	14.1196
AC007405.1	8.71793	8.2538	8.32019	8.44335	8.5546	8.27106	8.62667	8.27868	7.88837	8.02257	8.14273	8.59226	8.32573	8.5245	8.10689	8.37536	8.63374	8.74233	8.41632	8.58078	8.90166	8.8514	8.82528	8.43531	8.52267	8.71815	8.43615	8.57841	8.80021	8.64833	8.46558	8.84738	8.72707	8.7263	8.56154	8.16318	8.07416	8.71066	9.19036	8.5982	8.68501	8.71695	9.0293	8.70554	8.92958	8.62437	8.38403	8.40274	8.27665
AC007405.3	8.37164	8.31366	8.76705	8.79671	8.41567	8.97571	8.94984	9.08817	8.93421	8.86221	8.58741	8.74075	8.70717	8.38572	8.85613	8.5126	8.58327	8.47929	8.78671	8.9829	8.64239	8.44012	8.53182	7.81048	9.05106	8.34082	8.55971	8.66141	8.0899	7.75681	8.97986	8.81827	7.81465	8.67343	8.23726	7.84904	7.95026	8.63675	8.29559	9.21711	8.38957	8.65322	8.16183	7.93964	8.93811	8.24725	8.52567	8.41228	8.33892
AC007406.3	6.41003	6.28379	6.12338	10.5388	5.99761	8.27874	6.39287	6.04958	6.95784	5.57219	5.84188	6.44006	5.48315	6.53598	6.06452	5.97761	7.09399	6.53629	5.70392	7.66622	7.42197	6.3301	6.626	5.9828	6.84742	6.88262	6.80333	7.55629	6.90558	6.20984	6.52949	6.73695	6.75704	6.38182	5.66888	6.29115	4.72411	8.00169	6.6701	6.88391	6.89398	6.86202	6.93018	6.59211	6.91386	6.82861	6.39614	6.27784	6.21268
AC007556.1	10.8532	10.6892	12.5795	10.1542	11.5073	11.4367	11.0475	9.9297	8.92551	10.109	9.51291	10.0582	10.7495	11.524	11.2475	9.99937	11.5637	11.3698	10.6742	8.06503	11.9933	11.9487	12.5092	11.1725	12.7724	11.9052	11.8884	10.9405	11.3841	8.63069	10.8133	9.82315	11.2364	12.3654	12.6416	11.2236	10.8127	9.55433	12.4262	9.03679	11.4097	10.0505	8.09326	8.65281	9.59166	10.3393	11.4028	10.2504	11.613
AC007557.1	11.8699	11.9453	11.9192	11.613	11.6924	12.1968	12.0392	12.2105	11.1259	11.5273	12.4125	12.1092	11.421	11.6166	12.0016	11.5847	12.3034	12.2682	12.0301	10.7682	12.004	12.0516	12.1497	11.598	11.7545	12.6874	11.5104	11.5275	11.7827	10.4156	10.5965	10.4954	12.5958	10.8771	10.8875	12.0565	10.2063	10.6329	10.0156	10.4154	11.89	10.8886	11.421	11.25	10.9381	11.0634	11.7315	11.5849	11.6599
AC007557.2	9.18205	7.99427	8.81807	8.72055	9.02841	9.3155	9.22774	9.30926	11.4555	9.10956	10.6561	8.54416	8.68051	8.63536	9.52663	11.5901	8.10909	10.6373	9.49965	10.1567	9.99543	8.71117	7.82992	8.04326	8.74406	10.6568	8.17096	7.33195	8.50952	7.75899	7.58442	10.9902	9.30094	9.49781	9.24722	6.64999	9.12006	9.33979	10.2319	10.9682	9.12531	9.76708	9.68944	7.09417	9.32366	8.7949	9.14182	9.01363	8.27798
AC007557.4	10.4109	10.461	9.85261	10.3779	11.3247	10.337	11.1873	10.568	9.96988	11.2305	11.5126	10.7081	10.5887	10.6053	10.8704	10.7669	10.2082	10.5753	10.6036	10.688	10.9045	11.1611	12.0064	10.4317	10.5162	10.3779	10.0659	11.0724	11.255	10.5543	11.7526	10.6422	10.5015	11.7494	11.2034	11.8534	10.7048	10.9731	12.3106	11.0527	10.4812	11.307	11.6378	11.4453	10.4331	11.0949	10.7911	10.2966	11.7724
AC007614.1	5.19344	4.96312	5.6676	5.34736	5.68622	6.28775	5.6906	6.01176	6.11853	6.50139	6.40673	6.53908	5.19365	5.63955	6.06025	6.42987	3.85313	5.33305	4.80262	7.85544	5.46715	5.50524	6.71686	5.8128	5.52821	5.25575	6.34924	6.17473	6.38113	4.95665	5.57831	5.56958	4.92509	5.99183	6.1153	5.53257	6.83312	5.38717	7.0488	5.20224	6.21216	5.68399	5.80421	5.00173	5.41584	5.37148	6.05184	6.01571	5.6726
AC007638.2	3.09831	3.0994	3.67137	3.20143	2.90404	2.8507	2.83062	2.8926	3.35452	3.38449	3.56195	4.05237	3.61097	3.80515	3.82784	3.03391	4.81061	3.73808	3.8547	4.36979	3.70345	2.92824	3.14269	3.25745	3.38241	4.29177	3.3767	4.29177	3.20939	4.36048	4.13255	3.21666	3.03676	3.09542	3.1552	3.15416	8.53243	3.00014	3.60426	3.66444	3.29794	3.92395	3.21284	3.3492	3.36114	3.31649	3.40471	2.97185	2.91371
AC007686.2	8.95117	9.97019	8.36286	9.58452	9.95012	14.2646	10.3504	11.4088	14.3955	9.29191	8.3317	9.08166	9.89582	9.03663	8.75638	10.4852	9.35124	10.05	10.5753	13.643	11.3035	9.2724	8.22177	9.24613	8.8263	11.5429	9.07808	10.1669	7.08443	7.93067	8.73902	13.5842	12.0693	13.6968	11.7767	8.16472	10.0693	10.2288	8.96587	13.5259	9.84614	8.89067	8.61266	7.91266	8.74027	8.48141	8.68433	8.54227	9.05598
AC007687.1	8.42497	8.40865	8.37099	8.57892	8.58211	7.74564	8.95301	8.27935	7.59135	8.12612	8.39257	8.42819	8.36986	8.35068	8.50371	8.82776	8.5394	8.38466	8.71055	8.11778	8.63569	8.53626	8.97696	8.92551	8.05463	8.1926	8.13422	8.90097	8.69589	8.91039	8.87616	9.2733	9.49239	9.7086	9.23674	9.25628	9.0507	8.88622	9.49827	8.85076	8.67421	9.44873	9.51668	9.48674	8.55686	8.55435	8.6322	8.60893	8.65264
AC007743.1	9.09176	9.2383	9.29449	8.74938	8.78868	9.13527	8.93648	9.05124	8.95564	8.89821	9.33526	9.11021	8.80837	8.84444	8.98404	8.97351	8.0856	8.87284	9.13503	8.67461	8.77955	9.2581	8.97101	9.36377	9.33607	9.05229	8.74423	8.62913	8.88267	9.22296	8.94871	8.25304	8.43713	8.66989	8.80125	8.55736	8.55636	8.76171	8.33599	8.27971	8.75165	8.98648	8.49719	8.60594	8.6816	9.07488	9.15373	9.14565	9.08727
AC007744.1	15.581	16.0524	15.6356	15.8102	15.8144	14.5497	15.7754	15.2967	15.6422	15.8803	15.5368	15.728	15.5837	16.1058	16.1015	14.7858	16.1156	15.9959	16.1472	15.7828	15.9809	15.5515	15.6701	15.1321	15.5289	16.0724	15.0287	15.3945	15.8231	16.1936	16.367	15.8523	15.9809	15.9276	15.5334	15.5917	15.4838	15.8339	16.1227	16.0928	16.1652	16.0928	15.7565	15.967	15.5515	15.5065	15.4286	15.5937	15.1941
AC007749.2	14.2957	14.5231	13.3445	13.1796	13.4866	14.3867	14.0961	14.1094	14.9828	13.7996	14.4176	14.0695	14.0218	13.8021	13.5956	14.7615	14.0104	13.6902	14.1943	14.1687	13.8913	14.0813	13.6881	14.0736	13.5512	14.2173	14.3566	13.5015	13.7972	14.3719	13.602	14.5916	14.9388	14.2629	13.9585	14.0207	14.3275	13.7576	13.1965	14.1501	14.1054	13.0844	13.8326	14.4304	13.6966	13.2317	13.9577	14.1507	14.6393
AC007750.1	9.41504	9.67769	8.18267	9.05552	10.8368	10.3378	10.1537	11.9628	9.55359	9.74692	10.3507	9.82872	10.1528	9.8543	10.9664	10.0129	9.98937	9.67239	10.5171	8.66758	11.8713	10.4823	9.57167	10.2667	9.15495	10.2945	10.1548	9.89504	8.37832	10.0585	8.8451	7.8556	8.86261	10.1351	10.9782	10.6273	10.6111	9.84319	6.5217	7.9702	8.89977	7.68275	9.08552	10.9304	9.70503	9.18534	9.73061	9.67193	11.6741
AC007848.2	11.5044	11.7314	11.4153	11.1186	11.8716	11.713	10.8238	11.7857	11.6674	11.6563	11.3811	11.2454	11.0893	11.3354	11.4337	11.4215	10.7636	10.734	10.9872	11.2189	11.9655	12.0699	12.3863	11.2255	11.7066	10.7356	11.5719	11.1819	11.9803	12.1682	10.8615	11.2502	11.7782	12.0474	11.8491	11.6705	12.6881	11.7004	11.6333	11.2302	10.6572	12.149	11.4327	11.6774	11.4232	11.1943	12.0979	11.2308	13.2132
AC007878.1	8.56731	8.44254	8.23163	8.04513	8.55885	7.45966	8.31207	8.0618	8.15206	7.91141	8.09521	7.70776	8.31761	8.10803	8.46522	8.50074	8.30032	8.34351	9.06692	8.16353	8.87879	9.22821	9.25466	8.89856	7.99598	8.08195	7.92476	7.70037	9.68854	8.73673	8.75653	9.18643	8.37449	9.79936	9.91884	9.06847	8.79026	7.90149	8.24886	8.52187	7.62641	9.29459	8.87325	8.59192	9.68155	8.86062	9.12292	9.26798	9.60763
AC007879.1	11.8024	12.0463	11.566	11.8818	10.6419	11.8788	10.9749	11.9856	11.6093	11.8937	11.711	10.9475	11.7953	11.4599	11.3919	12.3689	11.7372	11.7088	11.0541	11.2488	11.3397	11.5318	11.4747	11.8837	11.5968	11.4206	11.7229	11.2249	10.8806	11.1256	9.25803	10.6677	11.9115	12.539	11.8173	11.6974	11.9397	11.6317	11.6096	11.6339	11.4203	11.3354	10.9023	10.8238	11.5963	12.1594	11.562	11.7624	13.3428
AC007879.2	13.7745	11.1731	12.4011	13.6758	12.1088	10.8496	10.5738	10.2109	9.64565	10.9908	11.1553	11.0112	9.90911	10.9902	10.8958	10.4623	11.8217	11.519	11.1688	10.1435	12.6567	11.7906	12.1642	12.1155	14.2335	13.0286	11.1731	14.1969	11.5231	10.5922	11.3426	11.6027	11.1319	12.0829	12.2688	10.7296	10.3878	10.849	11.9885	11.6062	11.4605	11.1059	10.6927	12.062	11.9862	14.8289	11.4904	14.0916	11.6706
AC007920.1	4.03538	4.74565	3.99091	4.96842	4.19125	4.87258	4.81623	3.39263	4.22037	4.98053	5.23423	4.88137	4.34964	5.13865	5.08487	4.68501	3.85701	5.58697	5.61538	4.45028	6.31774	5.49986	5.49093	5.77256	4.00544	6.38801	4.59231	4.73842	4.37973	4.39427	4.06105	3.50276	3.58765	5.41109	6.31623	5.21562	7.53206	4.81016	4.14814	3.81652	5.76068	3.33159	3.73383	4.82998	3.59262	3.98108	3.96181	4.08983	2.90124
AC007922.3	13.6121	13.6622	13.5313	13.0222	13.8734	14.1091	13.7182	14.0545	14.5523	14.2322	14.2716	13.9835	13.8565	13.8422	15.108	15.0019	13.5606	14.053	13.7946	13.708	14.0027	13.459	13.3428	13.3191	13.134	13.7617	13.0111	13.8396	12.9118	13.0742	12.836	13.4204	13.9599	13.7928	13.407	13.4614	14.2071	13.5399	12.6585	13.6369	13.5919	13.5335	13.633	12.9353	13.5724	13.2704	13.891	13.5191	13.9638
AC007922.4	12.793	12.9173	11.9993	12.1445	12.7755	11.8689	12.5707	12.1539	11.7232	12.9546	12.3591	11.8478	12.2829	12.369	12.1164	11.341	11.7119	12.0918	12.509	11.9113	12.8256	11.6983	12.8329	12.0845	12.3075	11.3813	11.8142	11.4475	12.6712	12.9791	12.8759	13.1669	12.4188	12.11	13.178	12.5826	12.1597	12.2424	11.7691	11.8241	12.3539	12.8659	12.615	11.9642	11.7636	11.8991	12.3677	12.6097	13.926
AC007952.1	3.8099	3.31102	3.25182	3.11015	2.96809	2.78549	2.84219	2.82198	4.39521	3.23049	3.16107	3.9153	3.38724	3.53405	3.42365	3.00169	4.29579	3.37879	3.12742	3.13957	3.64522	2.87676	3.30363	3.14128	3.16806	3.21638	3.17578	3.07497	4.57602	3.47204	3.22254	3.10275	3.83611	3.68748	3.29177	2.99591	3.86966	3.02475	3.50888	3.39728	3.16544	3.00454	3.34656	3.06629	3.08212	3.23256	3.2713	2.9512	3.99464
AC007952.2	8.44985	8.02825	7.86908	8.04893	8.45154	9.00856	8.84662	9.04729	7.91386	7.58473	7.89138	7.7622	7.49181	8.56177	8.173	8.52783	8.51475	8.1085	7.54519	7.30911	8.93016	9.02661	8.07665	7.79556	7.72994	9.10366	7.93157	7.76021	8.14211	8.03208	8.35538	7.87671	8.77978	8.36439	8.6851	8.39956	7.3269	7.91534	8.40531	8.17553	8.78563	7.40506	7.34673	7.55831	7.52178	7.56946	8.00427	8.07031	8.84277
AC008014.1	10.375	10.6602	10.6981	10.5288	10.5692	10.1314	10.0086	10.2532	9.86825	10.0744	10.0603	10.2879	10.1744	10.1544	10.3537	10.0637	10.3909	10.4014	10.331	9.95122	10.7975	10.8975	11.0938	11.1822	10.3619	10.8481	10.0501	9.94604	11.2059	10.4229	10.2526	10.9371	11.2285	11.5652	11.165	10.5629	11.0678	10.6231	10.5118	10.3711	10.2838	10.7805	11.4894	10.417	10.3159	10.3579	10.6464	10.4891	11.1543
AC008038.1	7.338	7.65998	7.41291	7.3661	7.13626	7.11473	7.02233	7.26495	7.73883	7.28677	7.04706	8.24974	7.1889	6.85266	6.94166	7.64215	7.47874	7.94708	6.43108	7.38625	6.39516	7.5804	7.4325	7.69398	7.34145	7.49056	7.63496	8.32981	7.41033	8.57923	8.30243	8.75147	8.90038	6.41833	7.13404	8.21189	6.7048	8.34647	8.85488	8.62237	8.2967	8.42943	8.17004	7.83063	7.7318	7.33974	7.35872	7.62893	7.01583
AC008040.1	6.93794	8.45414	7.00894	7.47561	7.78186	6.91204	7.68663	6.47164	6.89427	7.92303	6.55039	8.22638	7.26242	6.92879	7.21148	6.91891	7.66875	7.32094	7.02715	9.39927	6.48624	7.2492	9.06531	7.9875	7.4799	7.54669	7.06861	7.50273	7.44081	7.2938	7.50022	6.85504	6.93317	5.94018	6.98643	7.97614	6.63398	7.47446	7.96637	7.0705	7.10205	7.7704	6.41966	7.18446	7.2914	7.08395	6.56997	6.85036	8.02798
AC008060.1	9.97784	10.2858	10.4323	10.0844	11.276	11.0202	10.7187	10.24	11.1955	10.5988	10.5359	11.163	10.8839	11.0924	10.6176	9.28416	10.5356	10.7208	9.94654	10.4357	9.76263	9.67491	10.2235	9.6469	10.3884	11.1645	10.613	9.84123	8.72556	10.3366	10.4531	8.42257	10.0338	9.7025	9.47937	10.5316	10.4077	10.2625	9.19811	9.77371	10.493	8.41046	10.9424	10.3443	9.76983	9.98059	9.94559	10.63	9.70566
AC008060.4	15.4293	15.7199	15.2867	14.9453	15.0246	15.4723	15.1969	15.6546	15.951	15.7075	15.4432	15.5091	14.7493	14.6618	13.9273	14.4517	14.2485	14.1418	14.9223	14.2053	15.393	15.2867	15.3709	15.2672	14.837	14.6247	14.8076	15.626	14.8855	15.0728	15.3464	15.4838	15.835	15.5631	15.7017	16.1472	15.6086	14.989	14.8976	15.2796	15.6881	14.9918	15.3404	15.226	14.7307	15.0793	15.4398	15.4257	15.6615
AC008063.1	5.83934	6.23174	5.81523	5.9548	6.58465	6.27354	6.44598	6.47798	5.70817	6.26306	6.06347	6.5091	6.10088	6.09992	5.81702	5.59018	5.69289	5.78195	6.22804	5.33128	6.17462	6.33041	6.4108	5.91127	5.89328	5.55485	5.28311	5.8535	6.73276	6.16411	6.00336	6.28632	5.71856	6.84408	6.59748	6.38244	6.83721	5.93629	5.85784	5.72929	5.92774	7.07534	6.54869	5.86563	6.16994	6.19971	6.08279	6.4782	6.49639
AC008073.2	4.15408	3.94261	3.37546	4.0275	4.33441	6.39596	4.86682	5.76756	3.15944	4.43938	4.77471	5.28699	5.25889	3.76931	4.57883	4.91597	4.51051	4.51764	3.11118	4.86004	3.96052	3.79015	3.94898	4.12981	3.38673	4.72323	4.95793	4.56121	2.96856	3.12331	5.32072	4.00955	5.67864	3.94192	4.27863	5.7164	5.07201	4.23308	5.40931	4.80515	5.84845	3.91142	3.64266	5.39537	4.80558	4.59977	4.80658	4.74085	4.26356
AC008073.3	8.70444	8.40407	7.90227	9.30774	8.26936	9.04913	10.4311	9.17448	8.92284	8.72176	8.82204	9.42053	9.09751	8.72206	7.70699	9.29814	8.21037	9.52663	8.63397	9.43648	8.97786	8.95932	9.18409	9.3047	9.00305	9.46951	8.85744	8.64299	9.91003	11.2831	9.51245	10.8719	8.91039	9.70235	9.70143	8.66743	9.4571	10.1363	10.5504	10.3522	9.8841	11.2766	10.481	9.50703	10.215	8.59957	8.20723	8.68805	8.95811
AC008080.4	10.3811	10.4065	10.6064	10.6068	10.0336	10.5761	9.37989	10.3829	10.8923	9.7943	10.3916	9.99839	10.0895	10.0953	10.3819	10.0022	9.96993	9.44679	9.00119	10.6029	10.1095	9.63542	9.50337	9.85593	10.1801	10.534	10.3479	9.73752	8.4059	9.10528	8.91006	8.64765	10.4371	8.72476	10.7925	9.82674	10.6649	9.53828	9.07107	9.93331	9.94968	9.03326	9.10572	9.56561	9.52706	10.3012	10.1921	10.2305	10.2308
AC008105.2	5.2287	5.60833	5.87334	4.78578	6.56351	6.99161	5.3054	5.8571	6.08714	5.28896	4.40604	4.15062	3.74628	4.64791	4.06754	3.35812	4.99311	4.53799	4.25301	4.9183	6.12147	6.29593	6.40673	5.91458	5.42941	5.72514	6.58522	5.09479	5.97834	5.52384	5.68718	5.29	5.72935	6.94581	6.25793	5.60043	5.22667	6.80952	5.32771	5.81546	3.92612	5.5018	5.26647	5.31442	5.18955	4.75893	4.94261	4.40648	6.01213
AC008124.1	12.6163	11.6196	9.65705	12.0025	12.0128	9.69498	11.1405	10.0477	9.389	11.438	11.22	10.0262	9.8596	10.0681	9.49643	10.4151	9.67752	10.4907	10.2993	9.94604	9.9612	12.3133	11.315	9.55663	10.0908	8.84973	9.50961	11.3272	9.4088	11.6672	10.7961	11.5724	10.2724	10.5095	10.4116	11.1784	10.095	10.9587	10.8022	10.6068	9.20978	12.203	12.4424	10.7787	12.5697	11.4705	11.7166	11.6753	11.4843
AC008163.1	9.6478	9.83107	9.89302	9.64615	9.75918	9.04237	9.60421	10.1537	9.93	9.28848	9.39434	9.24613	9.10781	9.00395	8.80477	13.0599	9.35908	8.9125	9.48394	8.87465	10.3643	10.4078	10.5965	10.3847	9.60585	9.45587	10.5697	9.60577	9.64132	9.57579	9.68624	9.17419	10.1492	11.086	9.92605	9.34771	11.4059	10.0253	10.1276	9.5265	11.1379	10.3413	10.37	9.73093	10.3234	10.4212	10.5528	10.3336	10.2868
AC008164.1	9.54675	9.54331	9.63326	10.0548	10.1391	10.006	9.82192	10.011	9.39539	9.33488	9.55259	9.64106	9.62091	9.50835	9.68591	10.2172	9.90661	9.56929	9.16546	9.78006	10.0759	9.84143	9.84548	9.82856	9.83029	10.0667	9.98873	10.0425	9.78192	9.60011	9.63425	9.63463	10.4197	10.141	10.1193	9.889	9.84038	10.6921	10.5079	9.95847	9.49624	9.78215	9.93459	9.93127	10.0293	9.9303	10.2101	9.70446	9.57206
AC008267.1	2.87022	2.84171	2.83997	2.88272	3.47821	2.98263	3.07036	3.4073	2.93556	2.89197	2.85993	2.98183	2.98751	2.94277	2.91942	3.7955	3.19	4.56012	2.89788	2.89768	3.70808	3.04414	2.96603	2.937	4.11593	2.88861	2.89051	2.86282	2.87084	5.28814	2.90053	2.85725	2.89461	2.98117	2.97917	2.88637	3.00645	2.87256	2.95082	2.85596	2.79755	2.99673	3.43617	2.84843	2.93574	2.94978	2.92201	2.99503	3.17077
AC008268.1	5.67779	5.42569	5.55711	5.36745	5.50225	7.05476	6.54757	5.36758	6.4775	5.66468	6.47132	6.17321	5.69087	6.28199	6.56758	5.56114	7.18643	6.12061	5.51193	5.61848	6.21049	5.99211	6.09203	5.80001	6.40811	5.98327	5.64082	5.9209	5.83304	5.82645	6.14135	6.16106	6.50706	6.96624	5.99173	5.98057	6.51805	6.23404	6.80102	5.9904	6.10672	5.98218	5.94988	5.98189	5.84652	5.91194	5.90412	5.82545	5.65777
AC008278.2	9.11561	9.37269	10.3927	8.98026	8.89111	8.98118	8.69925	8.74576	9.27007	9.07821	9.0852	8.8559	9.08251	9.0554	9.2707	9.17965	9.08229	9.06961	9.88077	8.81881	8.98583	10.2046	9.27447	11.1211	9.32604	8.98886	8.99868	8.50326	8.932	8.87531	8.57786	9.35925	8.45102	9.71229	8.823	8.76686	9.30276	9.07942	8.81365	9.26016	9.21608	9.21714	8.95516	8.73135	8.72972	8.88029	8.85389	9.13975	9.34431
AC008280.2	12.247	11.8481	11.5138	12.0189	12.0394	11.8919	12.1339	11.8928	11.4494	11.3811	12.3856	11.5686	11.6508	11.9733	11.4219	11.7657	11.5289	11.8433	12.5029	11.3535	12.8281	12.0368	12.4684	12.0362	12.0711	11.9161	11.8235	12.1912	13.7053	11.973	12.2924	12.0037	11.4024	12.7497	13.1332	12.6946	12.202	11.5429	12.259	11.7001	11.6591	13.2774	11.8303	12.3868	11.7497	11.7385	12.2514	12.3463	11.8821
AC008406.1	8.73047	8.68417	8.54103	8.4561	7.19961	8.317	7.75758	6.87081	7.6813	7.01407	6.79348	6.40523	6.63547	8.35428	7.56334	10.6353	6.77009	6.21252	7.44316	6.67493	8.06668	7.79914	8.1694	9.6974	7.61723	7.8091	7.8793	8.68081	8.10449	8.39763	8.09142	7.72575	9.69802	7.43313	7.6786	7.90054	6.96613	7.20008	7.90334	8.05757	9.80485	7.67384	8.3705	8.09737	8.02887	9.18579	8.72665	8.62823	7.6061
AC008413.2	4.15499	4.64811	4.80616	4.06241	3.66444	4.71392	4.80493	6.88262	6.3135	6.05533	5.00765	6.1766	5.37342	5.28299	3.71296	5.4196	6.40131	5.91886	3.84673	6.95107	3.58475	3.98478	4.87778	4.6184	4.31845	5.80981	6.98507	5.06044	7.64184	5.51935	6.69327	6.87547	4.72577	3.95248	4.90862	6.05887	3.47691	6.23496	5.28854	7.00915	6.30993	6.78678	5.03528	6.43579	5.3381	4.7519	3.25028	5.68142	3.59226
AC008429.1	8.947	8.67492	8.71067	8.63115	8.98027	8.53146	8.60318	8.63144	7.83899	8.41161	9.14433	8.6502	8.19317	8.4584	8.91518	8.29979	9.0556	8.54354	8.70083	8.08649	8.84871	8.65317	8.90346	9.10797	8.82927	8.55729	8.78511	9.12811	9.03903	8.95957	8.6341	8.01666	8.74242	8.69538	8.7885	8.79797	8.65646	8.48469	8.40498	8.0153	8.33779	8.20579	9.18933	9.11407	8.61176	8.96906	8.45494	9.13023	8.97582
AC008438.1	6.69259	6.53712	4.9573	4.48866	8.39454	4.12873	5.04221	5.27268	2.93731	6.26352	7.53299	4.47581	3.77636	6.5101	6.7193	5.43764	3.03723	5.13282	8.10249	4.41376	3.55468	5.68161	7.98637	6.6625	8.02193	3.95291	5.65575	5.29462	4.38868	4.66715	4.6082	5.14773	4.19125	5.2324	4.19667	4.11417	3.31132	5.64254	4.95793	4.78199	4.08704	5.28016	5.14296	6.92065	6.31504	6.0473	6.11666	5.34478	6.95815
AC008443.5	7.99872	8.82161	7.95643	8.61839	7.64869	8.32177	8.72487	8.88499	10.57	8.92234	8.28029	8.70715	9.41262	8.46218	8.71467	9.43195	8.50211	8.53716	8.81597	9.19573	8.52858	8.87492	8.45703	9.40661	8.81413	9.31112	9.15158	8.47735	9.24191	8.75084	8.68173	9.84027	8.34834	8.30858	7.66924	9.48155	8.99726	7.5	8.57001	10.2085	9.12585	8.64523	8.89849	8.61149	8.5364	8.39687	8.25023	9.16608	8.08842
AC008505.1	14.7535	14.6443	14.9199	14.8907	14.5206	14.581	14.718	14.3073	14.7457	14.7382	15.036	14.7441	14.7859	15.0007	14.728	14.2962	14.8471	14.8643	14.9299	14.4696	14.5295	14.1563	14.4854	14.809	14.6361	14.7533	14.5936	15.0993	13.9949	14.4386	13.2208	13.922	14.8414	14.4672	14.4264	14.4489	14.6358	14.2036	14.2607	14.3324	14.6273	14.1193	14.8952	14.7109	14.7402	15.0725	14.8084	14.622	14.599
AC008525.1	13.2255	13.3508	13.3141	13.1165	12.8673	12.9583	13.1507	13.2388	13.6266	13.6769	13.8079	13.3559	13.6239	13.4652	13.5384	13.1411	13.1506	13.545	13.591	13.8994	12.7749	13.0774	13.4577	12.9292	13.3929	13.0521	13.3369	13.1519	13.1831	13.598	13.0161	12.8265	12.974	12.3309	12.6952	13.4573	13.2216	12.4732	13.0243	13.1406	13.2847	12.6059	13.6277	13.3602	13.2484	13.4128	13.3073	13.0907	12.7898
AC008539.1	9.85587	8.87556	8.99017	9.02587	8.98608	9.0228	9.20733	10.126	10.34	9.05329	9.10733	9.44143	9.87242	9.41304	8.49599	9.46767	9.30663	10.9976	8.4329	10.6647	9.28477	9.3108	9.14116	9.83474	9.40618	10.0638	9.80334	8.91817	10.7361	10.4064	11.2802	10.7906	10.2202	9.93047	10.1382	9.98825	10.0054	9.16741	12.0756	9.99952	10.1448	11.1388	9.64347	9.57104	9.14351	8.86612	8.73978	9.77937	8.86673
AC008549.1	11.4933	11.5252	11.5244	12.9878	10.0716	12.5179	12.6862	11.7821	11.9834	11.3278	11.3001	11.9367	12.4148	11.9165	11.309	12.8809	11.5222	11.7574	11.3679	12.6112	12.0641	11.5545	10.9583	12.2681	12.5486	11.9266	12.5752	11.6782	12.0391	12.3564	11.6047	12.9162	11.9116	9.69038	9.50763	10.592	10.1064	12.3493	12.8291	13.1258	11.9013	12.4596	11.7846	11.3288	12.2406	11.7687	11.1552	10.9296	8.83798
AC008568.1	12.4682	12.6087	11.2408	11.8959	12.4613	12.1646	12.3146	12.7613	11.5954	11.8478	11.7537	12.0246	14.0036	11.9132	11.5384	11.9132	12.1681	11.3122	12.0814	11.5106	11.9871	11.8872	12.1208	12.348	11.1102	12.1	11.9193	12.1892	10.1043	10.9591	10.8014	11.4449	12.217	10.9747	11.6875	12.9259	11.2316	11.6892	10.9086	11.0358	12.0224	11.382	10.58	10.8868	10.6675	11.1186	11.7207	11.7579	12.3561
AC008574.1	6.06893	5.51684	5.76411	6.55893	5.5492	7.03529	5.84134	6.55317	5.38567	5.81637	6.30926	6.91988	5.94249	4.71561	5.8869	6.18604	5.08166	6.25165	5.20347	5.8627	6.14342	5.02994	6.14916	7.81825	5.78238	7.13036	7.3198	6.7823	5.49372	5.13079	4.69136	4.507	5.46638	6.06331	7.18717	6.03773	6.64983	4.50414	6.15258	3.82436	5.59024	3.63869	4.58331	4.89334	5.71401	6.61131	5.63208	5.28561	6.74258
AC008575.1	7.50132	8.40018	7.86636	10.5748	7.29033	8.80335	9.80874	7.69867	8.65478	8.61122	7.31763	9.95538	9.48859	9.44266	8.44301	9.09358	9.91591	9.62072	8.16338	9.82524	9.20123	6.95924	5.72233	8.38851	9.0322	6.95847	9.44621	7.42585	6.32757	7.76809	6.05062	6.02644	7.27577	6.9486	7.23797	7.46957	8.09567	9.16923	6.19407	7.72716	7.0432	7.47584	6.59357	5.34235	9.11588	8.32215	7.79678	7.84215	8.05887
AC008581.1	12.9693	13.0049	12.6923	12.6757	10.6349	11.6052	10.8243	10.7833	11.7113	12.4865	12.1464	12.4324	11.9112	12.2761	12.0705	10.4364	12.0804	12.2348	11.5892	11.4992	10.9547	11.3646	11.1602	12.6828	12.4397	13.1465	12.5782	11.8861	13.0859	12.3675	12.5388	11.8782	12.3952	10.5507	11.3452	11.8196	10.8372	11.3687	12.2118	11.6309	12.7162	12.6022	12.0638	13.2435	12.0397	12.615	12.6688	12.3643	11.6455
AC008581.2	12.6857	12.1282	12.1751	12.3389	11.4387	13.4631	11.3856	10.6905	10.4735	10.8753	11.1034	10.7793	11.3961	12.6925	11.3379	11.4808	12.0353	11.5222	12.2366	11.7584	12.2886	12.3519	12.5248	12.3602	11.6983	11.3778	11.9104	11.6989	12.5917	12.4132	12.277	12.6228	12.0504	13.9058	12.1941	11.8926	11.1153	11.8602	12.4561	12.2294	11.6817	12.5861	12.3861	11.9824	12.7966	13.0885	12.6125	12.4253	11.733
AC008610.1	13.6399	11.573	14.4266	15.7838	14.0488	15.6198	15.1962	15.1384	14.1476	13.4491	11.9219	14.9622	15.9276	14.7243	13.4572	15.2837	15.2198	14.3144	10.3372	15.124	15.4938	14.5527	11.8086	14.9217	15.8941	14.0297	15.5109	13.1366	10.0375	11.6839	11.0854	13.1242	13.7574	13.0627	11.0352	11.9043	11.0347	15.9719	12.7788	14.981	13.2826	14.4628	13.8607	10.8577	15.8746	14.7638	14.2957	12.0812	12.3949
AC008632.1	3.31512	2.98743	3.2368	3.04122	3.01004	2.91466	4.0914	2.93454	3.14952	3.14952	3.30363	3.64069	3.38258	4.9948	3.36319	3.53215	4.44068	3.35221	4.13003	3.06693	3.48353	2.91553	2.98051	3.05645	3.2774	3.24135	3.2327	3.02004	3.75316	4.28381	3.1002	3.06191	2.98504	2.92226	3.14989	5.16627	3.23495	2.99101	7.52296	2.93747	2.98433	3.13271	2.8746	3.04178	3.03814	3.15867	3.16326	2.98824	3.13601
AC008663.2	7.91317	7.97516	7.99107	8.48233	8.40906	7.51242	7.77494	7.47306	7.36367	7.55053	7.31329	8.23136	8.26584	8.5429	8.00071	8.67006	8.27976	8.75371	8.22915	8.79422	8.73512	8.6936	8.92948	8.18137	7.88913	8.79364	7.8883	8.35059	8.56038	8.1666	8.46077	8.47132	8.49027	8.15965	8.90319	8.40107	8.61097	8.71939	9.15998	8.07017	8.8982	8.47703	8.39991	8.49546	8.18268	8.35767	8.24897	8.05004	7.67008
AC008691.1	9.42041	9.58507	8.59058	9.06705	9.62854	9.48813	9.79888	9.46176	10.289	9.02493	9.51642	9.22062	8.37401	9.12381	9.38821	10.0919	9.05471	9.02139	9.1296	9.86506	9.24793	9.09803	10.0603	9.37427	8.72894	8.87819	8.77723	9.39309	10.3244	9.81664	9.50151	10.633	9.41496	10.1184	9.30502	10.2942	9.83375	9.15994	9.31317	10.5107	9.22124	9.96069	8.5207	10.0311	9.10621	9.19108	9.22435	9.55634	9.61784
AC008695.1	12.5679	13.0375	12.732	12.7184	13.702	13.195	13.1652	13.6858	13.3415	12.9997	12.9377	12.9009	12.9695	12.8461	12.889	13.3511	12.7806	12.741	11.9584	13.1487	12.8408	13.0831	13.667	12.5599	12.9336	13.0584	13.4375	12.9268	12.7724	12.8282	12.3442	11.9545	12.3911	13.2723	13.1884	13.781	13.5349	12.5241	12.8754	12.7158	13.0624	11.9814	12.0194	13.1164	12.5199	12.4707	12.8032	13.0987	13.5627
AC008700.1	6.49166	6.48772	6.25653	6.29242	7.07451	7.51284	6.45897	7.95842	6.64948	7.29293	7.54691	7.69676	6.77362	6.52058	7.72327	6.95461	7.43102	6.56791	7.29411	6.30629	6.87057	6.30947	7.40362	7.04565	7.21008	6.96697	7.18023	7.45675	6.21992	6.4162	6.18328	6.24329	6.57256	4.66559	6.37581	6.98823	6.33858	6.63738	6.31157	6.85883	6.58712	6.27335	6.47783	6.97021	6.5339	7.01565	6.66632	6.7237	6.00633
AC008869.1	12.4142	12.6804	12.4842	12.7868	12.4645	11.7762	11.8019	11.7303	12.7816	13.1181	12.8929	12.39	12.8121	12.2889	12.8405	12.7182	12.1856	12.3423	12.2136	12.6414	12.2135	11.7609	12.3065	12.285	13.0177	11.8932	13.1411	12.3692	12.6464	13.0248	11.8791	12.5214	11.697	12.407	12.4545	12.3094	11.93	12.7714	13.2512	11.7627	12.0832	12.2223	13.3639	12.6609	12.3547	12.3214	12.4308	12.0843	13.0859
AC008870.1	6.16615	6.22243	6.07329	6.00859	6.22919	7.05871	5.99501	2.97206	6.192	6.17015	5.02094	5.22912	5.66216	5.63854	6.20899	5.9985	5.53031	6.04656	6.55926	5.80421	6.49092	6.69409	6.63337	6.23649	6.29284	6.10443	7.13985	6.02118	6.62082	5.80613	6.57036	6.21285	7.2609	7.36341	6.33536	7.30178	5.74136	6.01797	6.91971	5.97834	6.14189	7.20195	6.89687	6.61168	6.51244	6.18186	6.16493	6.26235	7.24993
AC008875.3	10.0225	10.6794	10.0293	10.0774	10.1464	9.96827	10.3907	10.4974	9.84342	10.1992	10.4892	10.106	10.2965	9.92958	9.93599	9.62708	10.0253	10.2583	10.1557	9.63975	10.1843	9.96779	9.99936	10.1216	9.95518	10.7177	10.1236	9.98829	10.8866	10.4711	10.8802	9.6874	10.6453	10.484	10.7891	10.2324	10.3486	9.72854	10.17	9.39481	10.6171	10.3661	10.93	10.3641	10.427	10.2504	10.3698	10.0576	10.8603
AC008877.1	6.35661	8.25543	6.61013	5.90757	10.6494	6.34557	8.09722	7.06507	4.78326	5.54824	5.04647	7.58797	4.97688	8.3202	6.23413	5.35891	10.9815	6.18082	7.70639	6.46505	8.77781	6.50974	6.99111	5.99288	6.2391	8.76745	6.16323	7.34501	8.68159	9.50749	8.0212	7.51449	7.90693	7.19214	8.40836	6.73399	7.72284	6.20628	6.78038	7.3496	8.98972	8.21516	7.25277	8.18084	6.97366	6.42464	6.34607	6.68662	6.58376
AC008883.2	3.74872	2.97984	2.90711	4.22575	3.45625	3.52206	3.24998	3.8091	4.36048	2.89553	2.99081	2.85125	2.89619	3.05006	3.12135	3.1765	2.85214	2.92128	3.0151	2.96204	2.98378	3.24149	3.80097	2.88547	3.02093	2.93514	2.8398	3.27357	2.99861	2.92349	2.86474	3.65843	2.75341	2.93999	3.83137	6.13687	5.27596	3.24998	3.95419	4.40604	3.39416	3.08594	2.92279	3.00836	2.98087	2.92359	4.26465	4.79788	3.15867
AC008906.1	11.4954	11.5925	11.2575	11.4863	9.82363	9.66405	9.66817	9.62263	9.8254	10.0899	10.6826	10.2788	10.1752	10.5501	10.3364	10.2186	10.9243	10.286	10.9408	10.4493	10.8183	10.9432	10.9255	11.0177	10.5249	10.5646	10.788	11.544	11.4649	11.2474	11.438	11.7405	11.3548	10.3714	10.5385	10.2377	9.8859	11.1986	11.7406	11.433	11.1493	10.9257	11.3388	10.932	11.4874	11.6127	11.3728	10.8758	9.97557
AC008940.1	12.1934	12.7961	11.9605	12.3374	12.5447	12.8585	12.9837	12.5896	12.9087	12.6895	12.7173	12.724	12.6517	12.3776	12.552	13.259	12.4611	11.8946	12.2755	12.9342	12.9498	12.8353	12.7901	12.4175	11.9867	12.7291	12.0856	11.8745	12.5249	12.6533	12.7667	12.1359	13.6748	12.5747	12.722	13.2849	12.3979	12.0889	12.1926	12.0876	12.3158	12.2664	12.8895	13.265	12.5707	12.2028	12.73	12.7736	12.5312
AC008948.1	9.86963	10.2993	10.1102	9.41112	10.3438	10.4936	10.586	9.84767	10.1984	10.6489	11.5077	10.1063	10.3797	10.2421	10.314	10.2437	10.5975	9.89348	10.4303	9.62229	10.5361	10.8518	11.0937	10.6033	9.95705	9.92122	9.78104	9.65913	10.0137	10.7161	9.53954	7.89527	10.5362	9.33183	10.7218	10.5683	10.7052	10.1237	8.85653	9.57502	8.65611	8.56053	10.4614	10.246	9.99415	10.4583	10.287	9.50612	11.3789
AC008966.1	8.4074	8.4659	8.30949	8.23474	8.37277	8.24119	8.10882	8.54538	8.03354	8.57548	8.26843	8.49179	8.20296	8.55047	8.33167	8.28001	8.29604	8.68147	8.52386	8.36239	8.23014	8.27245	8.34926	8.41333	8.35108	8.42499	8.22678	8.50018	8.5485	8.61814	8.48111	8.42792	8.51449	7.96023	8.26865	8.75916	8.4729	8.1539	8.3139	8.41823	8.46551	8.28444	8.32913	8.50469	8.32117	8.54416	8.27449	8.24648	8.06147
AC009021.2	3.31431	3.15669	3.02349	4.03627	2.8872	2.88845	2.86034	3.46962	4.71915	3.31271	3.60802	3.94598	3.73523	3.93751	4.22767	3.00323	5.98029	3.73997	5.04686	4.43003	3.38415	2.98705	3.05592	3.36859	3.46164	3.44918	3.50904	3.43925	3.30571	4.02302	3.49465	4.07363	3.28997	4.18447	3.11687	3.10253	3.21201	3.5311	2.94066	3.00546	3.4113	3.1224	3.32792	3.41148	3.10573	3.33563	3.36687	3.7751	2.87034
AC009034.1	13.4276	13.6097	13.4308	13.657	14.3683	14.1937	14.4266	14.7229	14.1962	13.6013	13.6795	13.8202	14.4	13.8801	13.5319	14.1327	14.1752	14.325	14.1007	14.5798	14.2522	14.3893	14.2196	14.6907	13.3554	14.592	13.6022	13.9641	13.8302	14.1965	14.0651	14.1862	13.3597	14.4705	14.4924	14.144	14.2786	14.2951	13.824	13.7159	14.1934	13.966	13.9696	14.3379	14.1812	13.5386	13.426	13.6215	14.7681
AC009053.1	5.86913	5.20342	5.3601	5.52255	5.11602	5.76404	6.26036	6.31023	6.07159	6.91208	5.68463	5.50622	5.35003	5.73368	6.0023	5.688	6.59875	5.831	5.84364	7.09234	5.95769	6.58612	5.6432	6.36883	5.65558	6.41766	6.12689	5.91705	5.47873	5.51191	5.76184	5.55208	5.44757	6.07892	6.70741	6.12166	5.79776	5.52193	5.36107	5.243	5.57778	6.41901	5.55507	5.99418	5.73515	6.33232	6.17871	6.17441	5.68878
AC009060.1	12.7249	12.4973	13.0388	12.7094	13.6962	12.3285	12.4279	12.0441	11.7749	12.1034	12.7742	12.2989	12.6436	12.2029	12.7457	12.1965	11.8516	12.453	13.2137	11.1735	12.4081	12.4166	12.8285	12.0336	12.5534	12.1215	12.2408	12.1015	13.4922	12.3832	12.4016	12.3351	11.8868	12.0012	12.4777	12.6983	13.3051	12.4501	12.4479	13.5044	12.2424	12.8977	13.2501	13.2519	12.9737	12.9221	13.1223	13.1578	13.1046
AC009084.3	8.87089	10.061	8.24129	8.65104	8.91494	9.81383	8.48078	7.93946	8.21206	7.83385	9.54761	7.93356	7.99159	9.33711	9.13228	7.55965	9.04503	7.71266	8.6444	6.41218	8.27842	8.65462	9.17343	7.73666	6.57354	9.33862	7.15026	8.53909	7.72208	8.68642	9.26428	6.22866	8.09677	7.53099	7.7105	7.01027	8.87056	7.94784	8.23638	7.6887	9.51022	7.77747	9.92027	8.9411	7.48369	7.15009	10.6895	8.30394	8.70631
AC009093.1	3.25675	3.04414	3.03814	3.39068	2.99411	2.8093	2.84868	2.8385	3.1548	3.26189	3.12309	3.86751	3.37687	3.52346	3.42136	3.03421	4.23992	3.33878	4.96627	4.51868	3.69217	4.41265	4.26021	3.12442	3.15854	3.20979	3.53151	3.17977	6.9378	3.46287	4.51268	5.62656	4.30858	3.55121	3.73383	3.31177	3.83589	3.86838	3.73628	3.35882	3.32365	3.33963	4.18555	3.49258	4.17165	3.85249	4.43475	4.15431	3.48315
AC009093.11	7.57417	7.12971	7.84503	10.4421	8.27767	9.75622	13.6546	12.4954	7.55645	13.3112	7.70174	7.24164	7.68795	8.05785	11.0944	8.01416	15.0122	11.3655	11.3922	8.16596	14.6132	11.9088	7.96572	7.12059	7.52178	7.6539	7.50956	9.1886	9.88423	8.85806	8.12465	8.57742	9.68961	11.421	7.98438	6.99506	6.51405	10.8222	8.90597	9.20157	12.3462	9.88394	9.1866	8.83935	8.47664	7.70532	7.9367	7.59938	7.07432
AC009093.9	4.90464	5.3054	6.22227	4.09601	5.70613	5.24917	5.62467	4.86663	7.18604	6.82246	5.39824	5.04686	5.41013	4.07188	5.56747	4.01824	5.28794	4.21121	4.26443	4.02392	4.57861	5.36347	4.95084	4.68203	5.77873	5.92526	5.13405	7.19977	5.09021	6.65694	4.92385	5.60398	6.42157	7.97863	4.6903	5.4773	4.36026	7.24133	6.13104	6.62773	5.1374	7.78884	7.15388	6.46437	6.49988	4.4231	4.14475	4.93245	5.48539
AC009097.3	6.55778	7.0075	8.7436	6.81018	6.73695	6.7115	8.19716	8.77399	7.78822	8.53485	8.77767	7.74608	8.57338	6.90493	7.34943	10.5179	6.89158	7.39976	7.98408	8.87185	4.48103	6.65094	7.86198	8.7172	8.66898	9.33602	8.78383	9.13398	9.09191	7.638	8.96711	8.05872	6.99446	4.78662	6.38297	7.69213	8.71341	7.84296	8.34615	7.53189	9.84108	9.20138	8.71579	7.7404	7.99739	6.38514	7.17432	9.74458	5.44524
AC009119.1	3.15802	3.18833	3.09691	3.25358	3.11015	3.9677	3.68994	4.14419	3.92222	3.52244	4.62891	4.27684	3.87265	4.09453	4.51245	4.04059	5.25869	4.17617	3.96339	3.49048	4.53653	3.3605	3.5946	3.97203	3.77876	3.76173	3.90313	3.35452	3.54287	3.67432	5.79858	4.02432	3.07863	2.94926	3.22585	3.12768	3.72974	2.98051	2.97534	3.05612	3.37879	3.12073	3.17529	4.12742	3.3403	3.37308	3.43843	3.67902	2.82797
AC009120.2	10.3856	7.42743	7.45966	8.28994	7.68918	11.846	10.227	12.4463	13.0039	9.96834	7.82838	10.598	10.8945	8.03194	7.38625	12.822	9.05735	9.58377	7.25539	11.6899	10.5546	11.7918	6.34234	9.15278	7.99811	12.6485	10.7086	6.33654	5.99394	4.81582	7.55505	12.3397	11.2332	11.7936	10.6213	8.5364	10.9104	9.07903	11.6205	11.6461	11.5608	11.1135	7.28505	5.22448	7.28289	7.77777	6.96596	8.42073	10.1582
AC009126.1	6.22354	5.92647	6.39866	6.26448	6.40496	6.69663	5.80204	6.62041	7.36609	6.77928	6.4529	6.15937	6.55272	6.12135	6.40161	6.59473	5.56199	6.05691	6.2923	5.60642	6.4073	6.48841	6.9904	7.06952	6.75455	6.16971	7.25559	6.32121	6.29281	5.60228	4.93911	6.55687	5.74337	6.53148	6.52496	5.96431	7.28196	5.9042	5.95585	5.5028	6.22051	6.04463	6.52626	6.22713	6.34159	6.16152	6.04378	6.90629	6.5853
AC009127.2	10.8272	10.2288	10.1001	9.79535	10.0335	9.49795	9.74243	9.12531	8.94858	9.5087	9.35094	8.81441	9.37793	10.2273	9.44701	9.95646	10.05	9.46029	10.263	9.34895	10.7278	11.1358	11.1039	10.7606	9.99027	10.463	9.91143	10.2495	10.9985	10.5244	10.7568	11.4835	11.0791	11.2349	10.7568	10.0049	10.3031	10.247	11.0082	10.505	10.3768	11.6407	10.9206	10.7531	11.1566	11.5627	11.3269	11.5156	10.6209
AC009133.1	5.91134	5.87097	5.94026	6.37616	6.75749	5.30866	6.52733	6.38953	6.02731	6.04782	6.71718	6.27983	6.2974	6.18572	6.3617	7.20785	3.99745	6.52884	6.68046	7.65238	5.79078	7.58646	6.9594	5.95398	5.66291	5.62899	6.12585	5.59879	6.03382	5.8208	6.63355	7.47219	5.95514	6.77091	7.12987	6.846	6.56988	6.05062	6.24414	5.76814	6.07365	5.61518	5.96396	5.78145	5.7142	5.85008	5.57427	5.5887	5.87514
AC009158.1	6.09013	6.43909	6.38015	6.39	6.62827	6.29255	6.41699	6.15434	6.43231	6.58775	6.8088	6.70017	5.98119	6.98092	6.44452	5.62505	6.52221	6.41457	6.14171	6.01771	6.16607	5.94965	5.88648	6.35035	6.41354	5.70423	6.45753	6.78139	6.10838	6.81805	5.38433	5.54701	5.71817	5.66999	6.14451	6.33622	5.54673	5.76175	6.0971	5.84647	5.84468	5.44198	5.98994	6.54629	5.93651	5.87004	6.6106	6.34749	5.96789
AC009227.1	3.11511	3.05239	3.1674	3.18093	2.90666	3.62581	3.86597	3.57755	4.19711	3.21855	3.53706	3.62742	2.96603	3.04282	4.83123	3.05802	3.70204	3.34838	3.1211	3.21842	2.92449	3.0039	3.75857	3.13553	3.13346	3.16727	3.28058	2.98346	5.54713	4.29134	3.14338	3.04019	2.97125	2.82996	2.86638	3.0664	3.76008	3.47489	6.09182	3.42899	3.11687	3.47877	3.32629	3.26294	3.17214	2.91942	3.04943	3.55392	3.0406
AC009227.2	3.10677	3.07004	3.5857	2.93221	4.28613	3.45401	3.57288	3.20194	4.48373	3.91704	3.22254	3.3443	3.47947	3.41843	3.43843	4.32924	4.55066	4.94219	3.03038	3.00876	4.19103	3.61572	4.59556	3.2593	3.85657	3.179	3.12442	4.01358	2.97917	3.10901	3.75834	2.93217	3.3076	5.44006	3.23423	3.51891	2.86034	5.20743	4.41665	4.47192	3.1271	3.95987	4.26964	3.24018	3.74116	3.44364	2.95366	3.51238	3.74648
AC009229.4	11.5697	11.0077	10.712	12.4291	10.4924	11.2885	11.4235	10.5629	12.439	12.2869	11.6164	11.8965	11.649	11.618	11.6198	10.4911	11.8757	11.491	10.8108	14.0435	10.6706	11.7526	11.1379	10.7634	11.2755	10.3237	11.8416	10.5907	12.2189	11.4188	11.3381	11.0018	9.75206	11.1325	11.7194	11.4451	10.981	11.2057	11.7217	10.7231	11.8481	12.1491	12.234	12.3431	12.7313	11.6287	12.0546	11.7551	10.9559
AC009237.3	8.32785	8.02518	8.38663	8.70421	8.01792	8.10642	8.41489	8.50008	8.65439	7.93672	8.37998	8.7821	8.63578	8.43474	7.94115	8.58537	8.25886	8.20046	7.78805	10.0391	8.49312	8.05881	8.35123	7.91331	8.01886	8.80867	8.51659	7.95739	8.2712	8.25016	7.67413	9.01905	8.68901	8.20829	8.47374	8.25963	8.18327	8.3473	8.23715	9.18034	8.99987	8.7596	8.1925	7.8382	8.26497	8.24052	8.29001	8.64089	7.86092
AC009262.1	2.77907	2.76914	2.78549	2.81037	3.85897	3.20455	3.38842	3.32647	2.82457	4.65329	2.87676	2.85384	2.9336	2.90639	2.89288	4.18996	2.95485	2.76497	2.83203	2.78098	3.78272	3.04827	2.87722	3.89525	2.92026	2.93635	2.86769	2.75795	3.27299	2.84057	2.78549	2.84234	2.83327	3.00472	3.03932	2.8939	3.16537	2.85139	2.78966	2.79252	2.85324	2.78378	2.83296	2.84308	2.80966	2.81692	2.78822	2.96298	3.40054
AC009264.1	7.76027	8.01386	7.62932	8.27448	8.31082	8.334	7.67914	8.71336	8.2072	8.21721	8.6287	8.34068	8.4082	8.46203	8.64874	9.16534	8.19991	8.37577	8.20593	9.35152	8.18594	7.85477	8.02495	8.18948	8.02866	8.41866	8.5474	8.1097	7.56447	7.71375	8.15749	7.64999	7.68771	7.54016	8.46119	8.00503	8.52134	8.25378	7.78876	8.22648	8.43431	7.51794	8.2412	8.44402	7.99068	7.81882	8.56087	8.08258	8.7322
AC009275.1	7.35018	6.94756	6.98884	7.69256	6.94084	7.26691	7.42344	7.83369	8.76816	7.86867	6.93826	8.05769	7.63141	6.88647	7.25726	7.22841	6.75344	7.83512	7.36626	7.31049	7.15728	6.71369	6.95647	7.72757	7.55042	8.06283	8.05437	7.98454	8.46855	7.32909	7.85424	9.04804	7.9121	7.0482	7.45904	6.95462	6.94495	7.56213	8.83822	7.4954	7.80948	9.1924	8.08985	8.02745	8.06617	7.93357	7.54201	8.31917	6.83865
AC009276.1	8.99597	9.34575	9.21114	7.77914	8.7189	8.66928	7.98254	8.20197	9.83364	9.5867	8.41931	9.24305	10.2343	9.18455	8.62065	7.77478	8.40757	9.628	10.0012	9.25119	7.80833	8.12783	8.33602	8.70354	9.26579	9.90834	10.2466	9.47187	11.8677	10.8461	11.3526	11.0133	10.4674	7.73774	8.39763	10.201	10.5941	8.30394	10.9943	11.0048	10.3433	11.8586	9.94288	10.2985	9.10165	8.49792	8.92709	10.2554	8.51624
AC009292.2	9.57013	9.47553	9.62478	9.40833	8.18174	7.97664	6.0608	8.00072	9.40044	9.94559	8.92893	9.00778	8.96022	9.36231	9.26135	7.21232	8.45794	8.49599	9.22882	8.47882	8.1266	8.27935	6.2783	9.43035	9.76183	8.53167	8.88977	8.38882	9.59909	7.96314	7.97069	7.06523	7.8942	8.78547	6.69424	7.37472	7.48258	8.05799	6.95202	7.97784	8.33215	9.11345	8.01448	7.62089	8.91174	9.24381	10.5239	9.209	10.2118
AC009299.1	5.12637	4.30636	5.01342	4.94522	4.53998	3.50742	3.20887	3.13994	6.36406	4.5363	3.14976	3.00807	3.09476	4.56853	3.68643	3.68543	3.5857	3.11425	5.73139	3.60186	3.69528	4.4198	5.14733	4.67206	3.93876	2.9621	4.34024	5.48876	4.05649	5.33382	3.52776	4.41333	5.57126	5.52195	4.62144	3.97203	2.97851	5.16689	4.94389	4.64748	4.18844	5.89204	6.32595	4.94389	4.79627	4.58162	4.96273	4.27797	4.86023
AC009299.2	8.88792	8.40561	8.29777	8.00011	8.75472	8.04969	8.33044	8.17901	8.12734	7.97863	7.75271	8.1848	8.79944	8.18699	8.5086	8.22509	8.34414	8.26556	8.58497	8.11809	9.18486	8.98972	9.52023	9.21236	8.13802	8.5086	8.67262	8.96571	9.4506	8.47526	8.7606	9.12598	9.33771	9.25968	9.23627	8.56941	9.04315	8.30166	9.66311	8.62049	9.13275	9.50884	9.06676	8.91739	9.04638	8.69629	8.80261	8.90734	8.66085
AC009303.4	5.19108	5.30756	5.25492	6.48384	5.76325	5.8	6.1744	6.085	6.37377	5.59537	5.38732	6.18903	5.57422	6.03148	5.48672	6.1859	6.01055	5.57419	6.05787	7.48304	5.79851	5.97501	5.18459	5.33413	5.66791	5.25538	6.3749	5.02577	5.20236	5.15149	5.14214	4.88502	4.83358	5.68398	5.81642	5.93884	6.60276	5.95523	4.70471	4.98908	4.86216	4.62433	5.56082	4.61518	5.35061	5.48336	5.55026	5.3952	5.93004
AC009312.1	9.17695	8.42896	8.53078	8.82822	8.17522	8.25437	7.80818	8.31941	8.0863	8.60985	8.99179	9.46226	8.66439	8.66562	9.2724	7.41274	9.12503	9.03341	9.64677	8.40422	7.81575	7.7478	7.92664	8.07665	9.26984	9.66235	9.37166	9.40756	10.671	9.55374	9.7373	7.64477	10.1274	7.34145	8.76684	8.52861	6.98272	7.53399	7.9122	8.72839	9.76435	10.2896	9.79158	10.2582	9.06708	9.16292	8.63911	8.38405	6.28726
AC009336.2	8.99162	8.225	8.21966	8.54066	8.53391	7.05478	7.3427	7.48098	7.65748	7.30604	7.3841	7.03481	7.30426	8.42597	7.08314	7.20388	7.61709	8.05798	8.42901	7.27465	6.71026	7.09086	7.80754	6.78211	8.53292	7.67625	8.84381	9.49545	9.55038	8.44222	8.48726	9.57984	7.87806	7.07127	7.51057	7.85848	7.12501	7.77109	8.63237	9.41511	7.71471	8.72713	9.50127	9.55444	9.14729	8.77039	8.38057	9.53463	7.45828
AC009365.2	9.79734	8.08493	7.68289	8.7573	7.85943	7.92895	8.0664	9.0441	7.83276	8.77856	8.9408	8.48675	8.19936	9.23876	8.61168	7.73728	8.34928	8.74102	8.33774	6.24662	7.1857	8.3202	8.56024	8.52598	8.56926	8.8301	9.10133	10.0699	6.67202	9.89428	8.53424	8.79276	8.35708	6.05462	8.17207	10.0088	8.98228	8.4409	9.24503	9.79657	8.86062	9.99812	8.35831	9.60316	9.54944	9.9356	8.36455	9.29725	8.208
AC009403.2	10.7701	10.3577	10.6978	10.2234	11.1728	11.431	11.9856	11.345	11.1233	10.7107	10.1294	11.2767	11.2949	10.2188	10.0898	11.7997	10.8001	10.6557	11.1907	10.0216	11.0471	10.4233	10.4091	11.0885	11.4813	11.4426	11.2892	10.0103	12.0575	10.4715	10.6982	10.9368	11.8088	10.7094	11.7023	12.4443	12.7311	10.2309	12.1391	11.5657	11.5213	10.651	11.0955	10.2078	11.4263	10.7434	9.88866	10.1738	10.537
AC009404.1	9.13606	8.66042	8.57402	9.03967	8.06035	8.3429	8.42248	8.42786	8.82511	8.37944	9.07553	8.66592	8.85233	8.71378	9.09818	9.17293	7.77998	9.16071	8.82403	9.21592	8.66123	9.2318	9.04085	9.10972	8.6305	9.23006	8.60979	8.79312	9.84431	9.25995	9.33332	9.68175	9.53962	9.0035	9.06967	8.74949	8.4736	9.04803	9.8922	9.3398	8.78375	9.70644	9.4878	9.33919	9.4268	9.1085	8.84321	8.60068	8.52558
AC009411.1	8.03084	7.43245	7.42469	7.89037	7.28783	6.49601	7.46536	6.52388	7.15835	7.5386	7.91592	7.16007	7.51479	7.44256	7.78104	7.03979	8.11065	7.79379	7.27248	7.70526	7.12257	7.29859	7.77403	7.33717	7.71981	7.50004	7.8968	8.16914	8.10832	8.50833	9.22186	8.58826	7.65413	7.23258	7.30646	7.58721	6.93102	7.76776	8.08595	8.11052	7.86078	8.57657	8.75781	8.35745	8.36702	8.30051	8.0613	7.58608	7.55475
AC009411.2	15.2995	14.1134	13.462	15.0865	15.2205	13.9314	14.3379	12.8642	12.5044	13.8207	14.6865	13.6748	13.8796	14.2305	14.3966	13.5947	15.3852	15.407	15.4264	9.9728	14.6724	13.9374	14.2065	13.9352	15.3218	13.3531	15.5143	15.8512	14.5605	13.8096	14.4693	12.4849	13.7159	16.1416	14.7638	13.7212	14.0892	12.6112	13.2028	13.0988	13.1528	12.4155	14.0974	14.8416	14.1843	14.9453	13.9097	14.4756	14.5034
AC009468.1	12.5928	12.4796	12.1439	11.928	12.2121	12.5236	12.1844	11.4314	13.4226	11.7519	12.7845	12.7112	12.8194	12.1577	12.4811	13.2982	12.799	13.5453	11.8223	13.5041	11.4174	11.5752	12.281	11.3863	12.6237	13.8197	10.0632	11.5627	13.3077	12.5863	12.9561	13.8651	13.2247	12.5302	12.0341	12.6605	12.5072	12.1717	13.2309	12.9018	13.0958	13.3369	13.2612	13.8079	12.4098	11.7212	12.4094	12.7324	11.6761
AC009487.1	13.4542	14.0006	13.8096	13.0975	13.4976	15.0036	13.9137	13.9663	14.3282	13.3122	14.0681	12.9446	13.4352	13.6173	14.1719	14.1991	13.3755	13.9599	14.1132	14.3541	14.0067	13.9549	14.0158	13.3197	13.548	13.6314	13.6085	13.4965	14.2056	13.4806	14.3591	14.4304	14.0201	14.8614	14.4095	13.8986	13.9369	13.351	13.6027	14.633	12.8526	14.2541	14.1174	12.754	13.933	13.2976	13.7431	13.5783	13.9995
AC009505.1	9.23619	8.64349	8.91394	9.1606	8.38203	9.24544	8.83391	8.7025	9.47474	8.96778	8.86833	8.47129	8.71902	8.85937	8.58713	8.75916	9.42684	8.34624	8.74318	8.55426	8.5999	8.69359	9.22667	9.06244	9.33682	8.76222	9.10165	8.82381	8.63593	8.69338	8.08383	9.12392	9.42637	7.76029	9.04313	8.62307	8.59181	8.88813	8.77973	9.00702	8.45212	8.99549	9.039	9.32386	8.64886	8.78958	9.06519	9.12478	8.7424
AC009506.1	4.30533	4.21425	4.0688	4.28679	3.64502	3.80846	4.03363	3.57899	3.25719	3.12095	3.81863	3.14041	4.68029	3.68403	3.68204	5.3107	4.38975	5.63544	5.46617	4.64298	5.35067	5.72899	4.85246	4.5797	4.95167	3.37082	4.42591	4.29068	4.20661	4.52565	3.90574	4.77803	4.82084	6.4879	4.23135	4.50073	3.05571	5.02341	4.00022	5.06063	4.21077	5.74483	5.25927	4.38868	4.27159	3.3225	3.63887	4.25628	5.14616
AC009522.1	11.3805	12.5079	11.139	11.0377	12.1322	13.4596	11.8407	12.6223	12.6213	11.7912	11.9473	11.1184	11.6787	11.2067	11.4999	12.1472	11.4207	11.5191	11.6228	11.0609	12.5406	12.526	12.0635	11.6207	11.6348	11.3062	11.4084	11.2451	11.732	11.3891	12.013	11.6664	11.6415	13.2676	12.6107	11.3171	13.7471	11.5034	12.4006	11.0282	11.0856	11.7881	11.2815	11.6506	11.4995	10.6954	11.1191	11.2007	12.0768
AC009563.1	14.6405	13.7082	12.8752	13.9973	13.2105	13.5662	13.7097	12.3921	12.9328	13.6655	14.009	13.3751	13.7139	13.894	13.6971	12.3374	13.5724	13.3925	13.0615	13.5501	12.6997	13.4879	14.0992	13.3841	14.0059	12.9735	12.7676	14.6357	12.6102	13.1786	13.3947	12.1778	12.4348	13.3084	13.0608	13.8744	12.5704	13.6572	12.3596	12.4759	13.4622	11.9967	13.0573	12.62	13.471	13.7569	12.9046	13.4681	12.4206
AC009630.1	6.09651	6.74334	6.58407	7.26356	5.8297	6.62871	4.83165	5.40952	7.18906	7.79663	6.02412	6.93302	6.34352	4.95022	5.29522	6.48564	6.49031	5.4712	5.68735	4.93429	6.15155	5.65757	5.71066	5.59474	6.6314	5.36839	6.00736	5.57126	6.20813	6.30678	5.96916	7.55505	6.71393	5.80241	6.29725	5.23886	6.9151	6.53	6.46134	7.95745	5.29784	6.03025	6.34575	5.40515	6.61543	6.37881	5.50356	6.30442	6.05077
AC009630.2	9.88363	10.4909	10.9572	9.70503	9.51121	9.10612	9.27299	8.34261	10.6724	11.4323	10.0964	9.82571	10.1432	10.1958	10.293	10.8089	8.41856	9.53505	9.47995	11.1168	8.5621	9.4958	7.52994	10.1655	11.1049	9.31898	9.0325	8.85488	10.0118	10.1084	9.10675	12.4345	6.89868	9.07206	7.01748	6.71325	8.44178	10.8115	10.3068	9.37075	9.67086	10.4163	9.33321	9.41081	10.3896	9.64087	10.1921	10.4903	8.90566
AC009690.2	12.0687	11.8598	11.9121	11.9104	12.8612	12.3242	12.7363	12.4534	12.9188	12.8806	12.9693	12.8063	12.7887	12.5789	12.5273	13.4525	12.3354	13.0288	12.4024	10.9524	12.6531	12.8671	12.7065	12.5905	12.3647	13.3652	11.9161	12.5772	12.4318	13.3064	12.8981	13.5818	13.056	13.6236	13.2174	13.1077	12.9041	12.1579	12.6586	12.4909	12.9646	12.4916	12.9034	12.8985	12.1853	13.1604	12.0426	12.3755	12.9684
AC009743.1	10.2383	10.1526	10.713	10.1287	10.5159	9.55741	9.48919	9.59788	9.7674	10.2085	10.685	11.0769	10.7055	10.3522	10.3546	10.1915	11.2006	11.1434	10.7113	11.7981	9.22326	9.66311	10.0605	9.47751	10.461	10.9867	10.5972	9.55909	11.5512	10.3604	10.7429	9.85401	11.1939	8.70181	9.99967	9.28091	9.62213	9.85883	10.9562	9.32492	11.0209	10.3446	11.095	10.2299	10.6555	10.3249	10.337	9.79734	10.4258
AC009779.3	6.67398	7.38762	6.85266	6.55976	6.43875	6.39355	6.72982	4.48287	6.67106	7.11162	6.19724	6.29134	7.84609	6.40655	5.87559	5.31707	5.57161	6.72032	5.94551	6.55877	4.83251	6.03111	8.94233	5.69895	6.88324	6.38078	7.08178	6.92597	9.48783	8.02255	8.436	7.08993	6.33265	5.52897	6.52564	7.05634	6.69696	6.07098	8.22887	6.9555	7.62517	8.95517	8.08956	6.61231	8.30289	6.18538	6.40523	6.63628	6.31418
AC009803.2	14.0158	13.9761	14.1455	13.825	13.8143	14.1668	14.5823	14.4596	13.9741	14.5147	14.2202	13.9945	14.6123	13.9563	14.0871	14.0621	14.3435	14.0147	14.1016	14.3407	14.7214	14.0391	14.3331	14.3584	13.676	14.2219	13.6071	13.4638	13.4	12.8521	13.8948	13.4738	14.7053	13.0299	13.5408	13.7202	13.2996	14.0453	13.1225	13.1231	13.6101	13.3462	13.7574	13.4285	13.0297	13.8646	13.9758	13.6133	13.7804
AC009812.4	3.25515	3.59716	6.72273	3.84153	10.8275	4.39406	3.07468	3.30161	2.89335	5.88762	4.96499	3.01518	5.91708	6.19253	3.06363	4.14728	3.61895	5.34319	2.97082	2.88397	4.24599	4.21795	5.36215	2.99816	9.08424	2.92961	7.61068	7.72872	5.33455	3.01699	2.90599	2.79478	5.50297	3.49615	3.12047	3.19444	3.12921	4.35482	6.31824	3.24639	5.04493	3.67412	8.77692	3.27667	9.29661	4.83082	3.65043	4.60585	4.72387
AC009948.1	2.94781	2.92617	2.94952	3.19759	3.21031	5.55434	5.82991	4.50501	3.27299	3.13047	3.55814	3.48634	2.89111	2.94376	3.14764	3.40712	3.29652	3.21855	3.12895	3.25533	3.67598	3.24782	3.26912	3.2724	2.98486	3.11738	3.23831	3.63213	3.04711	3.00519	3.12344	3.05425	4.85396	3.01145	2.90433	3.30806	4.67251	3.1725	3.47947	3.42118	3.12415	3.15904	3.40676	3.93088	2.91221	2.98705	3.13464	3.46037	2.94908
AC009949.1	6.5412	6.84822	6.64936	6.28245	5.39673	5.85437	5.65666	6.83752	7.82569	6.70943	7.82013	7.31605	7.37206	6.11683	7.27909	4.93325	7.08817	6.09981	5.98792	6.15088	5.00152	6.10427	6.86756	7.78868	6.54664	6.68341	6.39679	6.22417	4.42127	4.8219	5.91992	5.14337	4.88584	4.21532	5.39653	5.73918	6.77141	6.34087	6.09028	6.51505	6.60884	5.25178	6.25947	6.79056	6.53207	6.63485	7.3349	5.99991	6.20244
AC009951.6	6.74351	7.44282	6.57193	6.85706	7.64951	8.53739	7.74642	10.6775	9.07035	8.09002	8.71995	8.38237	8.4591	6.53274	6.50735	9.61731	7.7304	6.74288	7.00964	7.95651	8.43694	7.91737	8.05757	8.58043	6.84455	7.28146	8.18558	7.33816	6.54939	6.83196	7.13828	8.83648	9.49141	7.36686	8.10997	8.45414	9.09283	6.98539	7.43976	9.4812	7.20677	6.54548	7.24563	7.62923	6.60689	7.85265	7.13985	6.59063	7.79249
AC009955.1	8.49057	9.67846	8.90232	9.1255	9.00612	9.72446	9.96913	10.3852	8.68478	9.05831	11.4021	9.44452	8.75334	9.00516	9.54458	9.70566	9.02372	8.7268	9.31673	9.40153	8.7693	9.35259	9.73061	9.70265	7.90241	9.56097	7.62954	9.40499	6.72161	7.76235	7.51956	5.65386	7.83433	7.13875	7.09307	7.89138	8.82822	8.70012	8.12434	8.53991	8.45047	6.51691	8.23684	8.93112	8.31007	8.52523	9.62829	8.84371	9.21009
AC009965.1	8.17886	9.59773	10.5807	5.07279	5.45225	7.16671	8.22903	5.92526	8.98593	7.02732	7.12289	6.19585	6.02499	3.11452	5.35227	6.51127	5.58077	4.37907	4.56936	6.10067	6.3074	9.92938	9.12154	12.7388	8.49599	7.10758	7.31734	6.28758	6.8113	8.18667	5.59879	6.78678	5.27045	6.7407	5.73229	6.30236	6.52299	9.25712	8.16878	8.45444	6.63063	5.88425	6.07814	5.48183	7.59999	4.60606	5.20962	7.68842	5.9473
AC010096.1	10.4086	9.70458	9.73198	9.97768	9.89487	9.4832	9.68531	9.11572	9.41869	9.4798	9.637	8.87355	9.77722	10.6002	9.3532	10.561	10.8126	9.42498	9.83537	9.21467	10.1327	10.244	10.3214	9.83704	9.07963	9.24225	9.20916	9.16123	11.0068	10.4417	10.2554	10.8595	9.89628	11.074	11.1342	9.77	10.2913	9.805	10.1981	10.0366	8.92151	10.2443	10.0821	9.94906	10.0269	9.9156	9.77908	9.54332	10.6421
AC010105.1	10.3566	10.3082	9.84583	10.2281	10.7087	10.6818	11.2278	10.6824	12.0711	10.1054	10.6544	10.867	10.1851	9.81712	10.4305	11.2825	10.2192	10.0561	10.4784	11.577	10.9343	10.8866	10.746	11.0444	9.7061	10.6868	10.2509	10.3185	9.93838	10.4528	10.8467	11.5467	10.9452	11.0699	10.7869	11.1119	10.7267	10.2562	10.4527	10.4245	10.533	10.1288	10.9262	10.4372	10.4332	10.0992	10.5276	10.6156	10.5892
AC010132.3	10.658	10.5263	10.5244	10.7331	10.4877	10.2096	10.6763	10.1875	10.4522	10.6868	10.2855	10.3717	10.407	10.6578	10.3408	10.6593	10.2984	10.1815	10.1825	10.5035	10.1715	10.3874	10.2955	10.1862	10.6633	10.0486	10.3603	10.5653	10.6768	10.4091	10.4153	10.5995	10.3216	9.93305	9.82248	10.2167	10.1382	10.6659	10.4924	10.2761	10.2215	10.6647	10.5752	10.3686	10.3205	10.4492	10.6525	10.5	10.063
AC010139.1	11.992	12.3623	12.4692	12.1009	12.6333	12.6785	12.4621	12.5413	12.5831	12.6046	11.3358	12.1054	12.6252	12.1981	12.3122	12.9744	12.0714	12.0449	12.5432	12.6354	12.9905	12.6665	13.0802	12.6389	11.8297	12.4547	12.1625	12.7171	13.176	12.293	12.5051	12.4062	12.2185	14.0816	13.6257	13.5984	12.8996	12.7646	12.4076	12.5761	12.19	12.4778	12.6062	12.5339	12.2274	11.8446	12.4364	12.6468	13.481
AC010148.1	5.99295	6.16943	5.90452	5.64219	6.89326	7.43761	6.09174	6.52579	6.68679	6.82261	5.92683	6.58187	6.89151	5.99204	6.10063	6.30225	6.57562	6.64373	6.61251	6.14768	6.12832	6.21141	6.16346	7.39108	6.38071	6.73975	5.85999	6.41977	6.46944	6.04259	6.98552	6.6592	6.88273	6.31273	6.40676	6.12965	5.6743	6.03498	6.80727	6.61648	6.72008	6.65021	6.59297	6.95619	6.65619	6.87579	6.2321	6.80279	5.33652
AC010149.2	9.3323	8.96252	9.14306	8.85123	9.8073	9.13875	9.02982	9.89487	9.82524	9.4196	9.79037	9.39621	9.34756	9.11542	9.34681	8.95073	9.5419	10.3928	9.96913	9.27831	10.0349	9.92027	10.4036	8.91586	9.41319	9.3532	9.06959	9.56875	9.6977	9.42528	9.70128	10.8656	9.50534	9.79826	9.92489	10.5829	9.54961	9.54237	9.38362	9.7567	9.46016	10.0663	10.565	9.08213	8.92211	9.26642	9.28184	9.02341	10.2676
AC010186.1	6.62551	4.76376	6.53789	4.96268	4.60304	4.38452	4.96388	4.74955	4.84541	5.6673	4.57294	6.62293	4.97388	4.90274	6.13325	4.63461	4.93326	5.16083	4.77241	5.69352	6.9807	5.11963	5.0899	5.01163	5.53727	8.22681	7.15403	5.10094	5.38773	5.2395	5.35796	6.02456	6.09063	4.84072	6.61504	5.24222	5.70417	5.83995	6.42206	5.14197	6.8994	4.98603	5.72037	5.36562	5.1561	5.081	5.82344	5.46971	5.73585
AC010196.1	9.81982	10.3973	9.94765	9.46	9.46659	9.154	10.0807	9.91606	9.37135	9.33647	9.36335	9.63228	9.52146	9.44655	9.12939	9.11743	9.52289	9.11079	9.91312	9.24211	9.86726	9.94411	10.5174	11.0705	9.31959	9.60034	10.0724	10.0123	11.4596	11.321	10.8863	11.4744	10.5009	9.95012	9.58764	9.70219	10.9393	9.9478	10.7234	9.91205	9.74864	11.519	11.0994	10.9092	10.1374	10.0785	9.8529	9.90911	10.0082
AC010198.2	8.57909	9.44349	9.42343	9.53467	8.61318	8.8191	8.79494	8.87426	8.73904	9.78362	9.14714	9.45317	9.08839	9.1497	8.65516	8.29259	9.03271	9.56452	8.76795	9.32157	8.48916	8.48597	8.5287	9.02921	9.37639	8.71219	9.07854	8.69385	9.29991	8.77772	8.95937	8.89129	8.83801	8.70479	8.46869	8.83085	8.58167	9.2933	8.85449	9.11814	9.37606	8.534	8.05205	8.80708	8.45615	8.72832	9.07041	9.60687	8.37405
AC010210.1	7.96952	7.55467	7.38727	7.46681	7.43172	7.42809	7.53451	7.68506	7.39615	7.29034	7.80562	7.38609	7.20794	7.28347	7.69289	7.43456	7.38766	7.27868	6.99042	7.43489	7.67887	7.5326	7.59582	7.75203	7.21969	7.63244	7.70301	7.47088	7.30149	8.21181	7.93189	7.60102	8.36029	6.64002	7.58833	7.98114	7.09061	7.81455	7.35205	7.87604	7.59654	7.98429	7.52739	7.46938	7.4428	7.31218	8.05362	7.62857	7.22848
AC010226.1	8.42561	8.71808	8.74037	8.4538	8.48235	8.31243	8.24488	8.6703	8.58068	9.00491	9.49023	8.37385	8.72681	8.78706	9.16078	9.31931	8.145	9.1225	8.32855	9.52885	8.37099	9.9231	8.75703	8.2874	8.85156	8.76114	8.29598	7.96662	9.10795	8.65241	8.2985	8.49989	7.9232	9.01202	7.90828	8.27194	8.8431	8.77154	10.1103	8.2181	8.11686	8.29659	8.70118	8.4679	8.51399	8.26401	9.09016	8.64756	8.9428
AC010240.2	14.3634	14.4689	14.1123	13.6736	13.1216	13.5232	13.8229	13.1813	13.8197	13.9504	14.1793	13.6534	13.9672	14.2339	14.0187	14.4282	13.9781	13.8119	14.5588	12.9803	13.8524	13.9577	13.6802	14.373	13.9007	13.3908	13.5446	14.1551	14.831	14.6884	15.2198	15.0495	15.7618	13.383	14.8157	14.1007	13.3375	13.0929	14.3199	13.8062	13.4684	14.9179	14.9437	14.0751	14.5263	14.2866	14.4259	14.5434	13.9569
AC010245.1	8.0981	8.01094	7.62641	7.28069	7.56841	7.71674	7.34352	8.51247	7.31228	7.46679	7.77747	7.0265	7.29413	7.12163	7.77142	7.49882	7.2883	7.2337	7.48866	7.81841	7.19373	8.20693	7.80326	7.26282	7.44698	7.51493	7.63316	6.79218	8.02919	7.74656	8.23852	7.1674	5.94689	8.13585	8.04864	7.89498	8.16324	7.50384	7.10758	7.22241	7.06971	7.12641	7.42431	7.83863	8.24508	6.87163	7.2267	7.32044	8.51824
AC010280.1	8.84803	8.75762	8.62942	8.46308	9.14626	8.52582	8.80657	8.41565	8.10205	7.94723	8.60128	7.849	8.13511	8.40804	8.52582	8.40407	8.5499	8.40561	8.8398	8.23195	9.35544	9.33169	9.17016	8.9619	7.95402	8.43226	8.30649	7.92272	9.77403	9.1706	9.21686	9.71579	8.9402	9.65688	9.32477	8.94125	8.68281	8.26762	8.69018	8.35538	8.05757	8.85911	9.07329	8.5146	8.97438	8.84864	8.98149	8.50691	9.7567
AC010280.3	10.9826	8.98593	8.81576	7.04191	6.81287	6.20189	5.54977	7.81591	8.65868	9.1001	12.0762	7.27642	7.83705	8.71133	7.47981	10.6295	9.43602	8.21872	5.06305	7.16504	9.06504	10.5811	6.78181	7.99739	7.63162	9.99721	6.11493	6.1505	6.67785	8.06366	6.6416	10.3681	5.93546	8.7846	6.34845	5.52421	6.79525	7.87976	11.0237	9.41199	9.32229	8.67078	6.0386	5.26206	6.69063	8.52386	6.50683	7.59747	6.73047
AC010326.4	3.17734	3.21666	3.0664	3.30954	2.89652	3.18916	2.82048	3.10981	3.78973	4.87395	4.56428	4.32401	3.90019	4.16534	4.42222	3.34115	5.37227	4.2992	3.52244	3.55201	4.07105	3.18515	3.30413	3.70345	4.84969	3.79247	3.64902	3.33829	3.58728	3.77409	3.53091	3.30649	3.29266	2.92875	3.46891	3.52996	4.43723	3.83183	2.95212	3.06099	3.19459	2.94073	3.03174	4.04718	3.19324	3.42102	3.55525	2.95929	2.92815
AC010327.4	3.15405	3.16519	3.02948	3.31379	2.79967	2.86169	2.74533	2.77416	3.76609	3.61197	4.49879	4.4067	3.80452	4.06606	4.09644	3.87094	5.41738	4.32269	3.43047	5.43395	3.99066	3.09174	3.22976	3.75316	3.69674	3.74648	3.5857	3.29962	3.41112	3.67622	4.52149	3.20442	3.09556	2.95404	3.47204	3.51021	4.61466	2.9277	2.94218	3.05142	3.10502	2.92672	3.01854	3.77696	3.19161	3.426	3.52206	2.96527	3.4186
AC010359.2	16.7552	16.6629	16.8433	16.3707	16.7892	16.6686	16.6916	16.7206	16.7849	16.7892	16.6298	16.6023	16.4723	16.6298	16.5413	16.5192	16.4455	16.4056	16.7393	16.367	16.4393	16.672	16.7697	16.6356	16.7409	16.7892	16.6415	16.6415	16.9025	16.7964	16.8607	16.8433	16.8433	16.7111	16.8517	16.6629	17.0489	16.2435	16.7079	16.8318	16.7206	16.8318	16.8358	16.8478	16.7446	16.724	16.879	17.0028	17.0151
AC010406.1	5.76197	6.08266	5.88088	5.86157	6.17627	6.2944	6.09999	6.22009	5.83713	6.4442	5.86939	6.17643	6.12623	6.49377	6.4379	6.57515	5.54298	5.51068	6.43925	6.16826	6.65383	6.72129	6.52751	7.41149	5.57909	5.27005	5.21445	5.75684	7.30304	6.18777	6.19149	6.14393	5.84261	6.89028	5.68529	6.01622	5.24861	6.4064	5.29038	5.6129	4.75385	5.80403	6.47642	5.23926	5.83086	5.85131	5.83264	5.44486	7.01318
AC010420.1	13.4947	13.9067	14.0062	13.4148	13.7782	12.8035	10.7631	12.3158	12.9758	14.3509	14.2541	13.3045	12.95	13.7202	13.6689	11.5107	11.391	13.3102	13.423	12.5434	12.6866	13.3329	11.5464	12.5878	13.2958	12.0326	11.7842	12.9738	10.5065	13.6159	12.3645	11.7376	11.4345	13.3399	10.9039	11.0008	13.0253	14.2378	11.7727	11.4784	11.6011	12.6165	14.7006	12.6497	14.3677	13.5351	14.3838	13.3025	13.3037
AC010422.8	3.16662	3.17461	3.03852	3.30666	2.83482	5.8137	2.77416	2.82136	3.77895	3.60012	4.57091	4.3795	3.81971	4.07867	4.1753	3.58543	5.40264	4.30194	3.43755	3.56611	4.30595	3.13099	3.2821	3.71133	3.71358	4.35591	3.59481	3.29079	3.49964	3.71048	3.41789	3.06461	3.10221	3.30874	3.48604	3.49709	4.77471	2.9558	2.95027	3.05314	3.50314	2.93133	3.02236	3.97915	3.19093	3.42047	3.51798	2.95304	2.94473
AC010435.1	8.64037	8.64827	8.79121	8.43494	7.14396	7.43884	5.47138	7.77949	6.6358	7.81292	9.58437	7.81952	7.70069	7.96771	8.21456	4.29743	6.13499	7.08049	7.29847	6.2431	6.49031	5.43355	7.48182	8.35691	8.42257	7.84436	8.41754	8.54998	6.52351	7.6813	7.39025	6.32388	8.45505	3.11415	7.73302	7.10677	9.66124	6.27588	6.20933	7.45227	9.42543	7.2439	9.17204	8.39378	8.08756	8.22855	9.36614	8.23254	6.90704
AC010445.1	10.1379	9.91377	10.0469	9.42867	10.5589	11.6808	10.0536	10.9921	12.6485	10.3734	9.70174	10.0531	11.5262	9.73393	9.84816	10.3554	11.2188	10.9616	10.2405	11.715	9.81889	9.40044	9.95878	10.6703	9.46167	8.84449	10.5333	10.0284	8.63601	8.90538	9.87009	11.9933	10.6267	8.31896	10.1675	11.5905	10.3452	10.8734	9.45986	11.9231	10.0425	10.1907	9.49932	8.43935	9.67055	9.39112	9.89	10.5895	10.3537
AC010451.1	7.43142	7.34319	7.14396	7.79235	8.5551	8.58106	14.6975	8.1487	7.81697	7.49977	8.05018	7.3349	7.52452	7.77248	7.97414	8.13268	7.68259	7.47692	8.18634	7.88336	8.89098	8.27964	8.80391	9.1202	7.32595	12.1079	7.51279	7.5439	7.06013	7.24292	6.79218	7.08474	6.09515	8.84864	8.60253	7.88217	8.56283	7.86386	6.15361	6.44268	10.5304	5.86252	8.46383	8.42645	8.3188	8.82919	8.41186	8.57365	8.29502
AC010451.2	4.0275	2.9913	4.4291	3.7653	3.42709	5.20823	6.72465	5.83086	4.82878	4.89579	2.89269	8.55526	3.78501	3.90128	3.19915	5.47691	3.48279	3.13626	2.97879	8.10575	3.36789	3.26115	2.902	4.86351	3.18245	6.34105	2.99663	3.27287	3.36371	4.0074	2.86932	3.4322	2.91258	3.57383	4.66906	4.69244	7.33088	4.27422	4.25649	3.02584	4.07536	4.29335	3.0528	2.78822	3.28007	3.78951	3.83691	5.10461	4.16447
AC010476.2	5.48062	5.64427	5.36061	4.64683	5.83141	4.42957	5.34694	4.24162	4.33982	5.7645	6.2974	4.27159	5.81619	5.79078	6.14307	7.28581	6.50928	5.89277	6.94488	5.84732	5.22191	5.34066	5.87761	5.01322	5.40125	5.07201	5.7017	6.62791	7.65627	5.59569	5.77781	5.19406	6.51623	5.76557	6.23732	6.12113	4.445	6.28912	7.27577	6.11785	5.78145	6.8922	6.48124	7.24072	6.2855	6.05044	6.03183	5.53088	4.81603
AC010478.1	11.1508	11.5164	11.3133	11.9782	11.8833	11.9046	12.0102	11.5915	11.714	11.8392	11.9178	11.7065	11.8178	12.1756	11.3846	11.5344	11.5097	11.5324	11.596	12.0121	11.8575	12.014	11.203	11.683	11.2659	11.1092	11.6724	11.7397	12.2812	12.044	11.376	11.5956	11.699	11.0657	10.8316	11.4699	11.8032	12.1566	11.5156	11.6462	11.3526	11.2565	11.4204	11.5073	11.8808	11.8491	11.6124	11.5035	11.7712
AC010491.1	7.66527	7.94474	7.97146	7.62125	7.28781	6.93766	7.60129	7.3463	7.01926	7.28655	7.08101	7.05875	7.27988	7.44181	7.02863	7.2054	7.16046	7.23363	8.08342	7.56438	7.32281	7.35701	8.15956	7.65377	7.51043	7.43752	7.77757	7.92351	8.08248	7.57556	8.16992	8.40923	8.47055	7.18036	7.40186	8.69252	6.47439	7.564	8.32316	8.22736	7.81172	8.50572	8.17802	7.87949	7.5859	7.35211	7.3286	7.22677	7.34501
AC010547.4	12.0572	11.8583	11.7677	12.2999	13.0478	12.5088	12.9826	13.3401	11.2442	12.4629	11.1456	12.7959	12.9153	12.3357	12.2844	12.2742	12.6353	13.066	12.8197	13.1026	12.7548	13.0874	12.2445	13.0421	12.2393	12.0883	12.8142	11.8556	12.938	12.5507	12.3889	11.8151	12.5064	13.3639	13.8686	12.4757	13.4208	12.6557	11.3578	11.6455	12.1611	12.6844	11.9806	12.1822	12.1921	12.0089	12.09	12.3199	13.7177
AC010634.1	8.59532	8.66239	8.2272	8.56146	9.00182	8.33664	9.08793	8.6822	8.06092	7.96115	8.38146	8.1749	8.20182	8.40346	8.27723	8.18991	7.83261	8.16084	8.67591	8.45338	8.35599	9.25788	9.15615	8.76497	8.14671	8.30346	8.48832	8.87815	9.6401	9.01929	9.15095	8.91755	8.80448	9.29114	8.89962	9.40044	8.92597	8.59206	9.37462	8.58285	8.79535	8.75213	9.28106	9.18109	8.92582	8.46172	8.52797	8.92954	8.82792
AC010649.1	5.43318	4.47033	5.83141	5.1221	5.27045	8.69167	6.6464	7.5463	4.85627	5.92707	5.57831	8.65625	6.15017	7.37642	6.60559	3.1548	10.7986	5.64503	4.86351	4.79457	6.97479	5.89099	5.81673	5.46221	5.0784	6.58488	5.61685	7.01452	5.02094	8.38405	7.59014	6.41634	7.15653	7.51479	6.24495	6.65078	6.96564	6.40787	6.94199	6.28261	6.07432	5.71085	5.33324	5.8869	4.65048	7.12258	4.85984	5.00992	4.51421
AC010653.2	11.8996	11.4077	11.7412	11.1216	11.1382	10.7314	11.4805	10.5405	10.7148	11.2929	11.0031	10.4438	11.5013	11.6325	11.2379	11.8143	11.1147	11.2055	11.7031	10.6383	11.3316	11.6442	11.7818	11.3577	10.971	10.7663	10.8812	11.7164	14.0147	12.3275	13.1353	14.0603	13.3566	12.7854	11.7998	12.202	11.6877	12.1191	13.6126	13.0774	11.3608	13.1634	13.0982	12.5052	12.4975	11.573	11.6758	11.5169	11.3078
AC010677.2	6.97832	7.35811	7.16626	6.74705	6.98349	6.4082	6.5742	7.07989	6.92517	6.55182	6.82275	6.43697	6.65015	6.84772	7.24517	8.12919	6.68517	7.60405	7.16552	6.85737	6.98857	7.12784	7.48321	7.37901	7.33366	6.73111	6.68243	7.2145	6.88341	6.89414	7.18393	6.83055	7.62378	8.20493	7.56136	6.91805	6.95613	7.72903	7.80205	7.54869	6.6667	7.94784	7.71138	9.33291	7.13611	6.99906	7.20537	7.06682	6.4692
AC010680.1	4.46905	3.18109	3.12227	3.79613	5.04306	4.8093	5.16148	3.7241	3.81948	3.6171	5.7501	4.40759	3.44454	3.78166	4.30553	4.1781	6.14653	4.30025	3.48501	3.65117	4.39236	4.18996	4.26244	3.93045	3.83801	3.71954	4.7726	5.013	4.68116	3.51409	3.42971	3.35058	3.76799	3.68543	3.41739	3.62681	5.591	3.14778	4.21229	4.33206	3.27928	3.13639	4.0622	4.19322	6.44769	6.16459	4.59385	4.06286	4.68697
AC010729.1	13.8641	13.2383	14.0263	11.487	12.48	13.0802	13.1696	13.1939	13.1597	12.8849	14.2984	14.2762	13.9183	13.6454	14.7243	12.2211	13.6342	12.7345	13.9448	13.7954	12.4214	12.071	12.6734	11.4185	13.6406	13.8343	13.5464	11.9599	14.6682	14.1479	11.5956	13.496	14.7454	12.4474	11.8567	12.7218	13.0814	13.6202	13.7975	13.5015	14.4833	14.8153	14.7044	11.8553	12.3497	13.0476	12.9396	13.9574	11.0606
AC010731.2	13.1609	12.7373	13.1657	12.8148	11.7592	13.0614	12.572	12.4163	12.8407	12.7845	13.4529	13.1901	12.7456	12.8503	13.3908	11.9696	13.1798	12.4491	13.1281	12.9046	12.3471	12.1031	12.3488	12.9064	12.4642	12.9975	13.1114	13.1798	12.7457	13.3832	12.4212	12.2416	13.1546	12.5826	12.5171	12.9704	12.732	13.3765	12.8683	13.0549	12.6059	12.3393	13.4278	13.1845	12.4688	12.6837	13.1426	12.378	12.73
AC010733.1	13.2645	12.9814	12.727	12.5134	13.6638	12.9762	13.2113	13.1022	14.1802	12.7615	12.7082	13.1442	12.3213	12.8488	12.8799	13.2907	12.8956	12.797	13.6252	12.3117	13.2261	13.3706	13.0299	13.1866	13.1923	12.609	13.479	13.0849	11.5333	11.8389	12.3209	12.5591	12.6966	12.693	13.3744	12.5103	12.6917	12.757	12.6683	13.1967	13.5874	11.4377	11.6259	12.7646	13.1526	12.2481	12.7603	12.7462	13.2801
AC010745.1	11.1952	10.773	11.5378	10.8912	10.4385	10.1219	10.4441	10.4721	11.6613	11.699	11.7598	11.8068	11.8288	11.4266	11.5571	11.0522	11.1133	11.3536	11.2518	10.9094	9.85276	10.0019	10.1715	10.7003	11.4071	11.3704	11.4098	11.3787	12.7523	12.186	12.2613	12.8175	11.4946	10.351	9.4749	9.73562	10.5943	11.7869	11.9231	12.5097	11.2932	12.4225	11.1992	12.5497	12.3502	11.6931	10.7661	10.8133	10.9483
AC010745.2	8.43725	8.49787	8.41901	8.32551	8.14264	7.91042	8.05715	7.59157	7.59068	7.66591	7.90488	7.42006	8.19491	7.9152	8.02959	8.15956	8.53703	8.16971	8.93104	8.06313	8.63202	8.66164	9.34808	8.75684	8.0787	7.91392	8.24276	8.53908	9.01842	8.82391	9.00457	9.3582	9.10294	8.74054	8.25139	8.00606	7.83511	8.51143	8.86665	8.42247	8.137	9.12134	9.12113	9.06242	8.7639	8.55752	8.93358	8.42625	8.62786
AC010745.3	10.7369	11.2049	10.8433	10.6127	12.2167	9.85479	11.412	10.1156	11.1647	11.086	10.117	11.5052	11.4336	10.2305	9.96942	10.9765	10.3524	10.3984	11.5398	10.9645	9.84108	10.4011	12.1761	11.0247	11.573	10.5033	11.0877	10.9255	10.2212	11.1018	9.94379	10.3413	10.8462	10.2379	10.3521	11.0503	9.82617	10.2771	10.3928	10.4954	10.8299	9.37336	9.69358	10.1467	10.9364	11.3401	10.7349	9.75206	11.4737
AC010745.4	7.4492	8.1357	7.50492	7.59938	7.98895	7.67258	7.96283	7.24917	8.2136	7.52574	8.12719	7.37312	8.21312	7.3904	7.52237	8.09583	7.56334	7.37658	7.78761	9.10305	7.75681	7.72252	8.34553	7.97815	7.46756	7.9379	7.35266	7.94182	7.50181	8.16581	7.88983	8.19511	6.75225	8.11669	7.66281	8.59881	8.99287	7.39195	7.78242	7.33645	7.68734	8.18589	8.0601	8.40561	7.51279	8.08225	8.40129	8.59642	7.85959
AC010789.2	3.8074	2.80515	3.16419	4.34632	3.77091	3.00707	3.14206	3.57977	2.84057	2.83043	2.90616	6.89013	2.94267	2.9101	2.94301	3.33224	5.4503	2.81968	2.86526	2.85214	3.55298	2.99869	2.91841	2.83087	2.89498	2.98598	5.38314	3.03783	3.06452	2.96437	2.87134	2.90768	2.83442	2.9757	2.92592	3.2631	3.63026	3.1338	2.78896	2.84333	2.80632	2.83087	3.14741	2.87801	2.91266	2.87226	2.87315	2.86597	3.00519
AC010880.1	8.13953	7.62088	7.99603	7.90005	8.19689	7.79756	8.48936	8.4084	8.89803	8.43195	8.23698	8.94557	7.89734	7.64738	8.07601	8.59233	8.08707	8.3231	8.46537	8.06973	7.53405	7.69979	7.7855	7.9076	7.99233	8.18173	9.06937	8.22495	8.53881	7.94757	7.80689	9.29345	8.66727	7.69114	9.04609	9.07495	8.48254	8.87823	9.22448	9.32076	9.23526	8.6982	8.671	8.67628	8.22472	8.07166	8.4489	8.10754	7.94818
AC010883.1	9.62352	9.98533	9.45724	8.79184	7.61923	10.8143	7.26818	8.76729	10.7137	9.00291	10.6157	8.49398	7.81606	9.31489	8.69917	10.1394	7.84503	9.43678	7.05507	8.41155	10.4487	9.6509	9.77846	7.77558	10.2482	10.8093	8.02193	7.39585	6.15175	10.0831	8.99226	11.1568	12.9782	10.8452	11.7615	5.79985	6.25826	8.08907	11.7116	7.25524	11.5018	6.53531	7.59226	6.82198	8.10575	8.86185	8.17753	8.63291	6.74705
AC010883.2	8.53894	10.1141	9.96247	9.41658	9.32681	9.02018	10.0701	10.1888	11.6651	10.7291	10.7446	8.88367	10.3976	9.11521	9.3106	9.87603	9.17178	8.87196	9.01603	10.6346	8.7123	10.0979	9.39821	9.23625	9.60023	8.72267	9.158	9.38591	10.9718	9.46657	9.15069	9.07325	7.94268	9.4984	8.52767	9.08795	8.85044	9.95102	10.6804	9.52665	11.2346	8.89603	8.33477	8.58287	9.58206	9.28748	9.0079	10.0414	8.20349
AC010884.1	5.49986	5.50857	5.80312	5.72828	5.39065	5.07921	5.67532	5.41435	5.75303	5.57256	5.45588	5.8499	5.57294	6.13035	6.58557	5.3658	6.26082	5.81204	6.37126	5.1691	4.55557	5.18581	5.59607	5.77928	5.78502	4.35677	5.77124	5.84387	7.79446	5.72808	6.82482	5.15296	5.48026	5.40406	5.69987	6.33232	5.08286	5.61985	7.16685	5.97868	5.57946	6.11889	5.73592	7.06714	5.60435	4.78032	5.54508	5.87744	5.23462
AC010894.2	10.0358	9.58997	9.83572	9.95352	8.98957	8.95889	9.03884	9.2406	9.66741	9.52438	9.75013	9.86468	9.54131	9.68387	9.88297	9.07399	9.93383	9.54522	10.0322	9.51648	9.17209	9.0887	9.07806	9.28893	9.76501	9.97267	9.71231	9.85061	9.72972	10.2435	9.80609	9.69509	9.63998	9.58987	9.87418	9.55442	9.31045	9.92993	9.95661	9.6575	9.58168	9.68034	9.43326	9.77892	9.65306	9.7677	9.59963	9.35683	9.66215
AC010896.1	10.2563	10.0308	9.96971	9.9668	9.93418	9.45631	10.1821	9.86378	9.25193	9.66404	9.6893	9.55146	9.74758	9.53613	9.49361	10.1276	9.63935	9.80857	10.2048	9.65503	10.234	10.5417	10.661	10.3048	9.65119	9.85276	9.89412	10.4844	11.4382	10.6957	11.3823	11.7644	11.2525	11.4625	10.7483	10.5408	10.4	10.448	11.7269	11.3567	10.2721	11.6894	11.1661	10.9702	10.8626	10.1708	10.1931	10.2356	9.95153
AC010931.1	7.85204	7.06714	7.12011	6.73175	6.26571	7.93173	7.24501	7.27079	8.47805	7.35221	6.9205	7.68225	6.41038	7.37719	7.25919	7.36075	6.67139	6.83071	6.11298	6.7131	7.23421	6.88308	7.54112	6.63221	7.05948	7.90803	7.20178	7.69683	6.30133	9.08793	6.2194	6.54019	8.77429	5.81655	7.05443	7.80023	5.50316	5.1221	5.82821	6.90986	6.58439	7.3584	5.83824	5.68031	5.80563	6.33536	6.75036	7.21356	7.61955
AC010969.1	9.18298	8.94391	8.27876	7.63416	7.96078	9.17075	8.11355	8.13177	7.56526	8.67225	8.05315	8.38673	8.65193	8.5555	9.42164	8.85144	7.73014	8.60648	8.66945	7.80243	7.6775	8.34677	8.51306	8.64315	8.11357	7.89824	8.00096	8.6757	8.55042	7.74348	8.60701	8.41786	7.9578	8.74447	7.73004	8.16376	7.22014	8.15858	8.66143	7.84355	7.96934	7.77428	8.01932	8.04787	8.00427	8.19759	8.77747	7.73061	8.4849
AC010969.3	7.72591	7.65175	7.3578	7.52978	7.80556	8.15531	7.1707	8.27135	7.74656	7.60391	7.66031	6.97972	7.84704	7.07181	7.44252	7.29397	8.69295	7.29637	6.66865	7.23514	6.84161	6.56593	7.58411	6.61988	7.40022	7.28693	6.74351	7.32184	5.71622	6.62179	5.98314	5.80492	6.10729	5.2263	7.70455	6.08007	9.04854	7.12939	7.3667	7.1596	6.6908	6.58821	6.2903	6.71863	6.29892	7.03249	7.30224	7.91048	7.29177
AC010976.1	8.35785	8.53314	8.38527	8.4408	8.38037	8.6445	8.31045	8.67791	8.78197	8.70584	8.61366	8.49796	8.44615	8.46084	8.56161	8.75917	8.61357	8.44896	8.53681	8.43582	8.4812	8.48701	8.15073	8.42267	8.39957	8.42125	8.66795	8.29958	8.13032	8.39086	8.35577	8.59826	8.32076	8.72517	8.43097	8.13159	8.90323	8.80523	8.18767	8.75606	8.30171	8.38232	8.52994	8.50546	8.60469	8.53508	8.75334	8.50364	8.7556
AC010978.1	7.6195	7.87759	7.53139	7.28832	7.01269	9.76591	8.01349	9.38224	9.54814	7.88611	8.40804	9.37457	8.03881	7.52893	8.36128	8.01821	8.00287	8.58037	7.61268	7.6527	7.8926	7.34055	7.10157	7.42512	7.40839	8.69466	7.40688	7.21364	6.90192	7.53189	7.35713	7.45968	7.77332	8.13109	7.80838	7.30707	8.20808	7.23934	6.20632	7.22442	7.63165	7.75291	7.12701	7.15749	7.02729	6.88638	7.49349	7.51285	7.71652
AC010982.1	16.4226	16.379	16.2872	16.1829	16.633	16.6508	16.3516	16.5389	16.3312	16.3933	16.4034	16.1875	16.2715	16.2872	16.4612	16.3575	16.1936	16.1431	16.4415	16.2564	16.4011	16.433	16.4944	16.4656	15.7239	16.6749	16.3216	16.3349	16.1772	16.433	16.433	16.2715	16.2075	16.724	16.5213	16.5623	16.4944	16.1242	15.6731	16.5542	16.2733	16.2698	16.5137	16.5885	16.2253	16.5165	16.5192	16.8433	16.6749
AC010991.1	7.51461	7.15672	7.04336	7.29474	7.42576	7.20633	8.41071	6.75288	6.34121	7.6819	7.09411	8.45481	6.51787	7.40492	6.67494	7.34047	6.49246	6.19672	8.12934	6.78479	7.53574	8.14943	7.65469	7.6992	6.5905	7.34852	6.17618	6.77032	7.49105	7.42416	7.98123	8.38057	7.80574	7.7787	7.40083	7.79734	7.38584	7.10259	7.2559	7.06179	7.04384	7.52994	7.52504	7.0617	8.49882	7.47075	7.65839	7.41627	7.87873
AC010997.3	7.66028	7.84925	7.79737	8.02339	7.57964	7.25417	7.90855	7.66697	7.25297	7.29938	8.01075	7.62814	7.25921	7.692	7.62497	7.9904	8.03865	7.77704	8.12837	7.37025	8.0205	7.87974	8.27387	7.94117	7.20733	7.49592	7.58364	7.81619	7.69631	7.72802	7.44845	7.39518	8.2604	8.00445	8.21734	7.96749	7.65935	7.58035	7.55925	7.58473	7.72951	7.7937	8.03508	8.25756	7.90511	7.68864	8.01958	7.76363	7.7095
AC010997.6	11.4822	11.8294	12.1337	11.5604	11.1234	12.9703	12.4052	10.4611	12.4214	11.9458	12.0234	11.7491	11.6881	11.6294	11.5725	11.2872	11.8035	12.3302	12.8525	11.8386	10.6319	11.5004	12.4236	12.3609	12.9837	11.8009	12.4842	12.2271	12.2924	11.8487	11.8757	12.017	11.4976	10.7	10.8699	12.2787	10.2767	11.8363	11.9045	11.9312	11.8417	12.0528	11.8664	12.7262	12.0227	11.8864	12.31	12.3164	10.5708
AC010998.1	13.4828	13.7182	13.8549	13.4503	12.7842	13.8721	13.4465	13.4046	13.9102	13.2986	13.6992	13.9856	13.5708	13.9532	14.9061	13.5611	14.0539	14.0955	14.035	14.4521	13.8599	13.4788	13.5546	14.1798	13.5564	14.0916	13.7933	14.2391	13.69	13.483	13.9887	13.7426	14.4539	13.1947	13.4459	12.8642	12.7708	12.7479	13.2608	13.0103	13.5722	13.5391	12.9288	13.9646	14.0792	13.5544	13.9519	13.7554	13.2763
AC011008.2	8.09873	7.96002	7.38998	8.0165	9.01193	8.00641	8.69709	8.47395	7.73789	8.90682	8.70901	7.70028	8.26942	8.27501	9.15637	7.2728	8.1232	8.60472	8.49181	8.15111	7.6426	8.06108	8.6374	8.122	8.01915	7.69226	7.40339	8.68203	7.20398	7.70461	8.06439	8.56329	7.48915	7.33543	7.83828	7.95848	7.38327	9.10267	8.53134	8.92111	7.86616	9.41179	8.69521	8.21289	8.75166	8.5039	9.02734	8.21523	8.5036
AC011124.1	6.85312	6.37673	7.7138	8.22777	7.9411	8.40856	9.2479	8.52895	7.62341	8.68321	6.49814	7.9089	6.74546	6.7087	6.51791	10.1737	8.13954	6.09697	7.41957	6.63309	7.81426	7.18129	6.79885	6.15052	5.66564	7.51181	5.75846	6.65987	6.22473	7.98389	7.87247	7.33475	8.24844	7.30809	6.97226	7.74541	9.14571	7.81241	9.65031	8.57722	8.02903	7.43352	8.35478	10.3129	8.50266	7.16734	7.76948	7.592	5.99798
AC011246.1	5.56093	6.33552	6.47003	4.83457	4.78744	3.43685	4.85984	3.71714	6.58557	6.25402	6.25609	3.04671	5.48614	3.2048	5.49188	4.15757	4.01586	5.0498	5.58341	5.26045	3.76951	5.36463	5.23707	6.28827	5.68877	5.52858	5.72365	4.88667	6.42365	6.32724	6.376	7.05617	5.60025	4.52715	5.29986	5.27066	5.58679	3.48021	6.45969	4.15541	4.60606	7.79898	6.30254	6.35426	5.37342	5.7341	4.86372	4.22639	5.88461
AC011257.1	9.29522	9.2028	8.80552	8.82054	9.23191	10.0522	7.48726	8.09855	10.3144	9.70517	9.85246	9.96487	10.2345	9.73078	9.38976	10.3458	9.16784	8.82822	10.2019	9.83336	8.12099	7.87277	8.35231	9.97078	10.2086	10.7604	9.94621	9.10505	9.02491	7.33411	8.4412	8.60206	10.14	7.2164	7.42837	8.98866	9.00229	8.4561	9.05016	8.4343	9.51039	8.13802	8.78041	10.3005	9.73378	9.46106	9.33106	10.1533	8.50781
AC011287.1	9.63255	9.79719	10.1203	9.9114	9.77825	9.58946	9.09349	9.31212	10.3961	10.3198	9.7878	9.79953	9.86294	9.69018	9.75055	9.78438	9.21984	9.24856	9.32164	9.52595	9.35411	9.43213	9.26223	9.54032	10.2927	9.27125	9.58558	9.2736	8.92565	9.86937	8.87912	9.37502	8.89712	9.70833	9.28624	9.04573	9.71032	10.0696	9.37382	9.31733	9.327	9.19281	9.52078	9.30961	9.70449	9.52439	9.78278	9.65673	10.0888
AC011294.1	7.54673	7.47797	7.42181	7.73075	8.10964	8.46506	8.3623	9.46459	7.71946	7.61976	7.60175	8.92949	8.34362	7.42538	7.99055	8.67168	8.12039	8.36116	8.05052	8.59764	8.54427	8.0001	8.19375	7.96355	7.68946	8.00556	8.08783	7.61207	7.83118	7.48786	7.12483	7.51157	7.35678	8.25887	8.45808	7.42799	7.92628	7.9774	8.19949	7.88029	7.9463	7.98435	7.55566	7.96929	7.85591	7.65233	7.7391	7.82995	7.79474
AC011298.1	8.47789	8.74562	8.67946	8.74653	8.45384	8.33005	8.13721	8.67578	8.73094	8.98154	8.17849	8.65648	8.98747	8.87344	8.88805	8.5099	9.03902	8.76359	8.44188	8.7498	8.7354	7.83519	8.31288	9.17044	8.78049	8.51188	8.57934	7.66427	8.65925	8.26506	8.31095	8.18531	8.61982	7.92043	8.11624	8.16677	8.74205	7.89983	8.34612	8.57189	8.92671	8.54003	8.46877	8.76927	8.71937	8.88426	8.45765	9.76578	8.33941
AC011330.1	11.3834	10.8117	11.83	10.9893	11.106	11.7355	10.8475	8.59776	10.6991	11.2317	11.8383	10.5897	12.3648	11.4687	10.8993	11.3717	10.4081	10.5788	12.7157	10.9832	9.2724	9.39021	11.2093	12.179	11.8519	12.409	11.7857	10.8582	12.5421	11.3609	11.236	12.3367	12.1988	7.70116	8.18942	9.9415	8.73841	10.0721	12.2285	11.4378	12.1647	10.9618	11.5724	12.1171	11.8724	11.7903	11.5311	11.8754	9.09205
AC011346.1	7.78057	7.78749	7.91597	7.61304	7.50767	7.68913	7.42499	7.70436	7.90806	7.52464	7.80481	7.33827	7.15717	7.29892	7.65853	7.46391	7.46104	7.8941	8.03897	7.40354	7.47067	7.7572	7.83659	8.15489	7.92023	7.786	7.93993	7.94082	7.82939	7.58968	7.90072	7.92464	7.47975	7.50185	7.62778	8.46272	7.19396	7.47737	7.75754	7.90257	7.76351	7.99441	7.49296	8.11242	7.7637	7.71508	7.91493	8.20974	7.4069
AC011365.1	14.0277	14.5618	14.3039	14.1507	14.045	14.2873	14.3677	14.1527	14.5823	14.1527	14.3845	14.3639	14.1199	14.3619	14.2966	14.1405	14.3026	14.6453	14.467	14.6741	13.9074	14.0545	14.3421	14.1739	14.2531	14.3351	14.6186	14.1795	14.1905	14.0042	13.9939	14.2212	14.0822	13.8613	14.0093	14.2818	14.4767	13.894	13.8694	14.259	14.5893	13.9407	14.2015	14.2082	14.1658	13.9878	14.2531	14.6444	13.235
AC011369.1	11.6897	10.6971	11.4534	11.7654	10.2265	11.6947	11.4151	11.4337	11.3792	11.0887	11.8063	11.5345	11.0444	11.4663	12.2362	10.467	12.0344	11.9053	11.6619	11.0595	11.0644	10.4838	10.4224	10.5882	11.4643	11.7226	12.234	11.8457	9.859	10.5819	10.8746	9.95721	11.5551	11.0012	10.6637	11.1216	10.2979	10.2528	11.3443	11.3047	10.714	10.4269	10.2673	11.3456	11.1819	11.2957	11.652	11.8281	10.928
AC011374.1	13.4725	12.7075	13.4076	13.4766	12.3239	11.8627	11.9059	12.3856	12.0538	12.6233	13.752	12.8484	12.1579	13.3412	12.4983	11.1781	12.8	12.552	13.0571	10.9532	11.3125	11.287	12.2824	11.5001	13.8033	13.0521	13.0945	13.2171	10.0713	12.599	11.5857	10.6135	12.558	11.8143	10.6466	11.43	11.648	12.117	12.8249	12.5157	12.3813	10.8603	12.1421	11.6369	12.1805	13.1012	11.9401	12.4309	12.8465
AC011379.2	10.576	10.306	8.72086	10.2453	11.3527	10.9391	11.4506	10.2185	11.3029	10.7731	10.469	9.92847	11.0738	10.0934	10.1927	10.4062	10.9811	11.0887	11.1486	10.6311	10.3237	9.26673	10.8584	11.1871	10.1122	10.8943	10.6739	11.7241	10.467	9.89227	10.247	9.6994	9.94257	10.0179	10.1565	11.4071	7.90443	10.0879	11.069	9.9809	10.9592	9.14011	7.73393	11.069	9.52755	10.2094	8.95087	11.3031	9.04054
AC011389.1	10.4284	11.1081	10.5788	10.5297	10.598	11.1316	10.9319	10.6904	10.9529	10.7654	10.6067	10.7212	11.4516	10.7423	10.5845	11.2052	10.9562	10.5895	10.7881	10.5619	11.1264	10.8465	10.8699	11.543	10.6104	11.0108	11.0034	10.5712	11.009	10.029	10.3948	10.4537	10.688	11.1757	11.0777	11.0602	12.0632	10.2165	10.1306	10.3296	10.7548	10.6506	10.3324	11.2298	11.1277	10.5703	10.6818	10.6332	11.09
AC011416.3	8.02458	8.32195	8.35923	7.79425	7.90766	7.92323	7.81093	7.62084	8.79162	8.33392	8.01775	7.95651	8.08898	7.64738	8.23613	7.73978	7.50257	7.99461	8.09123	8.73433	8.113	8.02367	9.81586	8.4672	8.07569	8.0913	7.65932	8.14799	9.12626	8.68221	8.605	8.84285	9.26911	8.33352	7.94176	8.27564	8.51728	8.04101	8.88693	7.89151	8.89293	9.24395	8.91647	8.67546	8.66994	8.02929	8.03029	7.69071	7.6464
AC011416.4	6.19596	6.94017	6.62441	5.92602	6.171	6.44858	7.12105	6.853	6.29008	6.6433	6.26902	6.07818	6.71273	5.9985	6.44009	6.24695	6.6553	6.08834	5.83743	6.37804	6.23926	6.16016	6.23241	6.40015	6.17184	6.21199	6.59601	6.47507	7.09963	6.51065	6.4625	6.11671	6.94399	6.74442	6.06089	6.39651	6.53756	6.1293	6.32313	6.37555	6.7742	6.16762	6.53003	6.09785	6.47036	6.24209	6.66151	6.22418	6.72224
AC011446.1	12.2431	13.1112	12.6265	11.8084	12.8242	12.9666	13.2884	13.1198	13.3162	11.571	12.6697	13.0005	12.9866	12.7286	12.5468	12.6326	13.0885	12.0739	11.7746	14.1424	12.1121	12.6533	13.0192	12.4214	12.0641	12.8659	12.715	11.737	11.7745	12.5464	11.1975	12.3661	12.0149	11.0987	11.4245	10.6872	11.829	12.2328	12.569	12.9107	12.929	11.1886	12.3006	13.2008	11.7469	12.0145	12.6902	13.3085	11.6343
AC011503.1	3.85679	6.02677	6.83103	5.31746	2.97706	7.42212	4.89878	3.15223	7.83614	7.94754	5.04306	7.1155	7.39896	6.89687	7.20008	3.38585	5.19532	6.50172	4.86558	7.79333	6.02207	5.80081	3.2762	3.75721	5.37188	7.59609	3.61819	5.41512	5.99796	3.72903	3.51337	3.28007	4.87569	8.25572	4.82084	3.37275	5.96717	5.59159	8.72884	3.0951	8.56375	4.07702	3.05497	3.91913	4.32677	3.79672	3.52648	7.18699	4.7606
AC011525.2	8.8689	8.68516	8.88965	8.32525	9.22497	8.70241	8.10131	8.41823	8.83217	8.6877	8.90496	8.47529	8.29369	8.74175	8.87414	9.01053	8.61308	8.8773	8.94043	8.59906	7.84409	8.64733	8.38872	8.75468	8.74027	8.57798	8.946	8.65284	8.56063	8.93548	8.90103	8.60847	7.95851	8.87621	8.70329	8.57008	8.88956	8.53863	8.62866	8.55534	8.2076	8.62177	8.53237	8.63305	8.71025	8.71461	8.6218	8.75712	8.97984
AC011586.2	5.52668	5.59742	5.33144	5.23423	5.05534	5.12888	4.89602	4.41046	2.90142	4.44286	5.84936	2.8618	4.21665	5.07102	4.98358	2.99192	2.85993	2.9274	3.87307	4.21773	4.97994	5.20603	5.72455	4.40006	4.11293	4.22767	4.15675	3.98838	3.94422	5.02647	4.64318	4.34676	3.99395	5.38759	5.49661	4.79668	5.21697	3.97978	3.49028	3.29918	4.04562	3.47309	5.67495	3.82742	4.32745	4.74686	4.81792	4.78156	6.71797
AC011595.2	11.6636	11.5579	11.3829	11.4613	11.0868	11.5775	12.0056	11.9311	12.2483	11.0068	11.4841	11.2574	12.0466	11.2728	11.7293	12.7262	11.8842	11.6544	11.5058	12.8084	12.1307	12.0807	12.0605	11.4128	11.298	11.8244	11.8903	11.5241	12.0103	12.8177	12.2558	11.6959	11.2763	12.4544	12.3225	11.7942	12.4692	12.0249	12.2469	11.9507	12.1146	12.0488	11.7139	11.4003	13.5442	11.1833	11.9036	12.0884	11.8578
AC011632.1	3.49186	2.87871	3.97959	2.87084	3.75943	2.9277	3.09001	3.03214	2.8251	4.09975	2.83274	2.97984	2.99486	3.98715	2.94453	3.99223	3.08571	2.84308	2.86013	2.84534	3.92632	2.9957	2.91959	2.87034	2.92663	2.91897	2.86585	3.01778	3.00616	2.90823	2.86046	2.86659	2.94689	2.99261	3.03684	2.88573	3.08877	2.98665	2.81993	2.83296	2.84192	2.78549	3.25167	2.87791	2.91161	3.05123	3.06341	3.24498	3.20691
AC011700.1	3.19992	3.62642	4.1895	3.28445	3.26362	4.14622	4.20616	5.42843	4.44478	3.74159	4.07639	4.02022	2.97524	3.16621	3.31398	5.76702	6.417	3.65863	4.82846	3.38101	4.07744	3.30523	3.40818	3.34011	3.28194	4.94918	3.45607	2.98317	5.65276	3.04466	3.1616	3.85766	3.04048	3.50796	3.05335	3.7227	4.83983	3.01418	3.2285	3.11816	3.2461	4.17704	3.21624	3.98392	3.21227	3.05833	3.19693	3.66906	3.81928
AC011752.1	9.13572	8.91803	8.63409	8.83562	10.2176	9.04863	9.48351	9.62355	8.25376	8.72452	9.13102	9.10411	8.82756	9.32061	8.86081	8.62616	8.37798	9.13791	8.91663	8.78445	9.52524	9.42107	9.41352	9.36882	8.44156	8.78533	8.43082	8.54704	8.79544	9.76116	8.94235	9.02513	8.68235	9.04504	9.08153	8.69148	9.20253	8.94975	8.88786	8.40173	8.71568	8.36841	9.35789	9.46951	9.12142	8.82005	8.91124	8.92941	9.21266
AC011840.1	8.69468	9.72935	9.43602	8.86551	10.2182	10.6067	10.1898	10.4194	10.2687	9.29785	10.0462	10.2673	9.42053	9.50088	9.76465	10.5124	10.1345	9.97092	9.92199	10.4403	10.5655	10.3189	9.83874	9.47202	9.52443	10.3381	9.50944	9.547	8.66803	9.63368	9.41183	8.75428	9.41127	10.8221	10.5307	9.86113	10.2362	9.61499	9.14489	9.75144	10.3238	8.86135	8.52922	9.43758	9.1662	9.06832	9.03235	9.4265	10.1075
AC011897.1	7.62331	8.14518	8.17772	7.7915	7.79055	7.68758	7.64248	9.03035	8.30297	8.08229	8.03094	8.19659	7.75456	7.95119	8.0994	7.4343	8.24667	8.29031	8.25196	8.02962	7.65522	7.5706	8.07891	7.97612	8.01598	7.90479	7.71324	7.65109	7.11282	7.96184	8.72691	7.53595	7.81687	7.55057	7.56776	7.79994	7.61815	8.16139	7.11449	7.70861	7.87833	7.38153	7.97668	7.84328	7.71228	7.78393	8.22844	8.11444	7.63984
AC011901.1	6.53827	6.16187	5.66516	7.19093	5.71902	5.60094	6.70339	6.75605	6.97136	6.59678	7.33583	6.70573	7.25105	7.03079	5.88762	5.62074	5.64013	7.3575	7.07275	7.71187	5.79204	6.41516	6.17168	6.4102	6.76267	7.10536	6.32256	7.28241	7.18109	7.57871	7.37377	7.763	5.7521	4.99775	6.49988	6.58506	5.01951	6.63803	6.90573	6.54068	7.22342	9.08244	7.71234	8.16008	7.61723	6.75241	6.77942	6.75846	5.96396
AC011912.1	7.54775	7.66215	8.4019	7.95666	8.32383	9.22684	8.41595	8.19575	9.47356	8.65178	8.99349	9.06369	9.2495	8.58667	8.75532	8.71009	8.00763	8.19431	9.0702	8.7344	8.1683	7.98591	8.08428	7.71904	8.92786	9.73933	8.67203	8.63787	8.60033	8.34446	8.11685	8.08817	8.32813	6.65839	7.43188	7.443	7.55159	6.84161	7.0775	8.82371	8.43041	7.66514	8.71874	8.6062	8.48802	8.42943	8.18862	8.88869	7.61769
AC011995.1	10.3949	9.33846	10.0474	9.80211	9.49378	8.39051	9.82207	8.96038	8.34071	8.65507	9.4835	8.67651	9.66014	10.0963	9.30294	9.52771	9.83734	9.38733	10.5062	8.94799	9.78566	9.96988	11.3376	10.1238	9.59449	9.22341	9.31734	10.4736	11.0137	10.3997	11.1109	11.3758	11.294	10.0989	9.49688	10.2794	9.88469	10.2509	10.596	10.3773	9.03098	10.3682	10.3102	10.2916	10.8696	9.92832	10.3208	9.76678	9.79301
AC011995.2	3.2953	3.04742	3.70686	3.03635	3.85406	2.88999	2.99663	2.84723	3.13957	3.14081	3.31797	3.69548	3.31288	4.51826	3.27434	3.20874	4.16262	3.27255	3.04282	3.0801	3.07803	2.85373	3.12768	3.07311	3.26765	3.2253	3.08541	2.96349	5.76377	3.92105	3.85554	2.9921	3.36267	3.34511	3.52081	3.27682	5.76393	3.088	3.06752	3.26528	2.98469	2.86828	3.14218	3.83691	3.51163	3.41588	3.07256	3.07278	5.13426
AC012020.1	3.22254	4.55707	3.26721	3.93537	3.70967	3.73977	3.79165	3.85855	4.00801	4.93063	3.24946	2.90516	3.24841	4.51482	3.12858	4.14386	3.71174	3.07278	3.96573	5.91529	4.27311	4.75591	5.70026	3.09162	3.32233	3.93729	3.16083	4.19518	3.8885	4.11437	3.18555	4.04624	4.86643	4.77616	4.9621	4.80807	5.19893	4.62269	3.86065	4.42591	4.13063	4.16096	3.76051	3.92935	3.76651	2.94066	3.45698	3.38774	4.41466
AC012055.2	13.4031	13.3108	13.4644	12.99	13.1451	12.9321	13.4105	13.0227	13.3744	13.5355	13.6553	12.4377	12.8696	12.9846	12.7896	13.2309	12.7485	12.4417	13.3095	12.8622	13.0321	13.4921	13.8119	12.9936	13.5821	12.5279	13.1845	12.5405	13.7933	13.2441	13.1882	13.2146	12.3423	11.7144	13.8425	12.9308	12.2421	13.2816	13.4163	12.6695	12.6903	13.169	13.6503	12.8324	13.12	13.1806	13.5077	12.8912	12.8599
AC012063.1	7.66153	8.02699	7.86386	7.92506	7.30224	8.11161	7.5004	7.94339	7.38097	8.24886	7.91534	7.38036	7.3198	8.30932	7.78776	7.77187	7.81217	7.59717	7.5536	7.2747	7.59272	8.08877	8.05698	8.06025	8.15978	7.49568	7.35008	7.53206	7.70972	7.63068	7.27283	7.13655	8.06906	7.82134	7.40303	7.36404	7.37047	8.41186	7.82745	7.16045	6.77316	7.90288	7.98823	8.43918	8.14961	8.37511	7.74164	8.17475	7.51154
AC012070.1	10.1626	10.2368	9.81934	10.1996	9.36033	10.5405	9.33423	9.7164	10.4201	10.0179	10.2993	10.044	10.2713	9.69008	9.85009	10.1868	9.85041	10.2138	9.97934	10.3404	9.36047	8.85301	8.70753	9.79376	9.54113	9.86035	10.0105	9.00982	8.0969	9.09997	9.65825	9.3422	9.96332	10.3922	10.6945	10.7009	9.18548	9.36725	8.4368	9.78428	9.71016	9.31187	8.79535	8.67836	9.16432	9.90881	9.37635	9.97874	10.4204
AC012081.1	11.5789	9.62646	10.4311	11.1471	9.41854	10.5023	11.3226	9.859	12.9652	10.8464	9.38699	10.5445	11.3254	9.54871	9.46029	12.4048	9.70673	10.1016	8.34175	10.7966	10.0626	9.71797	9.46486	9.34058	10.7964	11.0471	10.3435	7.94218	7.36655	8.91374	7.07736	10.0558	7.78776	10.2628	10.5565	8.8321	10.0792	11.0584	10.9578	9.36126	8.96911	8.70412	11.1012	8.20633	8.76393	10.0603	10.8236	10.1187	9.1662
AC012085.1	7.37972	6.94843	7.59717	7.00642	7.14272	7.73651	7.60467	7.37472	11.5283	6.42269	6.74417	7.13166	6.92715	7.27298	7.14866	7.3236	7.33751	7.14676	7.5463	7.05586	7.56827	7.40943	7.89342	7.32819	7.33023	8.00747	7.92163	6.4417	8.08287	6.46235	6.98051	7.84609	7.49319	8.21712	7.91782	6.60654	7.42368	6.4314	7.3584	7.50196	7.59135	6.84948	7.79586	5.87319	7.08253	7.3513	7.60837	7.34192	7.98591
AC012150.1	13.3846	13.3199	13.3232	13.2944	13.0643	12.8756	13.0979	13.0574	13.0384	13.1102	13.1727	12.7226	13.3248	12.9799	13.0621	13.0855	12.8526	12.908	13.1345	12.9276	12.864	13.4705	13.3108	13.4146	13.4326	13.6496	13.1861	13.439	14.4077	13.8475	14.2838	14.7395	14.1022	11.6306	13.2582	13.3719	13.6596	13.7936	14.4716	14.2309	13.4471	14.8595	14.1551	14.1289	13.9719	13.3209	13.2678	13.8422	13.1345
AC012178.1	7.05665	6.69259	6.42918	6.29046	5.52099	6.46217	5.43029	4.52172	6.44524	7.03922	7.20908	6.1495	6.22623	6.22292	6.60006	5.82009	6.42365	6.2848	6.47764	6.17559	3.64288	5.46258	6.73939	6.02377	6.61625	5.8397	6.33375	7.38097	8.22494	7.06154	7.5612	6.32014	6.9373	5.50565	4.66561	5.67619	4.63585	5.69079	7.39025	6.7051	6.71537	7.01042	6.75687	7.22764	6.52251	6.74817	6.30908	6.26418	5.38485
AC012213.2	7.52529	6.17592	5.48501	7.36624	6.36988	7.1723	6.69344	6.01348	6.51178	6.16339	5.64936	6.64804	6.21357	7.14706	7.7667	6.35179	9.81889	8.80611	7.82101	6.68614	7.92711	6.76156	6.21889	6.05745	5.92032	6.75084	6.75407	5.72918	5.08678	4.88431	5.64102	5.42993	5.2577	6.89158	9.36952	5.81582	5.15811	7.05838	8.36637	4.47889	5.50819	4.95022	3.96573	3.71091	6.55811	5.52609	5.48026	6.00502	6.61511
AC012236.1	5.38961	5.63289	4.66214	5.03034	4.69212	5.99012	4.79848	4.97121	4.21668	4.11444	4.8714	3.97094	4.33603	4.80928	4.81161	4.82646	5.74138	4.52933	5.26378	4.62981	5.75949	5.61779	6.18609	6.12675	4.68933	5.46983	4.95936	6.37453	5.3392	5.16304	5.09824	5.40107	5.97601	6.2039	5.60401	5.46713	5.76568	4.70405	5.09756	4.84837	4.76075	5.54818	6.14888	6.52753	5.90536	6.48367	6.10507	5.72484	5.87391
AC012254.7	3.15187	3.17131	3.25154	3.2953	2.89111	3.55525	3.394	3.96052	3.67863	3.52904	4.41775	4.33655	4.45885	4.14107	4.49812	3.71733	5.25038	4.18822	5.0169	3.53349	4.18406	3.25484	3.4379	3.9248	3.72351	4.05343	3.6534	3.35107	3.53052	3.80846	3.54132	3.29191	3.08255	2.89433	3.24782	3.26173	4.51977	2.94884	2.9775	3.03099	3.26927	3.4684	3.03536	4.00955	3.14504	3.41757	3.47035	2.96998	2.8515
AC012306.2	10.8274	11.7601	10.9797	11.7645	12.8327	11.7711	12.2818	11.9594	9.90485	10.8993	11.4619	11.1645	10.833	11.6721	11.0946	10.8994	11.2931	11.6978	10.959	12.8794	11.6669	11.4462	12.1588	10.6772	10.9455	9.9823	11.541	11.0042	11.3808	12.1222	11.4112	9.63476	11.0156	12.2402	13.4849	11.8207	11.7385	12.2343	11.8068	10.423	11.2481	10.2785	10.5279	11.6542	11.6536	11.1889	10.6862	11.4945	11.6141
AC012339.1	7.2924	8.6934	7.34382	7.53594	10.1885	8.42771	8.42024	8.4401	9.84629	8.01967	7.46696	8.15361	8.40346	7.81825	8.47559	10.1438	8.98986	7.82492	6.99506	9.83413	8.04326	7.62488	7.38171	8.29881	7.99097	8.96465	9.44064	6.4677	5.65367	7.87992	5.06959	7.74254	7.09025	6.07188	7.08721	7.33784	9.80714	7.22067	7.33056	7.21281	8.09387	5.86383	5.52384	7.7931	7.0756	7.14521	9.52943	8.9381	5.21875
AC012354.6	10.8103	9.64317	9.69571	10.4841	9.79455	10.2165	10.5042	10.9828	13.0776	10.5584	10.5994	9.73439	9.39606	10.1397	9.55523	9.95139	10.458	10.2276	10.5888	9.62478	10.2191	10.0443	10.6524	9.9136	10.1449	9.26565	9.55085	10.1288	7.81187	9.86639	9.2242	10.9873	9.64993	10.8979	10.4579	12.2968	9.90834	10.5222	9.9792	11.7873	10.6108	9.80318	10.6228	9.34252	9.41626	10.1293	9.62009	9.38976	11.366
AC012355.1	9.72094	9.99109	9.9153	9.40987	11.9782	10.1136	10.3676	10.8432	10.0186	10.4971	11.0339	9.90036	9.94574	10.1426	10.4077	10.7087	10.384	9.74831	10.7718	10.5012	10.5513	10.8477	11.0409	10.2609	10.3108	9.4534	10.4531	10.8126	10.4965	10.0902	9.90605	9.7064	10.3481	9.65104	10.4647	10.456	10.8148	10.3224	10.5405	9.11374	9.73393	10.1393	10.3113	10.2136	10.4728	9.67285	10.8618	9.97996	11.19
AC012363.1	9.40201	9.64887	9.13353	9.32366	10.1845	9.94543	9.62694	8.98749	9.96167	9.6707	10.102	10.1592	9.82479	9.99094	9.9858	9.87026	9.18172	9.60515	10.1199	9.64103	9.72605	9.11435	10.2057	9.69483	9.24485	9.73963	9.13502	9.64565	10.3607	9.8993	10.2794	8.9544	9.9144	8.35444	9.36016	10.3677	9.79346	9.15601	8.13087	8.7338	9.58332	9.10133	10.0773	9.82402	9.38332	10.2534	9.55238	9.53261	9.77492
AC012366.1	13.8186	13.9045	14.7685	15.2988	15.2917	13.6076	13.4583	12.1734	10.6877	10.6436	15.7066	12.8405	10.2171	14.6865	14.6405	10.4083	14.2463	15.0369	14.885	10.3469	15.1443	14.2092	14.4589	12.17	15.7116	14.1834	13.8699	15.4764	11.8722	11.3549	14.5852	11.6058	11.4487	12.9557	12.4508	11.3452	10.6845	12.3829	12.3681	12.2951	12.1743	12.2901	10.8221	13.8393	11.6783	14.7887	11.2732	11.6718	12.1671
AC012368.1	9.05908	8.90729	8.83152	8.98759	9.16423	8.95627	9.18476	8.94642	9.07919	9.05767	9.21688	8.97825	8.91745	9.02515	8.9756	9.05697	9.18246	8.98015	8.92031	9.0252	9.02449	8.85057	8.94329	8.93254	8.94569	8.96572	8.9785	9.04233	9.07315	8.93326	9.06684	8.97755	8.88569	9.08239	9.16438	8.9734	9.08134	9.07283	8.93875	9.01008	9.14204	8.84033	8.9612	9.02001	8.91366	9.08659	8.93468	9.07898	9.03618
AC012368.2	7.68749	8.20844	8.76212	7.12482	7.27048	8.08395	8.19101	8.76011	8.74211	8.48627	8.04044	7.65346	9.71249	8.01741	7.79127	8.57519	7.01423	8.63787	8.05668	8.05201	7.61681	7.79113	8.53711	8.69419	8.21792	8.8612	9.28507	8.94324	9.82146	8.84449	9.38699	9.25574	9.45879	7.03922	7.47295	7.69683	8.31007	9.25984	9.79964	9.68823	9.08656	9.24875	8.66423	8.61249	8.03133	7.58982	7.27389	9.26673	7.23845
AC012370.2	9.7885	9.57285	9.82738	9.43825	9.90749	9.84462	10.4232	10.156	10.1773	9.87508	9.91448	9.84814	9.67288	9.37788	9.31953	9.74274	9.50156	9.69804	9.5691	9.69937	9.84141	10.2396	10.1035	9.2004	9.55047	10.0538	9.76362	9.7803	10.4159	10.2169	10.3483	11.1967	9.58983	10.3196	10.4119	10.9035	10.1074	9.75609	10.2539	10.6956	10.1168	10.3814	9.73389	10.0186	9.99409	9.53111	9.35251	9.8137	10.2902
AC012409.1	9.07903	8.67712	9.06847	8.78531	7.22161	7.06317	7.24197	7.28708	7.21702	7.96604	8.05916	6.59694	7.49442	8.11117	8.0874	6.68793	9.43236	8.49614	7.92523	7.48337	7.40067	8.25572	7.97648	8.71133	8.39926	8.45201	8.09855	9.70235	7.9032	9.14489	8.32965	8.37373	9.42572	8.57581	9.0759	7.61695	7.08961	8.19998	8.86914	8.15962	8.6208	9.34801	9.26211	8.50952	9.43358	9.2724	9.28308	8.74196	7.71567
AC012409.2	10.8432	10.9222	11.6755	11.1595	10.669	9.65779	10.944	10.5177	9.47047	10.3584	11.1623	10.5096	9.93981	10.8408	10.1396	10.7857	10.2135	9.99905	11.2454	10.2566	10.762	11.7979	11.7483	11.9162	10.4215	10.4449	10.5228	10.6546	12.7332	11.8872	12.6295	12.0941	10.7661	10.9915	11.4889	11.1658	11.0822	11.7964	12.9505	12.3333	11.0144	10.13	11.08	11.0648	9.90008	9.94349	10.179	9.81214	8.04656
AC012414.3	9.99905	9.41687	9.74758	8.6053	8.92627	9.44127	9.33979	9.23222	9.12367	9.61545	8.48832	9.57595	9.07405	9.04365	10.1652	6.60198	10.4861	8.39822	8.05185	8.1848	9.03833	8.74163	8.32352	9.25346	10.1568	10.0495	8.77366	10.3536	9.77769	8.90627	9.68515	8.53768	9.16891	6.85849	8.7763	9.03433	6.07849	7.2105	8.06999	9.62368	9.16432	10.2435	9.73043	9.55632	8.86371	10.2278	9.79079	10.1171	8.56511
AC012435.2	13.6211	14.5706	14.1333	13.6541	14.1289	14.3989	14.3922	14.3608	14.2463	14.0554	13.8683	13.821	14.6247	14.0701	14.7587	14.9388	14.7833	14.6564	14.8595	14.7882	14.0236	13.848	14.3955	14.0843	13.8675	14.0718	13.6999	14.1476	14.486	14.3016	14.3845	14.171	14.9103	14.5912	14.3372	13.9189	14.258	13.4154	13.4631	13.3618	14.0606	14.2862	14.0476	14.5455	14.1593	14.1852	14.1373	14.3612	14.3752
AC012441.2	11.2541	12.2327	11.0525	11.287	12.4468	11.5577	10.6962	12.2761	9.88721	11.3556	11.7094	9.82767	9.87576	11.6936	11.4095	10.5747	9.40371	10.7222	11.5739	11.4745	11.4574	11.527	12.4374	11.9405	11.8782	9.74508	12.3431	10.6706	11.4011	11.0544	10.9732	10.2721	10.3263	10.8773	9.57518	9.48166	9.90036	10.5843	11.9984	8.80538	10.0937	11.2114	10.8625	10.5839	11.3016	11.4012	10.6929	11.7607	12.2948
AC012442.1	3.41042	5.46598	5.34162	2.93445	3.03107	4.65194	3.16839	5.33165	6.57305	2.99308	3.12662	7.87642	3.20308	3.23423	3.09868	7.13036	3.42935	3.01012	3.51531	3.51315	2.85804	4.5116	2.78822	2.88427	3.28953	3.16892	3.05707	2.98415	3.2852	4.50414	2.96448	6.3345	3.40855	2.85725	2.89768	4.86599	2.98069	2.89778	2.94568	4.06263	4.71915	3.12698	3.09132	2.91621	2.86218	3.0472	3.74567	3.08506	3.76862
AC012445.1	10.2039	9.66046	10.5768	9.11819	10.503	10.8692	10.2374	10.9358	11.4871	10.867	9.98458	10.6133	10.7273	10.8256	11.1602	10.977	10.0205	10.2488	9.51307	9.81306	10.0624	11.0161	8.20167	10.2821	10.3209	10.8221	11.121	10.5887	9.79672	10.2943	10.0046	10.0873	10.0456	9.85446	10.351	10.3042	9.88862	10.6335	9.98889	9.39221	10.7114	10.6249	9.9809	9.49549	9.67862	9.82448	10.4407	10.6301	9.23015
AC012451.1	11.8734	11.9568	11.8407	12.0947	11.3241	11.9748	11.9753	12.0228	12.3216	12.7272	12.6245	12.6294	12.1479	12.1923	12.1502	11.586	11.7966	11.9414	11.5303	12.2231	11.4847	11.6333	11.7501	12.0219	12.3103	11.9579	12.4048	11.2767	11.8887	11.8903	11.2094	11.0613	11.019	11.8807	10.4792	11.8044	11.8024	12.6956	11.42	11.9261	12.0329	11.4128	12.9016	11.5094	12.2711	11.803	12.0519	12.3564	11.4255
AC012462.1	7.28261	7.66572	7.18199	7.14685	7.43552	7.16871	7.41767	7.60562	6.8741	6.47664	6.78199	7.25805	7.33761	7.77668	6.8185	6.98922	5.95944	7.45771	6.77157	6.17169	7.91422	7.48096	7.95086	7.53735	7.13571	7.1505	7.45872	7.91763	8.11693	7.42234	7.61609	7.02967	7.86079	8.3334	7.84799	7.69393	6.86007	7.90175	7.2454	7.25727	7.30157	7.427	7.67233	8.37958	7.57778	7.63525	7.57312	7.05078	8.2714
AC012470.1	9.59322	7.45699	11.9946	7.92059	9.04579	8.59362	12.4614	8.548	6.01656	8.99287	8.58867	8.01157	10.275	13.9722	8.54369	7.46711	11.9179	10.7233	9.92168	6.29708	10.2108	8.80367	12.6145	10.8009	11.4134	7.98145	8.66271	10.8433	9.34972	7.57036	9.83582	6.75829	7.25387	8.57324	9.78378	10.2321	7.22241	9.4669	7.14786	6.51094	4.80637	7.18251	5.20149	12.207	10.0205	12.277	8.41239	9.54097	10.288
AC012485.2	5.65049	7.89941	6.4437	6.15275	8.13347	7.22434	5.61425	4.36503	7.76958	7.4193	8.37373	5.80421	5.68808	8.27268	8.14916	7.00489	6.43427	6.72931	6.14635	7.37047	4.93245	6.05269	6.39086	7.68518	6.358	3.25433	3.26521	5.88124	6.85155	7.4642	7.10502	6.5497	7.29082	3.17014	5.08881	4.71812	7.31901	5.81168	4.97316	7.9353	8.53347	6.20795	4.87487	7.2105	5.60513	6.15534	3.59934	8.21591	3.52516
AC012485.3	9.45202	9.57745	8.59837	8.86992	8.61168	9.11511	9.33678	8.65931	9.14026	9.10566	9.94966	9.69649	8.2804	9.06847	9.40911	8.34351	9.65119	9.22575	8.87739	9.2843	8.60924	7.87686	8.86673	8.53726	8.41595	9.77191	8.72694	9.50929	7.98823	8.42379	9.30325	7.8016	10.3241	8.14225	8.52477	9.7471	8.06382	8.19446	8.30019	8.77171	9.25223	8.11872	7.76639	8.97438	8.39083	8.48597	8.1418	9.32214	8.19655
AC012494.2	8.83676	9.06793	9.31589	9.20889	9.21157	9.9433	9.3467	9.58742	9.54289	9.30434	9.52983	9.6051	8.93585	9.06364	9.28757	9.39416	9.41968	9.29988	9.09653	9.2156	8.99435	8.99352	9.43553	8.87578	8.77873	9.36331	9.34578	9.39111	8.93348	9.29645	9.31628	8.58796	8.82624	9.13464	8.62519	9.28077	9.05961	8.89947	8.71891	9.33563	9.37597	8.83888	8.83651	8.84665	9.13343	8.89991	9.32141	9.45268	9.01763
AC012506.1	11.8386	13.2592	12.3821	11.8552	12.0589	12.3227	12.929	13.31	13.5671	13.6577	11.8797	11.9829	13.1479	12.4873	12.0666	13.7341	12.4728	11.784	12.6002	13.4755	11.9173	11.7622	12.2872	13.0225	11.8738	12.0117	12.5645	12.2108	12.6366	12.0748	12.5784	13.1592	12.3076	13.301	12.6034	13.3552	12.1881	12.6975	11.7245	14.0609	11.3217	12.6797	13.1508	12.3249	13.2994	12.6767	12.1844	12.3299	12.2122
AC012506.2	4.38935	2.93654	3.94769	3.23064	3.17965	5.00212	3.90485	3.89505	4.00955	3.75084	4.04519	3.94857	3.03079	3.11888	3.60426	3.73383	4.38519	3.41826	4.42266	5.38155	4.37236	3.42242	5.88638	3.51569	3.10643	3.09269	5.28299	3.24883	3.03843	2.97196	3.16228	3.99875	4.61555	3.27942	3.10586	3.30666	3.37879	3.26071	3.16662	2.9093	4.58605	3.14128	3.54507	3.83096	2.96546	3.89353	3.88403	3.46321	3.04048
AC012506.4	10.898	11.2689	11.3306	10.2978	10.5911	10.409	10.5654	9.79717	10.7973	10.9612	10.9752	10.2999	10.7424	10.6206	11.0954	11.029	10.1212	10.8263	10.9928	10.6449	10.3236	10.3792	10.8862	10.8703	10.7962	10.704	10.1152	10.958	11.855	11.4567	12.0556	11.9063	11.3401	11.1217	10.6202	10.6571	10.9372	11.3829	11.7044	11.872	11.0323	12.5567	11.8089	11.1615	11.2495	10.925	10.9032	10.8808	10.7844
AC012531.2	3.03126	3.91704	4.47033	2.97233	4.49901	3.98129	3.58245	4.39567	5.55564	5.45399	4.69452	3.54451	3.37455	3.55259	4.287	4.09348	3.85078	3.57423	4.01246	3.16839	4.29436	4.1052	3.30443	3.84153	3.20091	3.02648	3.10993	4.49331	2.97072	3.20834	3.17238	3.05352	7.27672	6.29874	4.10019	4.37674	2.9158	5.85868	4.22426	4.13563	3.26173	5.43163	6.60741	4.79518	3.97157	3.64643	3.08265	3.86597	4.54601
AC012574.2	12.9964	13.2896	12.9084	14.1289	13.6669	13.653	13.6389	13.217	14.6194	14.5263	12.6576	13.27	13.9786	13.7411	13.2463	13.7092	12.9247	13.2507	12.4598	13.958	14.5351	14.1911	11.904	13.3041	13.7752	12.9566	13.2508	11.5854	13.1807	11.5125	12.5514	14.5544	13.1935	15.0963	13.3203	12.9713	12.3933	14.4999	13.3552	13.7607	11.7728	12.9704	12.206	12.3612	14.2793	13.3459	12.9881	13.5613	13.1981
AC012593.1	3.17854	2.9856	4.74807	3.10446	2.85312	3.20952	3.1239	2.90391	3.43397	3.26602	3.61726	3.39968	2.96939	2.93142	2.8988	2.84293	3.62243	3.81231	3.16903	3.21352	2.79835	2.85335	2.99183	2.95901	5.70449	3.21568	3.07197	2.90813	2.9568	3.04495	3.06752	2.9917	2.94339	2.99373	2.83442	3.07997	4.2333	3.01725	3.31195	2.92893	3.01447	3.59343	2.87244	3.0785	2.88261	2.99899	3.02227	3.56826	3.18727
AC012625.1	12.2517	11.2896	11.8659	10.9887	10.9503	12.3415	10.9488	11.4021	13.1696	11.3157	11.7103	11.276	11.5696	11.8706	12.3453	11.7494	10.9097	11.2198	12.9563	12.1012	11.2213	11.223	11.2535	11.0731	11.2743	10.9189	11.9195	12.3552	12.0208	11.9195	12.4496	13.8461	11.5375	11.1712	11.2448	11.9144	10.6721	11.6869	11.9234	13.4291	11.3844	12.6341	11.4593	12.1339	11.6413	11.0765	11.8102	11.583	11.9403
AC012640.4	5.58554	5.67695	5.61741	6.68425	6.05956	7.66281	7.53024	8.17695	9.2378	6.60102	7.37549	6.47946	6.62274	6.52799	7.88292	7.55831	7.91141	6.81896	6.33822	7.37719	7.04467	6.6271	6.75605	6.32578	6.74022	7.97194	7.02203	6.43941	4.44689	5.01791	5.66068	5.04686	5.74301	7.21796	5.42993	6.97986	6.53372	6.38817	5.60415	8.03539	5.99672	6.68916	6.26384	6.6704	5.81094	5.94478	7.10677	6.50332	7.22194
AC012640.5	10.135	10.2316	10.2756	9.25651	9.06172	8.73993	8.94829	8.15823	9.71579	9.69069	9.92878	8.84864	9.7167	9.3108	9.70688	9.22326	9.45273	9.34103	9.72775	9.09587	9.41304	9.71972	9.9671	9.64534	9.67506	9.09601	8.99767	10.0719	12.4631	10.8527	11.2981	11.9317	10.4467	10.2078	9.47659	9.38422	9.14563	9.15367	11.6088	10.1138	9.6974	12.261	11.3295	10.8015	11.43	10.6172	10.9492	9.81966	10.5095
AC012651.1	12.1705	11.5929	13.2638	13.8112	12.6301	13.6381	13.1379	13.5312	13.0876	12.7943	11.472	13.6883	13.8152	13.4666	12.8542	13.0456	12.8422	13.1319	11.3477	14.3209	13.0931	12.384	10.9038	13.0552	13.6725	12.6946	13.4204	12.0449	10.4192	11.2401	11.0822	13.1287	11.9743	13.0597	11.7689	11.4356	12.5712	13.0103	11.6743	13.5279	11.4231	12.3336	11.6263	10.8541	13.4791	13.148	12.1101	11.7653	12.791
AC012668.1	15.4108	15.1827	15.1443	14.7084	13.1014	14.6004	14.556	14.2555	14.7423	15.1941	14.7999	14.2583	15.6413	15.1626	15.6375	15.51	15.589	15.7006	15.4575	14.9703	14.5823	14.989	15.1024	15.0646	15.0746	15.303	14.9228	15.2394	16.2091	15.5622	15.6413	16.0168	16.0416	13.4197	13.956	15.361	12.6905	14.112	16.0943	15.8154	15.0988	15.9118	15.5882	15.5837	15.6216	15.3309	15.2752	15.4364	12.9001
AC012668.3	11.1197	14.1473	14.0123	14.8955	13.2243	14.2186	13.3262	13.8026	14.9448	14.8723	12.7627	14.5928	13.9847	14.4674	13.4267	13.5523	13.2416	12.9729	12.1646	14.3127	13.2198	14.0382	10.3833	12.1533	13.6376	11.3163	14.6405	12.1751	13.3971	11.3956	11.9629	12.8091	11.7548	14.2613	13.0956	13.0068	13.8896	13.9644	12.5831	12.6964	12.7804	12.5963	12.4085	12.4878	13.9563	13.7336	14.3763	14.2186	12.5562
AC013268.1	8.56029	8.57485	8.65117	8.70272	8.80363	8.65715	8.93163	8.59372	8.76985	8.68107	8.61868	8.69968	8.76177	8.55795	8.5947	8.77654	8.69764	8.65696	8.57684	8.92232	8.7404	8.88452	8.74117	8.71534	8.59705	8.55312	8.67003	8.8459	8.58858	8.70656	8.63895	8.99219	8.84057	8.85347	8.83426	8.92863	8.78907	9.02116	8.84659	8.75567	8.80997	8.80354	8.92225	8.63828	8.91127	8.79347	8.94378	8.84603	8.59434
AC013268.5	7.75089	7.79525	8.42927	8.13943	8.78531	8.40894	9.00949	8.21728	8.93284	8.63456	8.48802	8.58043	8.25513	7.92599	8.2692	8.18651	8.23101	7.67574	8.30634	9.04743	8.08006	8.55575	7.83507	7.88201	8.38066	8.20107	8.62127	7.3623	7.95016	8.83178	7.68994	8.24886	7.39851	8.05263	7.9924	8.03286	8.37527	8.4549	7.21232	8.25327	9.1303	7.74656	10.7426	8.18391	8.41675	8.30438	8.73017	7.83187	8.59517
AC013270.1	6.89721	7.22794	7.81112	7.56473	7.57603	7.10314	8.5833	7.73489	7.65096	8.69246	7.93729	8.33215	7.10549	8.1312	8.38868	6.53097	7.7584	8.53862	6.62616	8.07823	8.1062	8.64648	8.08972	6.6701	8.10635	7.62593	7.49804	6.52899	6.40146	7.05226	7.40053	5.39578	5.48673	7.81374	7.68548	6.52497	7.10172	8.24173	10.8778	5.39786	7.39661	7.67353	6.5859	9.09587	7.88186	8.29791	7.07782	7.38625	7.81559
AC013271.1	8.15635	8.27676	8.56383	8.70556	8.36289	8.82828	8.72622	8.6332	9.72451	8.76969	8.20201	8.3878	8.32073	8.41983	8.5713	8.64072	8.05269	7.87149	8.70384	8.27629	7.87873	8.10623	8.18902	8.10706	8.1538	8.45807	8.01008	8.56339	7.83792	8.73886	8.2018	8.41351	8.43714	8.21925	7.9255	8.59854	8.30585	8.40851	8.84792	8.73365	8.26093	8.34426	8.59975	9.27399	8.54267	8.10381	8.71864	8.64185	8.02997
AC013287.1	8.12886	7.69541	7.3602	7.39207	7.9998	7.17333	7.42679	6.69002	7.74246	9.24356	8.14981	7.03025	7.99135	8.49001	7.50727	7.98455	6.2894	6.93454	7.58593	6.9063	8.41271	7.22672	7.88877	9.15176	7.25384	6.99041	8.71912	8.96382	6.61571	8.12159	6.92084	7.71636	6.96864	7.37389	7.20807	7.73099	7.51117	9.13428	9.31248	7.76769	6.9992	7.26363	7.06078	7.83937	7.25577	8.02653	6.63328	7.68305	7.23061
AC013391.3	11.9379	12.0862	11.3623	12.2143	13.111	12.3192	12.5398	12.0478	12.3122	11.8608	12.4256	12.3046	12.6302	12.3002	12.5705	12.2904	11.8229	11.5773	12.8317	11.9034	12.957	12.8054	12.4886	12.0454	11.9347	11.9283	12.2542	13.1147	12.2228	12.3824	11.9318	12.0062	11.8949	11.404	11.9857	11.8015	12.6004	12.1394	11.408	11.6891	11.952	11.4041	12.943	12.2733	12.4801	12.6832	12.3818	12.3879	12.3794
AC013401.1	6.18963	6.47803	6.41273	6.81621	6.48907	6.38848	6.26713	6.4844	6.13418	7.27016	7.52943	7.29795	6.50329	7.09952	6.66714	7.49964	7.45888	6.86587	6.74495	6.41262	6.19671	6.41676	6.71987	5.85355	6.98539	6.5426	6.90903	7.24727	6.89493	6.54905	7.18909	6.67093	6.75101	6.22215	6.76341	6.75905	6.4305	6.16217	5.98026	6.27254	7.56895	6.37803	6.87153	6.96416	6.30593	6.3709	6.4794	6.05764	6.63291
AC013402.1	10.2565	10.2267	10.2165	10.5185	10.7117	10.2291	10.544	10.79	10.0174	10.0973	10.2861	10.2211	10.5926	10.6241	10.5957	10.9299	10.5595	10.6191	10.8786	11.0156	10.7345	10.7279	10.8394	10.6006	9.97681	10.0709	10.2427	10.1891	10.135	10.5483	11.1244	10.4957	10.1228	11.3117	10.932	10.3679	11.1981	10.8438	10.5144	10.2946	10.4262	10.0929	10.1647	9.83395	9.8332	9.84566	9.91545	10.0145	10.1539
AC013402.2	4.90587	4.52841	4.99838	5.61088	2.99852	2.99713	2.99994	3.14206	4.08919	3.73402	3.22518	4.76121	4.03148	5.27975	5.85095	5.86868	6.36422	6.43758	5.18197	4.80432	4.82292	4.60231	4.93019	5.96449	5.56022	5.2263	4.88137	6.9043	4.46779	4.22853	4.11945	5.63228	5.65145	4.14898	4.54555	4.19775	3.9153	5.92715	6.37695	6.16878	4.983	5.05431	4.80658	7.37612	4.59363	6.00162	4.87425	4.32809	3.78398
AC013402.3	7.305	5.61159	5.71288	6.47881	6.28313	6.68777	6.4198	9.50884	4.03363	5.975	6.14532	6.03878	9.00872	5.72973	5.27184	6.23277	6.72481	5.48427	6.01368	5.92418	6.74084	6.01263	6.9365	6.64064	6.3222	7.21935	6.45048	6.21068	4.96904	5.32072	5.38594	5.1866	6.66313	5.84116	6.85078	6.69823	5.5064	7.81997	9.3146	6.06734	7.15249	5.17129	5.518	5.62541	5.48819	6.45885	6.15329	6.72449	5.02547
AC013436.1	6.66395	6.33955	6.11078	6.04839	6.77783	5.9743	6.25504	6.23826	6.38365	5.89618	5.60854	5.75889	6.07762	5.70645	5.86761	6.18555	5.63266	5.45727	5.96881	5.37596	7.28645	7.14786	7.59548	7.5921	6.05513	5.65796	6.66232	5.86521	7.15945	6.69523	5.69303	7.36404	6.49316	7.38903	7.2245	6.51293	5.82368	5.47804	6.69012	5.98556	5.16167	5.79511	5.74919	6.63705	6.28658	5.82496	6.86425	6.87306	7.61327
AC013448.2	10.3489	9.6893	9.83459	9.68374	9.54458	9.84077	8.20785	9.49932	9.35787	10.604	11.7948	9.65135	9.64162	9.98503	10.2999	9.84136	8.67047	10.2294	9.79826	8.80674	8.6782	8.7584	9.69847	9.64902	9.70343	9.16604	8.92076	9.30441	8.44813	9.96788	9.79594	8.52598	7.71689	9.02571	9.13779	8.89039	8.66608	9.47706	8.40822	8.15978	7.4639	8.544	11.1836	10.1423	10.8512	10.2718	10.3533	8.36667	9.19318
AC013460.1	8.18988	8.71359	8.27332	8.49372	8.96438	8.95448	8.5015	9.20309	8.18643	8.79235	8.67846	8.44561	8.7855	8.48129	8.95117	9.04651	8.68715	8.58282	8.3467	8.09838	8.83595	8.6347	8.38552	8.47393	8.25894	7.89258	8.20942	8.30009	8.638	8.71167	8.61774	8.00624	8.22614	9.00602	8.60606	8.79964	8.76613	8.35155	7.92895	8.31339	8.21294	7.77763	8.31422	8.16554	8.55744	8.32617	8.61003	8.27345	9.24896
AC013470.2	5.96418	5.96977	5.64194	5.67808	5.60027	5.26234	4.81423	5.79445	5.46917	5.65179	4.93479	6.09288	5.2105	5.09897	4.68518	5.24054	4.31019	5.61113	5.1248	5.19767	5.65604	5.53779	5.63572	6.23805	5.42016	5.25517	5.42933	6.13935	5.3117	5.60547	6.09621	5.35711	6.05626	5.17697	5.49492	6.5788	4.63608	5.82413	5.72313	5.22344	5.333	5.5509	6.13494	6.49226	5.66095	5.62407	5.65879	5.62683	5.53573
AC013477.1	13.963	13.9482	14.2827	14.7219	14.6063	14.6352	14.6564	14.7488	14.3683	15.2084	14.5405	14.6836	14.4748	15.1759	14.5174	14.4716	14.8249	14.0359	14.9622	13.9513	14.5042	14.8096	14.8142	14.1156	14.505	13.2152	14.8336	13.5158	15.2774	15.0204	13.5081	13.3401	13.2226	13.4976	14.4464	14.1134	14.9968	15.003	13.5846	13.9229	13.7344	14.4004	15.1006	15.1209	14.1674	14.6819	15.3517	14.4525	14.6836
AC013480.1	3.73318	3.2947	3.54507	3.97287	3.56052	5.13865	3.43343	3.10043	5.63638	3.02877	6.09532	5.10685	4.65373	3.80471	3.38758	3.73523	3.79247	4.51482	5.02362	5.03055	3.56985	2.91688	3.07334	5.75443	3.87829	5.58059	4.4162	4.62379	3.58514	3.12095	4.55154	4.25852	3.81842	3.4391	3.44222	2.97833	3.02369	3.23076	4.33289	4.5758	5.14675	4.4142	4.96736	5.18581	3.36304	3.43047	3.08069	3.5869	2.97491
AC013643.2	10.3671	10.2966	11.226	11.6371	10.5948	10.4426	10.6711	10.5894	9.89805	10.3874	9.36764	11.015	11.3644	11.0597	10.7857	11.5045	10.9195	10.6835	9.51772	11.0453	10.5381	10.2506	9.76498	11.0693	11.6326	10.8321	11.4159	10.8243	9.42988	10.4511	10.3255	10.2073	11.1722	9.8992	9.06272	9.65521	9.34429	11.3304	10.7705	11.4902	10.7674	10.8005	11.3384	10.1057	11.52	11.1956	10.8199	10.3987	9.54689
AC013717.1	9.46472	9.69606	9.75191	10.1481	9.81319	10.2029	10.5857	10.1357	10.6719	10.0088	10.299	10.4022	9.85587	9.86492	9.76836	10.0577	9.88009	9.70033	9.51081	10.304	9.91268	10.0703	9.73155	10.0111	9.65412	9.83444	10.2907	9.5382	10.0633	9.64085	10.745	10.4486	9.66849	9.83612	9.70664	10.7656	10.9035	9.46371	9.86458	10.6535	9.92464	9.9852	9.38892	9.93717	9.57797	9.6917	9.72561	10.441	10.0156
AC013727.1	5.67957	5.23503	5.01972	7.30944	5.16387	4.5363	4.25696	3.67031	4.98936	6.12319	5.32034	5.64406	4.24057	6.19217	4.8419	4.34941	4.32381	5.60854	4.91894	5.08919	4.73166	4.35611	3.45716	4.64072	6.3444	4.96779	6.53437	6.92065	3.46906	3.13553	3.13969	3.82742	3.0802	3.14607	5.08265	5.66142	3.03266	5.74868	3.37119	5.26827	4.97871	3.548	3.89955	4.92806	6.2944	6.24076	6.93983	6.55448	4.48846
AC013727.2	9.90065	9.92752	10.2523	9.58065	9.63826	9.69764	9.70789	9.99545	9.45419	9.66292	9.60164	9.68047	9.09092	9.52093	9.85579	9.80712	9.67232	8.46182	9.12952	9.13685	9.64017	10.6021	9.174	9.40766	9.44623	9.68857	9.03427	8.99419	9.93221	9.81536	9.65474	10.2041	10.4037	10.2119	9.45376	8.90698	9.15774	9.75932	10.2143	9.62953	10.3703	10.289	9.13985	8.96801	9.61469	9.56935	10.0335	9.91581	9.13102
AC013733.2	11.4324	10.6362	11.9417	10.0333	10.7536	9.20123	9.57762	9.50161	9.68793	11.6256	11.3626	10.4402	9.77144	11.5658	11.2911	8.792	9.91963	10.6618	11.2515	9.43094	8.30166	10.4049	9.91296	10.6704	11.733	9.5123	10.1783	11.3708	8.89221	9.50208	9.27362	7.46087	8.07516	8.10128	7.99442	7.88751	9.51121	10.5913	8.06333	8.15749	8.1321	9.43003	9.86837	10.8566	10.3575	10.8413	12.0486	10.0326	10.2173
AC015631.1	5.09962	5.52516	5.2865	5.30255	5.88289	5.63196	5.6325	6.02515	6.06821	6.5983	6.89631	6.30318	6.08897	5.69452	5.87558	5.42945	3.94284	4.96149	5.50959	5.79804	5.99967	6.27529	5.96666	5.58546	5.78684	5.67808	6.59057	5.73311	6.44371	5.39764	6.49216	5.02836	5.88369	5.70163	5.58851	5.88023	6.68292	5.36458	5.6903	4.86766	5.31632	6.31262	7.06212	6.12388	5.8761	5.49768	5.77175	5.9359	6.06338
AC015712.6	10.0744	10.5925	10.2966	10.6568	11.7634	11.0675	11.4349	11.4274	11.3571	10.9302	10.3467	10.9262	11.2964	11.2309	10.3896	9.80439	10.3655	10.5854	11.4097	10.8853	11.9686	11.2232	12.0266	11.3239	10.7201	9.95799	10.6483	11.0551	11.6439	10.693	11.106	11.7631	11.1334	12.6005	11.8484	12.0355	12.3344	11.1282	11.6217	11.6127	10.448	11.8528	11.6368	11.3196	11.54	11.3749	10.5672	11.418	11.4583
AC015813.1	4.8194	4.22277	4.02131	3.84027	4.90649	4.89167	2.85263	6.04262	6.0029	3.75191	4.02728	5.4557	3.82656	4.25172	4.39872	6.48822	5.05514	4.14386	3.82824	5.88315	4.1985	6.6576	4.60101	3.45802	5.36914	4.89356	4.30769	5.02954	6.49907	3.82352	4.57757	5.35628	4.51482	5.00271	5.25945	4.30194	6.68662	3.88574	3.78315	4.54577	4.32015	5.3658	3.4391	4.81646	5.01281	3.49818	4.98708	5.03853	5.06675
AC015818.9	8.80628	8.72868	8.56132	8.71102	8.75593	8.30483	8.63274	8.59564	8.69451	8.46779	8.64067	8.43477	8.31928	8.3478	8.87646	8.75164	8.73017	8.91936	9.26722	8.71691	9.57962	9.63521	9.86192	9.32598	8.93593	9.67285	8.94983	9.09404	9.40309	9.37635	9.52572	9.64254	9.71356	10.19	10.1199	9.52506	8.6785	9.0272	10.2676	9.06202	8.57306	9.28724	8.91402	9.15416	9.36742	9.52943	8.94767	9.04315	9.11144
AC015819.3	8.14716	8.83571	8.78517	9.52052	10.2958	9.38271	9.43663	9.32923	8.82685	8.66117	8.76808	9.27212	9.1722	9.02047	8.80247	9.82555	8.98958	8.67547	8.56629	9.49254	9.82028	9.29206	8.94429	8.20604	8.92909	8.2342	9.41914	9.27394	9.83674	8.79398	8.21531	7.56916	8.10774	10.5062	9.23301	9.73577	10.6447	9.81511	9.42024	8.56973	8.56791	7.985	8.74286	8.78996	8.69637	9.24045	9.02555	8.68776	9.8543
AC015849.5	9.13094	8.89236	8.90566	8.72071	8.42693	8.08365	9.38699	8.51901	8.96822	8.27782	8.77115	8.27642	8.52828	8.76197	8.76242	9.07066	8.68005	8.63352	8.76993	8.47311	9.00583	9.17588	9.42699	9.12566	8.6564	8.78041	8.80112	9.52992	9.53182	9.77097	10.0546	10.0026	10.273	8.76469	8.49014	8.64589	8.49043	9.37151	10.1967	9.67798	8.59036	10.2977	9.76513	9.58361	9.31687	8.56391	8.64677	8.83057	8.04558
AC015908.6	4.88487	4.64795	4.35344	5.01576	4.69168	5.38817	4.52726	5.70246	5.67179	5.54285	5.28445	5.36201	4.59865	5.92203	5.51543	5.31867	5.46968	5.37971	4.31605	7.41452	5.09037	4.83581	5.20682	5.27792	5.50285	5.10422	4.72475	4.27601	4.32078	4.87991	5.3512	4.67847	3.70052	5.17121	4.33406	4.46775	5.29076	4.66825	4.07684	4.50685	4.30417	4.21976	4.41527	5.19665	4.71121	4.21162	4.49421	4.90536	3.87638
AC015909.1	4.91107	4.83991	4.93836	4.7866	4.734	4.33692	4.93312	5.50349	4.80301	4.54673	5.47171	4.96844	4.84284	5.09977	5.18758	4.60724	5.44457	4.80872	5.13653	4.89183	4.76273	4.88604	4.91424	4.97095	4.55111	4.97418	4.61527	4.54177	5.5801	5.13887	5.44577	4.58803	5.00938	5.1321	5.57266	5.09144	5.51408	5.26365	5.1673	4.88963	4.88973	5.06332	5.24809	5.28822	4.77818	4.55619	4.75619	4.57694	5.96094
AC015911.1	11.4134	11.5018	11.1947	11.4833	12.0303	11.5905	11.6871	11.4623	11.5094	10.9983	11.0933	11.6803	11.5229	11.4053	11.3265	12.0581	11.1339	11.7327	11.9338	11.6999	11.7511	11.5757	11.7477	11.7701	11.5276	11.8342	11.6343	12.053	12.3053	11.94	12.0799	12.6198	11.2385	11.3382	11.6409	11.3776	11.8113	11.766	12.0542	11.5968	12.3602	12.0974	11.7403	11.7113	11.6102	11.0328	11.326	11.3578	10.9843
AC015969.1	10.2413	10.5211	9.95266	10.2097	9.95563	10.5736	10.8417	10.8383	10.4704	10.57	10.3683	10.5214	10.9542	10.3546	10.395	9.97556	10.2292	10.6269	10.9591	10.6353	9.6647	10.2773	10.2854	10.2488	10.1303	10.8496	10.3151	10.3584	11.1906	11.0173	11.2085	11.9717	10.2653	9.28192	10.3759	10.1227	9.91625	9.63003	10.8356	10.7522	10.665	12.0737	10.8587	11.1399	11.219	10.5169	10.1981	10.8286	10.3443
AC015971.1	3.60304	3.85657	4.22209	3.33978	3.7745	3.26795	3.10104	4.11138	4.11267	3.36267	3.8887	3.76862	3.8272	4.11593	4.3778	3.01694	4.7382	3.80846	5.41699	3.33421	2.97851	3.53783	2.98695	3.65546	3.87394	3.76843	3.62985	3.29452	4.81292	4.72766	4.06018	3.30129	3.02827	3.4262	3.20402	3.29902	3.4242	3.33421	3.45912	3.2721	3.23482	5.3777	3.31227	3.34884	3.84478	3.23508	3.71028	3.02639	5.24086
AC015977.1	11.6253	11.9692	11.6722	11.3506	11.9052	12.5649	12.0587	12.4111	12.145	11.8588	12.0654	12.0327	12.4589	11.1688	11.5273	12.499	11.9942	11.977	11.0453	11.8186	12.3056	12.473	11.9631	11.6594	11.5651	12.2414	12.2581	11.0705	11.3309	11.9942	10.7018	11.7371	12.1758	11.6216	12.2209	12.0411	11.5262	11.8633	12.2448	11.8661	12.6448	11.7908	11.5332	10.9385	10.7973	10.8764	11.5354	11.6676	11.2004
AC015983.2	6.02124	6.66084	6.29403	6.98856	7.27957	7.41866	6.81486	7.43186	7.25327	6.91282	6.41236	6.73687	6.72353	6.62566	6.58561	7.36861	7.05199	6.37937	6.22448	6.49156	7.45903	7.11631	6.31651	6.67782	6.62615	5.901	6.82692	6.14017	6.83466	5.91564	5.7754	6.25548	5.91074	7.1249	6.42346	6.38941	6.18442	7.25573	6.14237	5.76779	6.10823	5.95705	6.07294	6.09138	6.75912	6.47963	6.37971	6.54134	6.72382
AC016065.1	8.07533	8.56132	8.73747	9.98246	10.4784	7.92568	9.23364	8.84662	7.95745	9.12893	10.257	11.185	9.039	10.4781	8.9878	8.32172	10.9453	8.96911	9.13825	11.9132	9.5156	9.2386	8.25052	8.21636	9.55056	10.5167	9.42039	8.31067	9.07451	9.35787	10.2422	8.18558	9.93805	10.7688	10.9123	9.10829	9.76198	9.13291	8.08365	8.48817	9.30759	8.3443	12.7178	8.17679	11.5459	9.11557	11.4525	8.91802	9.90971
AC016134.1	10.667	10.9299	11.0579	10.6529	10.0896	11.5596	10.4189	10.6778	11.8937	11.4611	11.3755	12.0324	11.4135	11.3708	12.1753	12.1116	10.8809	10.937	11.3523	12.1228	10.6367	10.2331	10.3737	11.0063	11.3596	11.8592	10.5907	11.0031	10.763	11.3203	11.0131	11.044	10.5524	10.7351	10.1885	10.6799	10.4276	9.57869	10.2357	10.5511	11.1106	10.6814	10.3566	10.8711	10.8267	10.1606	10.7293	11.4624	10.3607
AC016550.2	9.2523	9.07494	9.22128	9.29887	9.84983	8.94221	8.82871	8.92378	8.56719	8.64729	9.53872	9.47324	8.9035	9.34779	9.97968	9.56296	10.0174	9.42676	9.42683	9.09788	9.80755	9.13221	9.58588	9.37047	9.25952	9.46238	9.2579	9.63304	8.66742	9.07692	8.93368	8.9089	9.79519	9.25719	9.13175	9.28155	9.19292	8.71117	8.14576	8.37327	9.34309	8.21838	9.26063	9.15088	8.54423	8.71693	9.48706	9.13451	8.75103
AC016556.1	3.06397	4.35355	3.53385	3.14304	3.25732	4.05237	4.08521	4.80217	5.6618	3.61836	3.8718	3.71067	3.34332	3.6167	4.23616	11.3701	4.07938	3.56648	3.26454	3.28121	6.96244	4.17487	3.40282	3.58612	3.41671	4.69244	3.58284	3.18833	3.98434	3.46267	3.43187	3.1989	3.00785	4.33982	3.00323	3.0687	4.80889	3.19716	4.4848	2.94082	3.24856	3.0465	3.37359	3.82352	3.00416	3.88046	3.2036	3.93153	3.88961
AC016590.1	8.68569	8.45605	8.21903	8.74682	8.7688	8.73062	9.26365	9.1663	8.39004	9.10409	8.44324	8.87449	9.10203	8.25495	8.21708	8.05221	8.51902	8.01733	7.95275	8.71547	8.79738	8.54367	8.86474	8.55359	8.80342	8.85418	8.33979	8.26597	9.52532	9.0328	8.55405	8.95493	9.12098	7.85094	8.6284	9.1646	8.29497	8.4118	8.24233	8.69943	8.975	8.87205	8.56234	8.07173	8.3013	8.68294	8.96683	9.10167	9.06548
AC016597.1	7.55802	7.40271	7.74271	7.11996	7.71598	6.82717	7.0257	7.04482	6.55797	7.04817	6.97464	6.46602	7.2813	7.35949	7.46342	7.01534	6.92288	6.98701	7.57951	7.05364	7.57685	7.75228	7.85376	7.61264	7.46556	6.84205	7.04895	7.42135	8.00262	8.00838	7.79632	7.61495	7.71435	8.39911	7.64184	7.43647	7.72406	7.5773	7.83764	7.29939	6.96118	7.47785	7.87779	7.59763	7.61986	8.04497	7.54696	7.47249	7.92179
AC016598.1	11.7714	10.7092	11.0772	11.4321	10.9678	9.88952	10.4261	9.40802	9.54668	9.7841	10.4861	10.1207	10.0245	10.5762	10.6574	10.5799	10.7598	10.7345	11.0414	9.84943	11.2787	10.9364	11.2524	11.0468	11.9604	10.9817	10.4562	11.5111	11.1684	10.478	10.8462	11.2039	11.6652	11.4068	11.1718	10.7221	10.3894	10.6453	11.4252	11.2532	10.6788	11.5632	11.0272	11.1776	10.9954	12.5805	10.4645	11.7125	10.9355
AC016629.3	3.18476	3.19255	3.07144	3.34625	2.85935	3.62722	3.06035	4.20417	3.78083	3.59208	4.41846	4.35787	3.90087	4.26265	4.59616	3.6957	5.37674	4.29982	3.5087	3.61953	4.16625	3.26356	3.33563	3.86432	3.79403	3.81231	3.71155	3.4262	3.65684	3.81928	4.99061	3.3196	3.09868	2.8872	3.51798	3.75751	5.02466	2.87587	2.94893	3.28533	3.31649	2.93816	3.02545	4.09119	3.17965	3.43773	3.53899	3.03499	3.04661
AC016682.1	11.8807	10.7822	11.0305	10.9092	10.7796	10.503	10.3747	10.0677	9.69053	10.1789	10.0227	9.48503	10.2764	11.5266	10.6144	10.4757	11.8175	11.0096	11.1093	10.5056	11.3358	11.1775	11.3639	10.9809	11.0956	10.8771	10.1895	10.6838	11.3473	11.0038	11.214	11.2849	10.3431	11.7547	11.8738	10.7566	10.7432	10.3826	10.9783	10.5139	9.9849	10.7504	10.4667	10.4017	11.1335	11.6731	11.2363	10.7768	11.2455
AC016687.3	4.80596	4.97234	3.814	5.2468	3.18985	7.14143	4.47298	5.61945	4.70406	4.48396	5.26827	4.39745	4.57181	4.32121	5.27066	4.69266	5.21064	6.15652	5.12675	3.50624	4.63155	3.7745	4.99878	5.28834	3.71934	4.04123	4.78074	4.13125	3.96117	4.72452	4.12296	4.41576	7.12289	4.92846	4.2173	4.37236	3.09845	3.95121	4.58671	3.78805	3.62148	3.81759	3.8393	5.98738	4.48933	4.87104	5.30944	4.19731	4.18888
AC016705.1	3.13438	3.3492	3.18779	3.18902	3.30428	3.63049	3.18985	2.87761	3.7315	3.498	4.56916	4.30045	3.86171	3.99288	4.22426	4.41775	5.37266	4.12097	3.43325	3.41024	4.73101	3.3519	3.68442	3.86388	5.13199	3.68586	3.96117	3.24623	3.20402	3.45607	4.37612	3.11888	3.08078	3.00765	3.34838	3.27066	6.18254	2.97214	2.96448	3.05509	3.07058	4.17378	3.16495	3.84774	3.16609	3.37169	3.41505	2.9421	2.91505
AC016710.1	5.4132	5.21361	5.36539	4.41309	3.97508	4.16426	4.93789	4.12545	5.32519	3.66343	4.98073	4.02346	4.59491	2.98326	4.34964	4.8495	6.2712	3.90596	3.67194	5.73592	3.49276	4.7198	4.41512	5.56864	5.36522	4.44669	5.2243	5.77238	6.06771	6.10797	5.62559	6.34448	5.46275	4.08723	4.24838	3.98392	4.96904	5.96197	6.27684	6.57305	5.84134	5.28394	5.45886	6.13997	5.02745	4.86897	5.50468	5.17889	4.43787
AC016730.1	11.2186	11.5332	10.7154	10.8248	11.3223	11.5946	11.33	12.8295	11.4432	11.0447	11.173	11.5835	11.5826	11.3109	11.5715	12.0026	11.546	10.9039	11.5356	12.0904	12.1696	11.4534	11.3952	11.4648	10.8818	11.7475	11.3965	10.7305	11.4258	11.0474	10.9026	11.8246	11.6633	9.21899	9.82162	9.98427	8.89992	11.2778	10.7024	11.2632	10.9833	11.1845	10.5448	11.1934	10.543	10.3336	10.8232	11.4114	11.2485
AC016738.1	5.75101	4.13361	6.92534	9.76295	5.45303	8.35353	6.65143	5.81683	4.21752	3.85679	3.44134	7.32454	5.64482	6.31674	3.11726	3.28668	3.62861	5.02683	4.59119	5.52328	9.71972	6.72498	5.40692	7.29017	9.33663	7.08554	8.11762	6.69012	3.8703	4.72365	4.62124	5.56728	7.63209	5.96916	4.40604	5.04346	4.4087	9.85058	7.80175	6.81684	6.1901	6.52652	6.23547	5.12392	7.7435	7.46295	5.61591	3.65282	3.40871
AC016745.1	3.68105	3.83443	3.91781	3.61689	3.62937	3.46596	4.0846	3.96977	8.15449	3.85685	3.27433	4.65477	3.10312	3.25508	4.30964	4.8761	3.39111	3.19493	3.51692	3.16732	3.28233	4.14866	3.1009	3.53626	4.47829	3.18648	3.65957	3.6946	3.85727	3.56619	3.63833	4.52716	3.22027	4.76087	3.75663	3.68652	3.2163	5.13648	3.62013	4.25001	3.46214	4.08035	3.72627	3.2488	4.06433	3.30491	3.3957	3.42653	4.05265
AC016747.1	8.75429	9.88075	9.83906	9.49682	9.37708	8.86233	9.70825	8.94381	9.01918	8.69096	8.5874	9.11521	8.71892	9.33337	8.96094	9.4708	9.85621	9.43479	9.26216	9.47685	9.68511	9.79125	10.0032	9.03296	9.35571	9.65642	8.98426	9.09534	9.91813	9.27084	9.7647	9.36425	9.40615	9.33762	9.42435	9.82869	9.7408	9.55318	9.95838	9.28978	9.54205	9.04193	8.9451	9.73607	9.09717	9.00773	9.0687	9.11106	9.19686
AC016747.4	7.51264	8.04847	7.84312	8.58883	8.88869	8.89484	9.99603	9.99043	7.40491	8.57818	7.09767	9.74243	7.84593	7.37818	7.56841	6.30478	8.47282	9.25254	7.1253	7.73636	9.78361	9.51792	9.24305	8.97083	8.85698	10.2764	8.73471	9.16047	8.1566	8.84895	8.85168	6.05029	9.31913	8.28145	10.6721	11.0111	8.5902	8.69419	5.71157	7.59626	8.80552	9.92368	8.35927	10.7281	7.3623	8.31193	9.35276	8.91009	9.58222
AC016769.5	8.31623	7.74254	7.56719	7.48634	7.88567	6.88293	7.33211	7.32852	6.74434	6.92682	7.16332	6.54581	9.3893	7.45245	7.48928	7.49664	6.93666	6.97166	7.54869	7.41608	7.71643	8.20076	8.57952	8.29791	7.27111	7.46481	7.51219	8.08287	8.03299	8.06397	8.34026	8.96054	8.69325	8.35052	8.0056	9.07963	7.75928	7.51956	8.04969	8.18574	7.64018	8.94355	8.54983	8.20905	7.68319	7.78362	8.10864	7.71405	8.22601
AC016820.1	6.22902	6.41516	3.2513	6.70655	6.99599	6.85543	5.28176	8.06861	5.7017	7.03155	8.50536	7.53206	4.55557	6.96596	6.91275	5.05019	7.56029	5.88265	3.95183	9.07314	3.97894	3.42102	4.56295	3.92222	5.7645	8.08659	6.82861	5.29313	6.97089	4.3994	4.32722	3.96489	2.76168	3.05302	4.81292	7.6732	8.06697	5.24897	3.62066	3.30268	7.01107	5.1205	5.89046	8.20962	4.67273	7.33458	5.97483	7.99811	9.47202
AC016831.1	9.63978	9.42283	9.64821	9.3651	10.0022	9.49981	10.0431	9.50568	9.3559	9.63629	9.54931	9.10173	9.70418	9.52953	9.16936	9.59122	9.54244	9.39699	9.82066	9.52199	9.82131	10.2903	10.6588	9.84819	9.506	9.24536	9.45915	9.82645	11.0038	10.3588	10.5906	12.1337	9.90711	10.2569	10.0674	10.0131	10.3127	9.7552	10.6716	10.6269	10.0988	11.775	10.3293	10.5592	10.0959	10.4074	9.76187	10.2528	9.96268
AC016831.6	7.82671	8.07212	7.75999	7.84203	7.64414	7.49498	7.81925	7.49678	8.02231	7.66711	8.34477	7.45546	7.69007	7.53733	8.00402	7.51526	7.74154	7.55136	7.83479	8.0139	7.39038	7.60737	7.81555	8.51463	7.7652	7.64642	7.62024	7.65391	7.86979	7.69716	7.91011	8.06631	7.49289	7.38562	7.52093	7.33961	7.15456	7.85417	8.12025	8.01211	7.49195	7.89827	7.7335	8.10773	7.99996	7.96201	7.62281	7.97114	7.79798
AC016903.1	7.47616	7.54218	7.43615	7.44617	7.92105	7.78362	7.51421	7.25509	5.9133	6.12748	6.7091	6.52703	7.05181	7.46972	7.42492	7.55037	8.00792	6.92908	7.82027	7.22764	7.94265	7.52178	7.84503	6.94166	6.83951	6.99094	6.13603	5.75359	8.5809	8.43461	8.28842	7.60639	6.73062	8.14408	7.99255	7.12939	7.36437	5.53142	6.67269	5.65367	6.34591	4.95063	5.35325	5.77636	6.6654	6.97624	6.81508	6.75113	8.5685
AC016903.2	13.5866	12.9259	13.2993	13.1006	12.9394	13.1125	13.1645	13.7034	12.7609	13.2766	12.9305	13.7336	12.9815	12.7043	12.7182	13.3856	13.1418	13.0891	12.7542	12.717	13.0655	13.2547	12.9283	13.073	12.896	13.0449	12.8583	13.3566	13.3078	13.0261	13.2561	12.9586	13.3544	13.8247	13.8902	14.019	13.3435	12.9053	12.4136	12.4673	13.9418	13.1586	12.9946	13.8466	12.8724	13.1043	13.3734	13.2915	13.7202
AC016924.1	9.43308	8.82419	9.01231	9.12351	8.42859	9.22684	8.74267	9.25534	9.73509	9.18706	9.3467	9.16608	9.09803	9.10946	9.47155	9.08592	9.481	10.1583	9.58667	9.48145	8.95151	8.87618	9.11454	9.30868	9.24101	9.88187	9.20333	9.55919	8.05882	8.64134	8.47873	8.64417	9.14315	8.54598	8.84223	8.95009	9.4768	9.18313	9.20978	9.71472	9.31594	8.49175	8.85226	8.39225	8.79049	8.86151	9.0054	8.53269	8.61865
AC016930.1	3.91227	4.28061	4.32832	3.46891	3.09928	3.27299	3.34267	3.17674	5.23483	4.66389	3.05707	2.88899	2.85399	2.93879	2.81577	3.02319	4.23135	2.97036	3.69859	6.2811	2.89307	2.89972	3.84756	2.85125	2.86067	5.46794	3.7492	2.85959	4.02951	4.53799	4.74807	7.07591	3.67539	2.9887	3.47895	3.94857	3.76028	2.96227	3.04977	9.82982	5.17233	4.42463	3.94598	2.93472	4.4512	2.89991	3.79316	3.34527	3.647
AC017002.1	9.50147	10.8001	9.73424	10.1342	6.61265	10.2557	6.47443	7.76746	10.3652	9.96195	9.41701	7.37142	8.85272	8.68867	10.19	8.35384	9.27271	9.41551	9.43835	10.1913	6.67847	6.17851	5.09084	10.9568	9.4574	8.05668	10.5192	9.53673	8.63247	10.1479	6.71089	7.21935	7.07149	6.10409	6.49637	8.00977	6.86807	6.50815	6.87749	7.12417	7.66265	6.04056	9.48057	7.59519	8.42559	9.38588	9.89428	9.23546	5.5078
AC017048.1	12.1359	12.0662	11.8414	11.0687	13.3286	12.803	11.5486	12.9405	12.1325	12.4308	12.192	11.6357	11.4384	11.7103	11.6556	11.9427	10.3539	11.2662	11.2574	11.1282	12.3078	12.9226	12.4448	12.8284	11.8452	11.0076	12.386	11.4605	8.69154	11.1657	9.26338	9.57472	11.2268	10.4993	11.1975	12.8676	12.2626	12.2653	10.206	10.0728	11.4602	9.92489	10.1865	10.9446	11.0028	11.1342	12.3832	11.7317	13.0681
AC017048.2	10.1244	12.9016	10.298	10.6875	12.1162	10.5613	11.0848	10.4639	13.056	9.67956	12.9047	9.97019	9.77371	10.7978	11.3975	9.37529	9.47846	9.96865	14.1029	10.7199	9.59197	9.36518	12.9513	9.67301	11.0038	8.95859	11.42	11.9896	11.2767	11.6363	10.1949	12.048	8.58958	9.96332	9.69971	11.4112	8.76876	9.6093	10.9436	11.9088	8.63942	9.10165	11.1607	12.6598	10.9022	11.109	12.709	9.82647	11.5645
AC017053.1	12.2353	11.9084	11.8336	12.0087	11.9137	11.8683	11.9434	12.1385	12.1599	11.5552	11.7961	11.5722	11.7622	12.1312	11.6034	12.3135	11.8329	11.9886	11.8496	12.2918	12.1681	12.3599	12.315	12.1363	11.8727	11.9918	11.8638	12.0911	12.0276	12.2449	12.2502	13.0026	12.1867	12.3177	12.238	11.6664	12.1735	12.348	12.3755	12.6534	12.2651	12.2841	12.1143	11.8348	12.2728	12.0827	12.1899	12.109	11.9084
AC017074.2	4.57841	4.54577	3.77241	4.6706	4.48888	4.58541	4.87425	4.51402	4.1105	3.86838	5.01095	4.59959	5.02849	5.84134	5.30204	5.43181	5.54677	4.55601	4.30194	4.14062	5.6535	4.92021	4.7693	4.60564	4.4756	4.46156	4.4385	4.21532	4.71243	5.50505	4.41665	4.59057	4.9038	4.03714	4.12589	4.46244	4.81168	3.75361	3.32025	3.42153	3.28121	3.15306	4.12382	4.39894	3.48057	4.91434	4.22209	3.94663	5.35003
AC017083.3	5.04187	4.73958	4.54622	4.90587	4.46921	4.7052	3.92708	3.98716	6.16919	5.51252	5.11541	6.59378	5.11304	6.02153	5.95286	3.7532	3.53009	5.66292	6.41773	6.42258	3.35223	3.99953	4.14599	4.16276	5.72349	4.67874	5.09708	4.46864	3.87059	4.58596	5.40409	4.73573	3.38618	3.26375	3.19967	3.83318	2.99372	4.25748	4.92488	4.90963	4.23874	4.63704	4.22336	4.1324	4.54652	4.56552	6.06756	4.79751	3.37302
AC017091.1	10.44	10.1594	10.0227	9.88257	9.41049	10.7325	9.7634	9.8332	9.82162	10.6197	10.3399	10.1266	9.7276	10.2495	10.4502	9.0348	9.8653	10.4137	10.0821	10.1384	9.32705	10.4627	10.2522	10.6586	10.7703	9.98792	10.3776	10.2779	8.3301	8.8876	7.74642	7.69166	8.55288	8.72898	9.735	8.944	8.62465	10.1011	8.84662	8.32398	9.58176	9.87302	9.92832	9.08041	9.06945	9.9671	9.40527	9.93934	8.36637
AC017116.2	9.12749	8.74912	8.868	8.96575	8.08285	7.97948	8.38449	8.36781	8.00479	9.12911	9.3708	9.18681	8.8942	8.88291	9.0939	7.65254	6.81758	9.45416	7.85466	7.92649	8.11445	8.14318	8.34287	9.35741	9.98848	9.51201	8.03222	9.4166	7.9051	8.25143	9.14014	7.48296	9.40643	7.8849	8.02572	7.55004	8.12078	9.89499	9.23827	7.06636	10.3043	9.64587	7.67466	8.70947	8.57281	8.02952	8.65688	9.16914	7.12969
AC018450.1	10.7652	11.1815	11.273	11.1805	10.8492	11.6574	11.2228	11.6982	11.6188	10.9756	12.149	11.6766	11.4006	10.9068	11.3429	11.4866	10.9832	11.586	10.9459	11.2625	11.0686	11.0189	11.1099	10.7922	11.3683	11.3329	11.4238	10.6749	11.4877	10.5417	10.8009	11.1301	10.722	12.0425	11.2422	10.8701	11.845	11.3574	10.9378	11.1466	11.296	10.8245	10.9547	11.0273	10.7431	10.9143	11.7126	10.792	11.6411
AC018450.2	9.4233	9.71624	8.93488	9.05895	9.82722	9.71406	9.6537	9.44266	10.2758	9.23749	10.0526	9.8038	9.39097	9.11064	10.1449	10.4504	9.54268	9.44763	9.49887	9.71439	10.0026	9.26609	8.68867	9.36709	9.35229	10.1479	9.87009	9.42235	9.37545	8.6462	9.57245	8.85257	10.4825	9.94395	9.30342	9.86822	9.89256	8.9958	8.51872	9.18002	10.1291	8.91983	9.22082	9.31249	8.70292	8.64206	9.66561	9.4669	10.2297
AC018462.1	12.8048	12.959	13.6017	13.9858	13.7823	13.5846	14.3929	13.7461	13.0267	14.0919	12.2944	14.4324	13.7356	14.0798	13.7569	13.6126	13.8387	14.3616	13.3529	13.7351	14.0624	14.4022	13.9443	13.1847	13.9733	12.4716	14.0435	13.8654	14.8527	13.9758	13.7299	12.624	12.3185	14.4467	15.0352	13.5507	14.8071	14.6519	14.6251	13.5958	12.6942	14.2127	14.8386	13.7698	14.2742	13.6883	14.1988	14.2421	14.3548
AC018467.1	3.4884	3.98479	3.8517	4.85921	3.7712	4.2334	3.66642	4.45839	4.52848	5.04428	3.68527	4.62615	2.98768	3.10149	3.17498	3.0597	4.06399	4.05455	3.83013	4.13929	3.62982	4.05425	3.48444	3.81417	3.80674	3.54224	3.27168	4.57558	3.77193	3.3971	4.57507	4.09993	4.35665	4.22952	3.00449	4.42486	4.85614	5.58913	3.68617	4.17563	3.56296	4.09199	4.00735	4.04778	3.53099	3.24306	3.22634	3.8425	3.29419
AC018470.1	5.80312	4.6464	5.8273	6.56219	9.3389	6.2896	6.9682	7.36184	5.72087	5.40535	8.20633	6.11179	7.13339	7.3008	6.98194	8.14626	7.05729	7.06636	9.51485	6.96406	6.15603	7.52266	7.57902	6.94296	7.19977	6.45574	5.49607	5.6458	7.18732	4.31671	5.08146	4.44779	4.26719	3.96573	6.8424	3.89822	7.34598	4.55217	6.91679	4.33813	6.41452	5.45513	5.45011	7.66542	3.94553	5.58285	5.62298	4.56363	4.38059
AC018558.1	8.1198	8.37004	8.62686	8.26344	8.29484	8.18182	8.62806	7.98614	8.3218	8.23813	7.74295	8.32913	8.56746	8.145	8.16859	7.57927	8.79857	8.29702	8.33408	8.40172	8.46483	8.40979	9.08739	8.78022	7.79114	8.16143	8.24877	8.41204	8.57519	8.95596	8.13622	8.01606	8.66491	8.15224	8.51654	8.7913	8.7794	8.50881	8.39251	8.25531	8.20902	8.48683	8.32084	8.69631	7.80851	7.45135	8.5252	8.04893	8.87818
AC018558.6	7.00457	6.5813	5.58399	7.04242	6.14812	6.87098	7.71706	6.96982	6.83408	7.74086	7.45309	7.5391	7.42648	7.46087	6.42614	6.07535	7.2105	8.22238	7.39414	6.83999	6.00736	5.80581	5.59081	7.34739	6.68175	7.35685	6.96261	7.48321	4.67473	6.73678	6.50088	6.64499	6.58836	5.68718	6.71393	9.33277	5.82842	5.44582	5.91636	8.5509	7.57402	7.10079	8.00593	7.10407	7.08864	8.16338	7.35025	7.69382	6.02412
AC018630.2	10.1355	10.4124	10.0981	10.1351	9.57623	9.17109	9.45786	9.46059	12.0469	9.27271	9.51699	9.1062	9.36364	10.3414	9.50763	9.6047	9.37197	9.64371	9.84046	9.72655	10.2036	10.3847	10.3534	10.3132	9.83246	9.88579	10.1418	10.2733	11.0421	10.5319	10.9606	11.3992	10.6507	10.1481	9.97405	10.1826	9.9144	10.5344	10.9335	11.012	10.0847	11.6216	10.9493	10.439	10.24	10.1273	10.0677	10.1998	9.78791
AC018638.4	7.56388	7.92575	7.49731	7.11423	6.78291	6.52326	6.7117	7.26072	7.11244	6.89112	7.01056	5.80585	6.84676	7.4039	6.98885	7.36843	5.9365	6.87696	7.71821	6.99623	6.8416	7.54567	7.63915	7.802	7.21991	6.8927	7.47916	7.69238	8.52701	7.99547	8.16689	8.99197	8.54658	8.25927	7.47093	7.56091	6.54588	8.30106	8.40695	7.68431	7.32003	8.85371	8.66199	8.01634	9.01653	8.2544	8.09748	7.64159	7.71276
AC018638.5	13.6575	13.2834	13.4397	13.4152	12.6984	11.8746	12.6552	12.196	12.9362	13.2832	13.4758	13.2083	13.3618	12.8258	12.8463	12.414	13.0419	13.0504	12.8528	13.1734	11.7448	11.8347	12.3758	13.9741	13.2851	12.793	13.2093	13.9541	13.5421	13.6364	13.529	13.1758	13.1599	12.8362	12.6803	12.4839	12.3109	13.2152	13.4188	13.5606	13.653	13.2101	12.8298	13.5542	13.6461	13.8026	12.7444	13.8302	12.4161
AC018641.1	2.84987	2.82726	2.80632	3.3033	3.68952	3.31831	3.39766	6.12268	2.90683	2.8251	2.93608	2.77109	3.83965	2.81345	2.82702	3.55893	2.8432	2.84589	2.86828	2.84642	3.23143	3.05812	2.84909	2.77788	2.83541	2.902	2.83776	2.77996	3.06924	4.85267	2.81692	2.97605	3.20026	3.06544	2.92201	3.01626	3.76247	3.08529	9.29206	2.78282	2.76701	2.94722	3.17776	2.90666	2.8338	2.80013	3.07186	3.07623	3.33224
AC018647.1	8.55806	8.61101	8.6072	8.52691	8.96348	9.05595	8.99583	9.27023	8.56127	8.82274	9.44552	9.07227	8.79483	8.65619	8.93721	9.20858	9.1708	8.77687	8.65523	8.89905	9.16373	8.91905	8.7695	8.85728	8.78552	8.64895	8.5392	8.40052	8.17936	8.34894	8.43914	8.35322	8.7109	9.01558	9.00796	8.59424	9.29031	8.58715	8.46819	8.31602	8.83354	8.36634	8.70207	8.59663	8.52554	8.40428	8.69078	8.58648	8.93581
AC018653.3	14.5597	14.563	14.5255	14.4236	14.1868	13.9981	14.3527	13.9507	14.592	14.6243	14.7224	14.4648	14.3103	14.1798	14.2999	14.368	14.2257	13.5617	14.4092	14.3019	13.936	13.7586	14.2759	14.0464	14.4382	14.1004	14.1311	13.9018	13.4228	14.2811	12.8762	13.622	13.985	13.3865	14.4689	13.6774	14.2586	14.0001	13.7745	13.7488	14.5622	12.3081	14.5182	13.7969	13.8049	13.9663	15.0282	14.4214	14.1271
AC018659.7	11.1019	10.9597	11.2843	10.8775	12.7696	10.7847	11.4565	12.0415	10.2616	11.6826	12.905	10.6344	10.3941	11.0868	11.1228	11.1437	11.0973	11.4876	11.4699	11.3104	10.7519	11.5948	12.0532	10.4186	10.9155	10.2424	10.5008	11.5217	11.9867	11.0697	10.8876	9.35923	10.3174	12.9898	12.0047	10.9678	12.3387	11.7296	11.9631	9.90068	11.0315	11.5842	12.776	11.237	11.3938	12.103	11.5542	11.3169	12.8479
AC018685.1	9.35244	8.53754	8.3317	8.2434	7.44081	7.89481	7.26955	6.80677	7.83764	7.53796	8.01798	7.99064	8.46917	8.47202	7.62813	7.38668	8.23527	7.83568	7.93606	8.73732	7.90351	8.36393	8.05201	7.94197	8.354	8.59927	8.20523	9.88347	10.8679	10.049	9.34725	10.281	10.6731	8.98088	8.55391	7.97723	8.15408	7.66438	9.93854	9.49643	8.56703	10.696	10.4645	9.64932	9.88163	9.48288	8.86536	8.47373	8.08179
AC018685.2	7.59747	7.05443	7.31451	7.42614	6.94981	7.78044	8.03492	8.17177	8.17948	8.39006	7.15778	7.27797	7.40506	7.79849	7.27626	7.16011	7.64604	8.2141	8.58106	7.90679	8.41078	7.76205	8.05263	7.54143	7.93188	7.77277	7.50338	8.08147	7.45323	7.27797	7.50431	8.85772	7.51358	8.15361	7.54358	8.49179	7.51554	7.9088	8.02622	8.06876	7.59953	9.38378	8.1813	7.5921	8.19808	7.86292	7.34002	7.90134	6.92177
AC018697.1	10.916	8.78167	9.01393	9.76246	8.9915	8.86168	8.63586	8.22101	7.94118	8.75792	8.22586	8.5767	8.35111	8.93095	8.4762	8.45384	10.4329	9.30294	9.28786	8.51216	9.13245	9.563	9.11359	9.43236	8.88497	9.05424	8.31298	10.8671	8.3323	9.08335	8.39748	8.48771	8.436	9.55537	12.1577	9.71264	8.9092	8.3896	8.25344	7.92209	8.18942	9.42361	8.07758	8.45353	8.97667	9.2381	8.9941	9.31232	9.30325
AC018742.1	5.40476	5.61338	6.10463	6.0683	6.65227	6.01712	6.10392	6.13566	6.42731	5.48453	6.0984	6.03348	5.20302	5.89121	6.43164	4.85593	6.64496	5.68587	6.04494	5.79728	6.08223	6.13462	6.28529	6.10011	6.02715	5.91026	6.14021	6.41802	5.81692	5.72529	6.2216	4.772	5.48336	5.6349	5.61618	6.03645	6.86783	6.30469	5.01675	5.40361	5.97084	5.31747	5.29395	5.84047	5.66434	5.77657	5.8586	6.33394	5.77158
AC018804.1	11.0611	10.1276	10.3264	10.6371	11.907	11.1893	10.8336	10.8639	10.2103	11.0631	10.705	10.6385	10.688	10.6772	10.5381	10.5816	10.2417	10.0018	11.2409	10.9593	10.5112	11.2534	10.9026	10.11	10.3922	8.27509	10.2123	11.0343	10.814	10.9455	10.8784	10.206	10.1885	10.6731	11.6143	10.5412	10.6606	11.2414	10.356	9.90052	10.5189	11.4976	10.527	10.7625	10.0115	9.76791	9.70265	10.2446	10.6023
AC018809.3	10.6345	11.139	11.0296	10.9463	11.443	11.7007	11.1464	11.6344	11.2313	10.9535	10.3574	11.1091	11.3129	11.1322	10.9312	11.4546	10.936	11.0717	10.7723	10.791	11.8316	11.1202	11.7176	10.6105	10.7566	10.8171	11.2135	10.2987	10.8263	10.7695	10.9115	10.6231	10.9339	10.8149	11.1661	11.4974	11.3618	10.9019	10.473	10.8888	11.3891	10.5741	10.6735	11.1699	11.3116	10.9805	10.9902	11.5933	11.2746
AC018814.1	12.3856	12.2886	11.8016	12.2584	11.822	11.9844	11.1278	11.2977	12.4116	12.1966	11.7758	12.1422	12.0741	12.2107	12.3195	11.2697	11.9071	11.7206	11.587	11.9276	11.4579	10.9676	11.0654	11.4466	12.0604	12.124	11.8648	12.0973	11.4798	12.0352	11.4207	12.1116	12.712	11.9099	11.8221	11.0953	10.8826	11.4819	10.5571	11.4314	11.7251	12.3194	11.717	12.0358	11.5136	11.6694	11.539	11.4537	10.9286
AC018816.1	6.80461	7.40192	6.87718	8.17255	7.46222	8.10041	8.18744	8.34071	7.04562	7.49258	7.54929	7.43029	8.21792	8.28904	7.96849	7.39694	7.71405	8.02225	7.53716	7.46587	7.98852	7.86604	7.98438	7.67447	8.0053	7.24685	7.53672	7.51911	7.11582	7.19884	7.49568	7.05762	6.84205	7.5773	7.07847	7.58675	7.04017	8.32572	7.24885	7.30587	7.07669	7.27877	7.09292	7.17952	7.83507	7.75044	7.53345	7.31853	6.73383
AC018865.2	12.8532	12.9849	12.3006	12.6266	12.1549	13.2006	12.4066	12.5813	13.3533	12.7812	13.1788	12.8156	13.3724	12.6664	12.3605	13.015	12.6678	12.7759	12.9884	12.8622	13.1135	13.1041	12.4287	12.9463	12.5243	12.8364	12.5854	12.6809	12.8288	12.9204	13.3408	12.7511	12.2833	13.1478	13.0089	12.6351	13.0572	12.804	13.2031	12.5495	12.4275	13.3786	12.473	13.3467	12.4971	12.2646	12.6113	12.6049	12.3727
AC018866.1	7.41229	6.97739	7.31228	6.90829	8.42024	7.90523	7.11567	7.55753	6.39139	7.11534	8.25737	7.95107	7.74795	8.33951	8.04249	8.19838	7.31167	7.95854	7.886	7.01984	7.89866	7.64861	8.83391	7.38608	7.39257	7.45902	7.32772	7.91967	6.22177	8.09782	8.02542	6.45015	7.1215	7.86198	7.75976	7.12641	8.62942	7.42743	7.43615	6.98588	7.95371	5.78629	6.94029	6.31656	6.36354	7.28614	7.36749	6.32955	6.57389
AC019055.1	4.88604	4.55455	4.83638	4.82676	3.88574	5.56675	3.59242	3.35542	4.20271	3.45043	3.44748	6.1253	3.49028	3.48866	4.97131	4.36786	4.53821	3.26721	5.19968	4.03453	4.22168	4.4463	4.92907	4.86331	4.22986	4.41708	4.87083	4.45438	5.23523	4.89023	4.73166	4.97889	5.40125	5.20386	4.57091	5.37984	2.8634	4.20118	4.52674	3.93602	4.43093	4.25787	4.04253	3.394	4.2909	4.10544	4.75739	4.30377	5.40671
AC019064.1	4.25343	6.47003	6.21138	8.28979	6.58737	7.99419	7.02281	8.44348	6.34178	6.6555	6.05498	8.05785	7.93931	7.71109	7.26727	8.16613	7.3129	6.68441	5.74006	8.04969	7.6125	7.33088	2.99201	6.15685	7.05133	4.75552	8.00011	5.32287	4.49533	3.86838	2.99869	3.08925	4.09776	8.84771	7.20349	6.75798	8.41094	8.76138	4.39191	5.78958	2.93691	3.30683	4.95103	4.45605	6.83883	6.71295	5.87709	5.84404	6.50632
AC019068.1	2.89398	2.87722	2.89573	3.10874	3.13285	3.50514	3.76757	3.68932	3.15416	3.06145	3.09751	3.46709	2.89759	2.93301	2.96079	4.51891	3.48021	3.1317	3.03885	3.1365	3.5917	3.15443	3.11015	3.12159	4.42656	2.97686	3.13181	2.92562	5.10765	2.90295	3.02887	2.94366	3.16765	3.6697	2.9421	2.98695	5.79878	3.51337	3.13207	3.29933	3.02639	3.09762	3.24121	3.2211	2.88101	2.96667	3.06972	3.38293	3.07941
AC019080.1	9.43915	9.32482	8.97892	9.03492	9.15982	8.95087	9.31741	9.19192	8.71124	9.04755	9.24543	9.29372	9.33186	9.25677	9.4224	8.86373	9.60091	9.28573	9.7626	9.21245	9.72825	9.74939	9.29322	9.19255	9.05034	9.29361	9.20528	9.49673	9.75918	9.68032	9.69976	9.82698	9.72074	9.99334	9.92279	9.5827	9.50358	9.05942	9.43359	9.39194	9.11869	10.2511	9.80337	10.1705	9.7994	9.28099	9.61077	9.51274	10.1209
AC019118.2	8.75689	8.82684	8.78338	8.49209	8.61846	8.57769	9.03091	9.36647	9.00135	8.91455	8.92387	9.62221	8.76104	8.15598	8.40081	9.03355	8.56033	9.08673	8.92869	8.66095	8.37818	8.74075	9.06363	8.72908	8.94251	9.41508	9.4212	9.0349	10.364	9.86319	9.55124	10.0379	8.95773	9.37467	8.56715	9.39079	9.66519	9.32525	9.7995	9.89934	9.62378	10.1452	9.66348	10.0461	9.14003	8.76827	9.06604	9.09976	8.3818
AC019131.3	9.42945	8.69371	9.5405	12.5689	9.52725	11.7545	12.2594	10.4317	9.42543	9.24107	8.32588	10.9863	11.4924	11.134	9.05282	11.3043	10.5732	10.3802	8.43935	11.4459	10.8879	10.2985	9.21496	10.52	11.6333	10.6668	11.9358	10.7124	8.92879	9.67193	9.38211	10.3458	9.77659	10.2259	8.78753	8.41887	9.37321	12.1036	11.4913	10.8904	9.23473	11.0045	9.4821	8.47168	11.4309	11.1886	8.49963	8.55465	8.78009
AC019155.2	5.39087	5.68808	5.12899	5.32287	6.28447	4.71307	5.41836	3.19585	5.33205	4.95521	6.56186	4.74576	5.69079	5.57126	4.98768	6.17015	6.93049	6.29472	5.82638	5.52748	5.77491	5.88389	5.83644	5.37013	4.56469	5.47347	4.90606	5.13446	5.65145	5.38949	6.09586	5.62541	4.9347	5.29967	6.412	5.89151	5.36559	4.8385	5.71102	4.46883	5.47541	5.53864	5.73538	5.23963	5.27596	5.95343	5.88569	6.03635	6.23714
AC019205.1	5.69341	4.96273	5.64139	6.2788	5.00577	6.47209	5.11782	6.60852	4.92385	5.86521	6.34422	5.31626	5.64652	5.57407	4.98708	5.79544	2.95796	5.20186	6.86741	5.50877	4.96736	4.33124	5.09759	6.75255	5.93633	5.95489	5.16068	5.17975	5.57928	4.76463	3.78231	6.01087	4.42848	3.56826	4.59186	5.05678	5.67532	6.19657	7.29878	6.52667	5.90309	6.24094	4.86351	5.09355	5.76849	5.09759	5.78292	6.25438	4.76038
AC019209.1	5.2261	7.24978	6.29369	5.03853	3.69178	6.25334	3.81822	4.68481	7.50896	5.41661	4.544	3.50552	5.88175	5.07018	5.37966	5.68179	4.523	4.71284	6.51161	3.88574	4.58756	3.8206	4.90627	4.25257	5.30325	3.06763	4.97849	3.40557	3.06995	6.27653	4.56789	7.49427	3.34884	4.07276	4.30288	4.57602	6.80447	4.53204	4.44689	6.59147	4.00544	4.16861	2.96333	3.7477	4.16226	4.21815	4.23636	4.35459	5.24422
AC019254.1	7.56257	7.61909	7.49072	9.96726	8.34883	8.31913	8.78196	9.13667	7.76514	8.17238	7.64321	9.4669	8.12465	9.02158	8.02699	9.34512	8.99721	7.88905	7.95666	11.9967	8.79825	8.98532	7.49304	7.52963	8.25971	7.45794	9.85182	6.96676	7.60063	7.25788	7.10064	6.62211	6.80647	8.44797	8.71314	8.3472	9.86097	8.69404	6.48806	6.83328	6.78322	6.34639	8.30619	6.57635	7.49133	8.01633	8.1022	7.41742	8.64662
AC019294.1	6.36504	6.38281	5.56728	6.58917	7.67778	6.37796	7.52604	7.2248	6.18792	6.85573	6.10604	5.9365	7.25617	7.47646	6.18991	7.39661	5.98202	6.35079	6.42681	6.48529	6.76715	7.07591	6.56823	6.83819	6.18572	4.22617	4.95583	7.30335	6.71845	7.19679	7.73133	8.75608	6.41948	5.63658	6.93441	8.00403	6.27865	6.14409	6.21783	7.2537	7.40989	7.19244	5.88349	7.14428	6.27034	6.41564	5.70374	7.0665	7.53113
AC019294.2	6.24627	5.83682	6.32038	6.14734	6.6749	4.91447	7.72418	6.83469	6.74563	6.68534	6.59401	6.56088	6.58227	6.09669	5.62389	4.71373	5.34887	7.08009	6.19094	5.9381	6.39831	6.38737	7.4699	6.51026	6.23549	6.47729	6.97998	7.79032	8.64469	6.70336	7.13773	6.83355	6.22389	6.56324	8.29723	7.10954	6.81817	6.37511	8.54337	6.78091	7.09688	7.73893	7.3805	8.31369	6.53961	6.05987	6.33078	6.54661	6.96007
AC020551.1	12.8141	12.915	12.6276	12.9265	12.2222	13.1827	12.8065	12.9664	13.0322	12.569	13.838	12.4346	12.8022	12.4686	13.2574	12.5959	13.2426	12.671	13.1275	12.8646	12.4356	12.6941	13.0058	12.9432	12.6552	12.9091	13.1158	13.1342	11.7932	12.9439	12.3038	12.4957	12.9426	12.3631	11.8526	12.9953	12.062	12.8118	12.7579	12.5679	12.8072	11.8038	13.1562	12.9953	12.3927	12.092	13.7144	13.6397	12.4231
AC020595.1	17.2186	17.3486	17.3225	17.0766	17.1526	16.87	17.106	16.7773	17.1526	17.2298	17.3359	16.7927	17.0766	17.0347	16.968	17.1991	16.9278	16.8358	17.084	16.7811	16.9738	16.9077	17.1526	17.2972	16.8972	17.1897	17.1708	17.1526	16.9972	17.2298	17.2623	16.9972	17.3225	17.062	16.968	17.0083	16.8924	17.2851	17.377	17.1897	17.0083	17.1359	17.2095	17.2298	17.3225	17.0907	17.1991	17.4692	16.9524
AC020636.2	7.09781	6.83673	6.36254	6.63803	6.92797	6.52733	6.85737	6.12679	5.87097	5.82385	6.47475	5.55238	6.37331	6.64403	6.49752	6.40439	6.5182	6.03738	6.49347	6.08609	6.76587	6.74304	7.58319	6.75765	6.33738	6.09356	6.37279	7.72284	7.34427	6.94662	7.01889	7.04367	7.62013	7.46756	6.89884	6.81589	5.95916	6.50992	6.63273	6.29219	6.02189	6.97865	7.46711	7.44729	7.22779	7.80265	7.2426	6.7474	6.91229
AC020637.1	7.38319	7.13484	8.6556	7.28253	7.73782	7.9694	7.8444	8.74492	7.83245	7.24653	7.21636	8.16546	8.05081	9.12621	8.12145	7.70903	6.80269	8.5075	7.88463	8.36655	9.18562	7.72704	7.66479	8.52567	8.84616	6.99459	8.45734	7.36372	8.55295	7.45917	8.44188	8.15921	7.00933	8.87826	8.74466	7.43892	8.61068	8.12896	7.76816	6.90397	7.02101	7.54778	7.24886	7.13679	7.39723	7.23852	7.8071	8.0086	8.75971
AC020659.1	10.6185	10.3271	10.8613	9.92189	10.738	10.5666	10.4847	10.8059	11.0246	11.1447	11.8379	10.2033	10.5009	10.6381	11.0413	10.6985	10.5092	10.6737	11.4428	10.1635	9.67373	9.60687	10.7755	9.65806	10.5154	10.5952	10.3714	10.8021	9.99719	11.3213	11.873	10.3268	10.9748	10.189	9.65878	10.3646	10.8128	10.2644	9.43149	10.2039	10.6228	10.4919	10.7688	11.0457	10.5213	10.8583	11.4697	10.2024	11.6155
AC020718.1	6.62146	6.86613	5.79746	6.09651	7.22873	6.1617	7.83507	8.24492	5.34714	7.0546	5.95255	7.23134	6.91386	6.76458	6.59311	6.04193	7.21561	6.73095	6.7167	7.64919	6.30561	6.24027	4.3644	6.71537	7.00321	7.29637	5.98682	6.75719	5.99777	7.72934	7.54534	7.19062	6.15224	6.43379	5.16387	7.13688	7.71583	6.79494	6.88022	7.7636	8.58227	7.09382	6.74973	6.07467	6.3345	6.13603	6.34725	7.07687	7.19198
AC020719.1	3.48866	3.75233	3.61458	3.67539	3.5811	4.46758	4.2992	4.94939	3.50179	4.31105	5.55564	3.36634	3.50742	3.67251	4.12207	4.61186	6.11683	3.49337	3.63213	4.25939	4.60041	3.89137	3.87678	3.89979	4.15499	4.71074	3.71812	4.06754	4.52346	3.37774	3.71271	3.88675	3.57499	3.89779	4.02774	4.73334	3.01427	3.12429	3.9358	3.74202	3.55853	3.24552	3.85272	4.06478	3.75899	4.04168	4.2674	4.00955	4.88431
AC020763.2	8.30378	7.45015	8.71177	8.37661	8.61047	8.39131	9.17	8.7172	9.53115	8.32477	8.15316	8.33806	9.11757	8.07216	8.40865	8.07216	8.29866	8.28271	8.64159	8.99135	8.39972	8.60033	8.89144	8.24666	8.99349	8.38268	8.75701	8.29502	8.01844	8.49792	8.39037	8.43843	8.2912	8.81499	8.16131	7.87398	7.95079	8.31807	8.18926	9.00583	8.17192	8.1694	7.68397	8.02904	7.0186	7.81187	8.06802	8.19778	7.73347
AC020912.1	5.40931	6.25929	5.54089	7.02924	8.29686	6.03488	6.76845	7.8065	5.59365	7.02266	7.77414	5.9743	5.04028	7.82383	8.37327	3.07691	8.10981	6.416	6.63452	4.75852	5.80441	6.20628	5.52023	3.60129	6.04763	7.75899	5.91833	7.24685	5.50356	7.20163	5.58735	7.58965	5.6906	5.42823	4.87125	6.76251	6.62896	5.53031	7.24669	7.94969	7.21101	7.15026	8.80189	7.01778	5.90616	7.0041	7.27358	7.14644	6.36304
AC020937.1	3.31527	3.33127	3.30717	4.01541	3.97136	3.01307	2.88407	3.80307	3.18397	3.15766	3.43007	3.3923	3.66791	3.76008	3.91056	4.65352	4.34392	3.55221	3.07803	2.84817	3.14421	3.27225	3.16964	3.08506	3.48407	3.40039	3.44006	3.38706	3.61015	6.31706	3.38945	2.91247	4.12828	3.24883	3.42439	3.95771	3.08286	3.47747	3.86577	4.66817	3.81906	3.24914	4.26987	3.37826	3.20704	3.20751	3.37636	3.52024	3.04293
AC021074.3	7.72634	7.79897	7.80145	7.75486	7.8966	7.9876	7.62845	7.40425	7.96952	7.79529	8.06108	7.4966	7.72623	8.00871	7.85611	7.37712	7.40973	7.68016	8.02817	7.84818	7.55762	8.13804	8.02854	7.74592	7.6577	7.77633	7.68105	8.03927	7.71253	7.68534	7.86676	7.87707	7.85305	7.59365	7.62891	7.60984	7.80788	7.74729	7.88983	7.71428	7.72437	7.614	8.08648	7.61578	7.65476	7.64858	7.77005	7.64142	7.59123
AC021078.1	9.55632	9.03931	8.37798	8.44828	9.15572	9.4681	9.9365	9.61668	8.39655	9.29923	8.58651	10.714	9.70003	9.55663	9.39985	8.55496	10.7299	9.09797	9.5084	9.25179	10.0159	9.71518	10.0341	8.74329	8.97116	9.24796	8.42576	9.05406	8.03713	8.96776	9.19118	8.51075	8.36017	9.11316	10.8969	10.077	8.72466	8.72725	9.33216	7.90818	8.43461	8.77277	8.23992	7.52035	12.7255	7.38965	8.49763	8.00418	9.64993
AC021086.1	7.79449	8.17778	8.23452	7.61493	6.72682	7.6227	6.11361	8.02302	8.67691	7.37615	7.18536	7.01265	8.38387	7.80554	7.59836	8.90221	7.18843	7.67113	8.27993	7.27754	7.22218	7.38906	8.0105	9.36032	7.75576	8.54793	7.34831	8.70895	9.79871	8.23014	8.10212	9.05208	8.89223	6.92625	6.90316	8.28017	8.7575	6.90644	9.52069	9.25361	7.78915	7.9312	8.11931	8.59803	8.58645	8.38629	7.97267	7.6463	7.03922
AC021087.1	11.1227	11.8308	10.5775	12.8729	12.6552	12.4097	12.3922	12.2723	11.6886	12.2119	12.2826	13.2142	11.1401	13.4171	11.8658	12.1884	13.4459	11.9788	12.9342	12.0815	11.6974	12.3675	12.8687	12.1117	12.3208	11.1285	13.5512	10.7828	11.7413	12.8559	10.6812	10.2688	10.7746	10.6524	12.1173	10.2553	12.6497	12.3236	9.53736	10.9616	11.6838	10.8763	12.6127	12.7283	11.8124	12.4277	14.0766	12.4277	12.9579
AC021087.5	5.07445	4.63694	4.94981	4.80515	4.49984	4.49491	4.77429	3.63608	3.53628	4.06063	4.56363	3.86946	4.54815	4.1982	4.06648	4.8875	4.63927	4.1223	4.74317	5.03315	4.57692	4.96758	6.08885	5.28937	4.21405	4.89064	4.37281	3.45753	5.80258	4.82867	4.23048	5.58361	3.61077	5.09103	5.25454	4.77677	3.16916	4.30835	4.72282	4.51203	4.07867	3.8922	4.25193	3.89443	3.68104	4.23157	4.40982	4.29134	4.45438
AC021092.1	7.45179	8.0093	7.81388	7.35176	7.99142	7.40022	7.46679	7.70329	7.47661	7.60215	7.74164	7.36215	7.84061	7.77634	7.83798	7.58646	7.6451	7.52437	8.4111	7.63708	7.95183	8.31207	8.46522	8.20755	7.50588	7.47631	7.75854	8.22811	8.26667	7.88186	8.14745	7.77828	9.25849	8.57173	8.32781	8.20815	8.00853	8.62672	7.81142	7.85188	7.58843	8.83904	9.15294	8.44194	8.11439	7.99739	8.06123	8.00011	8.24915
AC021106.2	16.6945	16.8517	16.633	16.3652	16.3366	16.5389	16.4393	15.8059	16.3853	16.3535	16.4723	16.3575	16.1242	16.1356	16.3402	16.1712	16.3853	16.3366	16.5542	16.1431	16.2891	16.2612	16.4767	16.5314	15.8477	16.0156	15.9594	16.6818	15.3464	16.3121	16.3349	16.2466	16.348	16.004	16.2783	16.7173	16.1242	16.0105	15.8698	16.2153	16.8152	14.912	16.4372	16.3312	15.9448	16.2171	16.7773	16.3331	16.1198
AC021148.1	8.41056	8.91872	7.94547	8.11428	8.62824	8.2342	8.80561	8.50952	8.23117	8.19032	8.03994	7.74539	8.41433	8.15861	8.12878	7.87567	8.11849	8.27425	8.77096	7.87825	9.12709	9.38148	9.0714	8.66863	8.41132	8.45375	8.25471	8.56696	8.72387	9.04729	9.67288	10.8606	9.00415	8.7609	8.8935	9.50234	8.73313	8.42623	8.7472	9.17909	8.39892	9.83754	8.98744	8.56716	8.93318	8.78345	8.84889	8.94173	9.75219
AC021180.1	13.0468	11.9115	14.7475	15.9833	14.6874	15.9181	15.8198	15.4665	14.671	13.9132	11.5028	15.723	16.0168	15.8534	14.0161	15.843	15.3977	15.2334	10.8489	15.7963	15.8698	15.1252	12.797	15.4272	15.9155	15.0938	15.951	13.3162	9.81741	10.6528	11.5308	12.0405	14.5764	13.9462	12.1073	11.7869	15.7199	15.946	14.215	15.3044	13.2536	14.479	12.1525	11.6224	15.4997	14.9061	12.8396	12.3605	13.658
AC021218.1	14.4286	13.078	13.7251	13.4716	12.7987	13.7505	14.3774	13.0533	13.6795	13.7933	14.3331	13.7264	13.7941	13.2014	13.9121	13.7772	13.5591	14.0509	13.2919	13.4489	13.5636	13.8551	13.0998	13.6323	13.518	13.7796	13.0738	13.9005	13.7928	12.5421	13.2481	13.5081	14.1956	13.6527	13.233	14.5323	12.8144	13.5292	13.6443	14.0712	14.6295	14.2235	13.31	13.4063	14.1998	14.269	13.8519	14.1289	13.0299
AC021355.1	3.34575	2.81885	4.49135	4.67144	3.60031	3.14182	3.35452	6.20452	2.85406	4.87487	3.03007	5.11661	2.87413	2.85982	2.87576	3.89606	2.88646	2.84653	2.83087	2.86809	3.3162	3.04901	2.84519	2.87587	2.84561	2.86555	2.82912	3.71358	2.98589	4.59078	3.19626	3.29363	2.8116	2.98442	2.96097	2.84206	3.21058	3.28953	3.2947	3.2285	3.57288	3.16793	2.85748	2.85413	2.8525	2.84219	4.08614	3.99418	4.06308
AC021451.2	15.192	15.2561	15.2709	14.8787	15.3945	15.0925	14.8365	14.7395	15.4139	15.4813	15.5378	14.8086	14.8527	15.3587	14.8703	14.517	14.6774	14.7652	15.2123	14.5472	14.7994	14.7307	15.1866	15.1055	14.8127	14.9464	14.6157	14.8142	14.2818	15.1653	15.2759	15.0888	15.4382	14.8527	14.9945	15.3647	14.9098	14.8239	14.6819	15.0316	14.948	15.2975	15.5498	14.7994	14.972	15.6057	15.2796	15.1333	15.5073
AC021491.1	8.94429	9.03296	8.54877	8.79854	8.06713	8.67531	8.07548	8.65945	10.8699	10.6907	9.75965	8.4779	10.0677	8.78321	9.46984	8.6462	8.47122	8.59579	9.25164	10.2432	6.82909	7.1283	8.04592	8.81044	9.01837	9.48226	9.35727	9.97355	8.90067	8.53862	11.382	8.86643	8.50658	4.1917	8.33743	8.23558	6.66281	7.25632	8.59517	8.18203	8.79613	8.82312	9.40277	9.27683	8.49997	9.15064	8.9619	8.45353	8.81138
AC021546.1	10.9832	10.9139	10.8674	10.87	10.8997	10.3214	10.6416	11.0047	9.62646	10.0595	10.6458	11.1196	10.8006	10.756	11.0465	11.285	10.7556	10.4577	11.1465	10.9424	10.7021	10.8354	11.4719	11.2602	10.3596	10.4159	10.484	11.022	10.8548	10.8372	11.6529	10.9864	11.0635	10.9101	11.0638	10.7674	11.4938	10.5885	10.7132	10.5701	11.2455	10.2931	10.7774	10.4568	10.1203	10.5403	10.7314	10.4628	10.4883
AC021613.1	7.4762	7.10018	7.13073	7.5798	6.20732	6.49628	6.439	6.47603	7.58962	6.92178	6.61288	6.48454	7.27767	7.53446	6.59821	5.919	6.57609	7.26183	6.97028	7.15862	6.81956	6.04178	6.46833	7.60494	7.49866	6.70169	6.85474	7.1094	6.80726	6.12571	6.96273	7.56791	6.46978	6.71552	7.25612	7.40027	6.44063	7.01689	7.42901	6.5475	6.92716	6.7787	7.21457	6.66922	6.95191	7.11271	6.91817	7.24503	6.61877
AC021678.2	9.96242	9.81383	9.93917	8.56745	9.298	7.66897	7.56916	8.02993	6.92065	8.97496	8.11977	8.14076	7.56564	10.0602	9.81383	9.96366	7.09058	9.83843	9.78238	8.46459	9.59011	10.9606	8.49997	10.3824	10.135	8.50937	7.61817	6.83548	7.83984	8.97557	8.27782	7.32135	5.47672	8.08318	7.62362	6.23633	8.06968	9.07918	7.33226	6.20813	6.72739	7.10549	6.56626	6.81018	7.65924	7.84046	7.69228	7.21232	8.59286
AC021683.3	6.84127	6.73838	6.53761	6.74604	6.96209	7.0256	6.98245	6.91073	7.15965	7.11691	7.45539	6.82356	7.05484	7.09365	7.0696	8.14291	7.42826	6.84572	6.68968	6.6942	6.58022	6.56512	7.29495	6.58217	6.73178	6.67373	7.00142	7.01742	6.99836	7.37171	6.89902	5.85402	6.66471	6.36386	6.54081	6.99188	7.00573	6.79411	6.05985	6.09192	6.49717	6.23825	7.36356	6.95136	6.33218	6.9579	6.97696	6.58526	6.85295
AC022007.1	3.82184	3.36754	4.47475	3.15342	3.06014	3.90748	4.03953	4.24141	3.29962	3.13159	3.38206	3.3079	3.93623	4.35633	2.88611	3.21938	3.20993	3.31102	5.18402	3.24654	3.10387	4.27159	3.22904	3.91748	2.85972	3.92182	3.20691	3.1765	2.88196	2.85814	3.49729	4.33354	4.17988	3.53573	4.4365	3.30398	4.56853	3.15705	5.10601	4.0365	3.70987	3.54112	3.37807	4.31297	2.90108	2.94636	4.60334	5.00619	3.81162
AC022031.2	11.4191	11.6862	11.5223	12.3364	12.4001	10.8573	12.6801	11.88	10.9424	12.4764	11.3683	12.2258	11.3234	12.4413	11.6392	12.4395	11.4181	11.0322	10.8231	11.4751	11.7556	12.8371	11.7491	12.1337	11.4622	10.6537	11.3594	10.781	12.8405	12.2388	11.3786	9.16448	13.7993	11.2931	12.0221	12.5447	11.6211	12.3227	11.2152	10.5257	12.0731	12.1786	13.2364	11.6422	11.5818	10.8241	11.6999	12.0438	14.3634
AC022034.1	9.76798	8.89144	11.1664	8.69895	10.0589	8.79809	8.18159	8.91709	9.46596	8.43477	8.61988	8.77007	8.40836	9.60346	9.65951	7.33847	9.03463	8.59067	8.88528	8.81994	8.64514	9.77281	10.7768	8.69954	10.3602	8.57625	9.16938	9.805	9.73138	9.33786	9.25466	9.30648	8.75564	9.2	8.77932	8.32352	8.99704	8.67375	8.5899	8.54182	8.14557	8.79307	8.91464	9.37211	9.80365	9.37959	9.86545	9.14335	9.97468
AC022034.2	10.9625	11.5976	10.7234	11.0614	7.45508	8.42104	7.24072	7.65346	8.43902	9.05516	9.39021	9.19594	9.60503	9.50656	9.85121	6.98572	9.66469	9.54237	10.3187	10.41	7.72023	7.72098	8.47343	9.56	10.7306	11.2525	11.2314	11.8327	9.4453	11.9028	11.5241	11.8244	10.6864	7.66686	7.90024	10.8467	8.98686	9.0995	10.6878	11.2086	10.8872	11.632	11.3121	11.2324	11.3172	11.2978	11.4626	11.0321	8.29396
AC022107.1	9.85361	10.6923	12.4148	11.4356	10.6493	10.8169	10.5779	11.2276	7.91283	9.14542	11.5359	10.2723	9.69025	9.97597	11.011	8.26454	11.8199	11.4038	11.9818	9.25322	9.94589	11.7702	10.5606	10.8121	12.6669	10.2053	11.0968	12.866	8.05739	8.54457	10.6354	10.9728	10.5004	10.9032	12.2603	9.4719	8.67887	11.73	9.00815	9.45494	10.0604	8.10179	9.16219	9.78175	11.6311	12.845	11.5611	12.3411	10.207
AC022126.1	4.52544	5.12351	5.53883	5.69396	4.91179	5.17049	5.64599	5.1314	5.84622	6.27605	6.24193	5.37493	5.68773	5.67826	6.38514	4.99101	8.40894	6.32907	5.30082	5.1376	3.17529	5.23825	5.14257	5.24861	4.60949	4.67362	5.13701	5.9584	5.23483	5.21697	6.73158	4.69244	4.21386	4.44916	5.14089	5.44255	3.78416	4.5361	4.33206	6.12623	5.1302	4.87083	4.24185	5.04263	4.93974	4.88812	6.03635	5.23159	5.15625
AC022182.2	8.66023	8.33902	8.31639	7.72399	8.95711	7.66005	7.88168	7.98186	7.28688	8.21982	7.86506	8.89241	7.55678	8.89017	7.40007	9.13012	8.58194	7.84084	8.33653	7.74498	8.16937	8.64555	9.20592	8.43227	8.13344	8.38703	8.05147	8.21596	8.04555	8.73825	7.90489	7.93223	8.3438	8.75959	9.16464	8.73058	8.07457	8.01744	8.07607	7.95179	8.48907	7.74268	8.33673	8.44934	8.25508	8.66291	8.52625	8.08118	8.60492
AC022201.1	7.61604	8.06597	7.75121	7.4492	8.25238	7.01269	7.85665	7.44586	6.68712	7.39476	8.33338	7.32029	7.81559	7.69102	8.02498	8.3478	7.82537	7.74412	8.42242	7.28446	7.93037	7.92241	8.62435	7.93805	7.41121	7.36765	7.38641	8.1694	8.46412	8.01891	8.14408	8.41247	7.84031	8.17724	7.93127	8.04864	8.79701	7.48976	8.05433	7.90288	8.09463	7.86448	8.17568	8.35337	7.29129	7.63068	7.95821	7.56705	7.77096
AC022325.2	16.2365	16.0736	16.0901	15.5378	14.9748	16.1198	15.7438	15.7918	16.3933	15.9895	16.0973	15.9809	15.6469	15.4279	16.0105	15.8396	16.25	15.9945	16.0512	15.8165	14.9934	15.0865	15.5006	15.8906	15.336	15.3945	15.4947	16.2783	15.644	15.7459	15.794	15.9288	16.5038	15.5343	15.364	16.1875	15.4963	15.361	15.8187	15.9821	16.1743	15.9094	15.7597	15.7037	15.7754	15.9907	15.9253	15.7608	15.291
AC022364.1	7.05996	3.677	4.94522	2.95359	4.93492	3.06522	5.74516	7.22208	2.9033	5.64707	3.64522	5.92383	10.2619	6.43497	4.48846	7.74857	7.14819	5.59839	3.46784	3.20209	7.27846	2.91814	2.99532	9.00656	5.19287	3.99247	9.30971	4.61079	2.90381	3.13785	3.00556	2.96576	4.43246	3.10056	6.59535	3.2748	6.61479	7.67891	9.34282	4.79788	8.07563	2.83327	2.86708	3.44839	2.99316	6.92632	3.03256	6.25366	5.72087
AC022384.2	11.5085	11.6495	11.7473	11.7338	11.4617	12.7617	12.6688	12.372	12.8054	11.7705	11.3361	12.3829	11.9799	11.373	11.4771	11.8637	12.2132	11.653	11.5315	12.1101	11.631	11.8618	11.0403	11.7749	12.0937	11.9523	12.0684	10.9931	11.9397	10.8671	12.313	11.9309	11.9856	12.8662	12.3415	13.0945	12.3297	11.813	11.2465	12.1975	12.0794	11.4543	10.0806	12.1373	11.4844	11.0402	10.8909	11.7528	11.7548
AC022400.4	3.00745	2.99808	2.92552	2.9439	3.78083	3.65461	5.94303	3.45006	3.29606	3.03694	3.77409	4.84487	3.42365	3.27115	3.51409	4.36131	4.25673	3.18941	4.12873	3.28983	4.58352	3.28864	4.03148	3.31635	3.25071	3.2239	3.13525	2.94042	2.98004	3.09998	3.05374	3.25266	2.96965	3.05362	3.10703	2.95485	2.9957	3.09291	3.02082	2.95901	2.93232	2.91589	2.98533	3.25563	3.04081	3.12309	3.07563	2.95229	3.05446
AC022400.5	5.31461	4.644	5.28639	5.21104	4.07357	5.55647	4.19842	5.79483	5.90943	5.82987	5.73353	6.59284	6.10279	5.7969	5.63181	4.68315	6.74903	5.88651	5.38004	6.2941	4.61183	4.61601	4.24068	5.27998	5.91936	5.73627	5.5478	4.68827	5.21686	4.86058	4.91448	4.72604	5.14828	5.10735	4.22351	4.39431	4.88476	5.18162	5.57079	5.06857	5.34974	5.61633	5.02697	5.55953	5.20053	5.24752	5.50812	5.72532	5.0051
AC022400.7	9.97036	9.3735	10.5999	12.6123	10.7536	11.0889	11.5403	11.4504	10.6584	10.7849	9.25526	11.3523	12.1635	11.622	10.8062	12.2685	11.0446	10.5809	9.33734	12.8395	11.8832	11.1698	9.5388	11.78	11.7516	9.48718	11.2981	9.20492	8.85852	9.21917	8.84063	9.58317	9.37849	11.6974	10.1332	9.1528	10.5937	12.8138	10.3339	10.3427	9.44923	9.81643	9.83026	8.02465	10.8898	11.0028	10.0085	9.39165	9.05148
AC022413.1	8.56585	8.93423	9.28234	8.19619	9.10771	9.36183	8.98126	9.77785	11.5823	8.42276	8.84973	9.31033	8.83416	9.09925	8.76291	8.94569	9.89946	9.12668	9.07977	9.0254	8.61556	9.73606	9.28461	8.95094	8.70855	9.09633	8.44544	8.76382	9.12228	10.0287	9.61476	10.98	9.69882	9.8859	9.9496	9.32864	9.3858	9.64095	9.24487	11.4918	9.76833	10.4748	9.52531	9.05444	9.02836	8.4153	8.18888	9.09816	8.6763
AC022413.2	10.0555	10.0903	10.0276	10.1339	10.2054	10.0819	10.1493	10.2429	9.92241	10.4045	10.1037	10.3123	9.93593	10.2914	9.87105	9.75997	10.0601	10.3514	10.2479	10.0604	10.0735	10.4803	10.0619	10.2382	10.2792	9.88878	10.0867	10.2491	10.6496	9.91725	9.74934	9.89226	9.93728	9.87475	10.1033	10.4868	10.0682	10.294	10.1169	10.0424	9.64692	10.1428	9.91675	9.68754	10.4814	10.3904	10.0134	10.1576	10.0798
AC022431.1	7.3329	7.0389	7.84452	6.65143	7.33072	7.40067	7.47171	7.46876	8.49792	8.51779	7.84671	7.60169	7.82789	6.66052	7.26879	7.44346	6.3607	7.52359	6.8084	7.74687	6.82656	8.21037	7.96712	6.94103	7.84296	7.32881	8.07555	8.69589	9.04699	7.45633	6.77671	9.04487	8.73032	9.46091	6.6722	8.58425	7.71888	7.92584	8.31543	9.30157	7.86573	9.98503	8.96961	8.36093	8.38496	8.91478	7.40743	8.0333	6.70721
AC022441.1	2.88637	3.16251	3.71507	2.93389	4.61379	4.68481	3.89737	4.53392	5.10176	2.9308	3.21131	3.05791	2.95504	3.00343	3.32615	4.02322	6.00219	2.974	2.8945	2.96491	3.30683	3.66848	3.76609	3.53649	3.30428	3.0434	4.48042	3.33017	3.11806	3.04188	3.65906	3.76028	2.86002	3.89892	2.94417	3.06099	3.41639	3.06585	3.19403	3.09011	3.03234	4.00867	5.0798	3.1938	4.45459	4.28834	4.31319	3.01259	3.60342
AC022441.2	5.2643	5.30224	5.46345	4.69852	4.57947	4.29315	5.65612	5.24284	5.49547	4.45376	3.0968	4.46991	4.17852	4.38059	2.96508	3.4954	6.51041	2.97964	3.43617	4.93934	5.28074	4.93934	5.39297	5.23584	4.29335	5.11355	4.42806	4.2892	5.37342	5.40461	5.52006	5.92846	4.79166	5.74886	5.21915	5.08446	3.82656	4.88896	5.67331	4.83638	4.47192	5.59402	5.87692	3.66384	5.49336	5.00846	5.69674	4.69703	4.9767
AC022447.4	2.85058	2.8747	2.87055	3.02718	3.41774	4.3357	4.1234	4.45864	3.02031	2.96147	3.07875	3.21638	2.8697	2.9093	3.00797	4.41916	3.27146	2.98922	2.97381	3.03694	3.70384	3.52062	3.13589	3.20548	2.91083	2.89917	3.13785	3.94067	3.73937	2.8636	3.59816	2.92313	3.75548	3.31448	2.95266	2.95861	3.42492	2.82136	2.83401	3.15569	3.04372	2.94729	2.99062	3.37949	2.78378	2.88703	2.9775	3.35256	3.30363
AC022498.1	4.74431	4.24798	4.49289	4.58929	4.42196	3.01673	4.60825	3.65222	5.22063	5.1571	3.96814	4.7585	3.79123	3.90332	4.53778	2.95994	3.49929	4.48373	3.98129	4.86376	4.32541	5.52161	4.53383	5.03366	4.00567	4.44482	4.49525	5.58177	4.04698	4.2625	4.99663	6.08701	5.66348	5.6127	5.79137	5.54705	5.14714	5.34622	4.96654	5.35309	5.40614	4.66962	4.43217	4.54515	6.16914	5.64172	5.00626	5.06888	4.30966
AC022509.3	7.0488	7.37062	7.07864	7.1469	7.1731	6.57931	7.03188	6.79604	6.26571	6.02306	6.7554	6.34284	7.00338	7.08458	7.35099	6.64403	7.64401	7.14771	7.37818	6.40375	8.5685	7.76943	7.79678	7.97926	6.71537	7.14302	6.817	7.3606	7.41336	6.94843	7.01332	7.27672	6.91016	7.77777	8.24781	6.6358	7.0364	6.84046	7.19884	6.56054	6.91852	7.78961	7.46496	7.35811	7.48413	7.64032	7.80878	7.24547	7.90555
AC022535.1	10.3293	6.49062	6.59262	8.82312	10.2768	5.49188	5.62074	5.26369	6.53241	4.575	7.63303	8.36439	7.16871	6.68501	6.96533	4.80432	5.37554	5.2935	4.75406	4.25958	6.23024	7.15466	7.36781	6.57701	5.7303	5.29177	5.26687	5.38392	6.00092	9.154	6.2811	5.82567	4.30174	6.39896	6.98429	5.83519	5.31201	5.8614	5.45924	4.58415	5.07506	5.03378	6.67896	5.56166	5.49716	8.91847	5.86213	6.2095	7.3372
AC022679.2	6.30392	6.31129	6.85093	5.40443	6.56955	6.3096	7.44208	6.51921	3.51375	6.14173	6.88103	7.09531	7.34458	6.26134	7.28737	5.37013	5.88442	7.70329	5.0281	7.25965	6.51921	5.45065	6.41055	5.13446	6.15805	8.18847	7.20225	6.69681	9.63919	7.95324	8.39655	8.06258	6.63094	5.64766	6.91386	9.1706	5.17735	6.55334	7.75869	6.32938	6.72242	8.91725	7.26152	8.28577	5.95878	6.87243	5.94827	6.86217	6.21871
AC022784.1	8.01297	7.99585	7.78686	7.90276	8.35365	7.64644	7.8122	7.65247	7.91417	7.86047	8.18955	7.9822	7.62933	7.93558	7.98367	7.44205	8.08271	7.83792	8.03582	7.54928	8.13056	8.14088	8.29087	8.03734	8.32535	7.74154	7.88158	8.38167	8.18375	7.86728	8.22568	7.97568	7.90641	8.12382	8.24717	8.10321	7.42521	8.05294	8.23549	7.7363	7.65575	8.28423	8.0973	8.60582	7.86352	7.80606	7.88399	8.09906	8.44076
AC022816.1	4.86812	4.70551	3.93493	4.81373	4.79371	3.05738	5.81991	3.8074	3.9998	5.35227	4.22682	4.88286	3.70037	7.26834	5.17452	5.19511	4.76271	5.21002	4.9137	4.63413	4.83311	4.66582	3.28007	5.25018	3.51463	4.30882	5.36215	7.03065	4.72827	3.46019	3.28428	3.03569	4.85311	4.92617	5.19448	3.98883	4.94629	5.34536	4.23048	5.89353	4.81207	5.21043	4.34112	5.15946	4.25831	5.24361	3.55121	4.93953	4.54355
AC022826.2	13.8106	13.7922	12.6464	13.3039	13.7821	12.868	12.6849	13.8382	11.93	12.9045	13.7463	12.1059	11.187	13.6378	12.9105	12.1281	13.408	13.7204	14.0843	12.0782	13.7087	13.527	14.5893	13.3019	13.0486	12.1898	13.7024	13.7072	14.476	13.8364	13.7533	12.7553	11.7628	9.9731	14.8838	15.0088	10.6361	12.0828	13.2402	12.3491	13.2272	12.1528	10.6917	13.4751	12.3473	13.1336	13.0806	13.8726	14.6942
AC022915.2	11.4172	10.9718	12.6209	12.9836	12.6366	13.3547	13.2698	13.2507	12.1665	12.0428	10.8642	13.4401	13.337	13.1688	12.195	13.6456	13.0549	12.8302	10.7654	13.7603	12.9882	12.3967	11.3618	13.5715	12.9349	12.4985	12.7414	11.9098	9.77027	10.9238	10.8764	11.5551	12.0588	12.5026	11.1812	10.4942	11.4168	13.4097	12.7837	12.9163	11.4098	12.6042	11.6968	10.3226	13.3774	12.3871	11.2346	11.1481	11.8262
AC023024.1	3.73977	2.97592	3.1573	3.01058	3.18461	2.79967	6.31178	2.85437	2.97178	3.05335	2.93583	3.53129	3.20704	3.30053	3.20254	3.03703	3.56232	5.12556	3.04787	3.07098	3.70306	3.41704	3.03783	3.005	3.03329	3.0407	3.85162	3.57025	2.8675	3.28654	3.11594	3.74978	3.25808	3.88469	3.45625	3.23566	3.51798	3.0048	3.11005	3.39263	2.91035	3.09985	2.97659	3.005	3.34131	3.65002	3.79205	2.90674	3.78166
AC023136.1	14.5932	14.2088	14.3148	14.003	12.8277	12.6591	13.1108	13.2323	13.234	13.0722	12.8247	12.7209	13.3664	13.9319	13.5622	13.1847	13.8761	13.8205	13.8626	13.6004	13.4347	13.5004	14.0435	14.2286	14.292	14.4252	14.104	14.8412	14.568	14.6463	14.5806	15.2665	14.5747	13.2662	13.6917	14.2692	12.9396	13.7346	14.7209	14.6934	14.7275	14.546	14.0391	14.2124	14.1455	14.5869	14.2075	14.0263	13.0998
AC023137.1	8.62175	8.8332	8.78431	8.96744	9.07419	8.45971	8.96711	9.01957	8.06518	8.52783	8.91174	8.30792	8.8117	8.58695	8.87895	8.58137	8.73076	8.5621	9.26594	8.86371	9.4506	9.27638	9.62536	9.39434	8.88592	8.85562	8.98794	9.33949	9.56779	9.25849	9.50916	9.86993	9.95257	9.49505	8.87989	9.25741	9.45509	9.84425	9.6977	9.61856	8.98502	10.1042	9.94906	9.98565	9.36906	9.28371	9.22207	8.96665	8.74987
AC023161.1	10.9338	11.3305	11.5294	11.2402	11.7787	11.2665	12.0955	11.777	11.3307	11.3897	11.1658	11.5144	11.0794	11.1978	11.0153	11.4605	11.1919	11.1799	11.2779	11.4367	12.174	11.8809	11.9006	11.4806	11.0424	11.0584	11.5072	11.4215	12.1053	11.6935	12.2868	12.0876	11.9972	12.5886	12.3777	11.8937	12.7925	12.3103	12.8883	12.0994	11.7668	12.3704	11.7825	11.4183	11.0857	10.8506	11.2091	11.1687	11.5018
AC023282.1	7.11995	7.07716	7.21151	6.96696	7.62343	7.7531	7.49886	6.6252	7.36015	7.40171	7.22203	7.34984	7.23003	7.24578	7.38026	7.37334	7.54475	7.87047	7.54057	7.12088	6.95528	7.05165	7.3602	7.01667	7.28681	7.07462	6.86491	6.97504	7.5621	7.50971	7.94364	8.15394	6.84695	7.55402	7.45437	7.65119	7.66517	7.04252	7.0748	6.92559	7.14318	7.93324	7.3922	7.57924	7.30656	7.47823	7.15875	7.18897	7.24475
AC023469.1	8.88744	9.45245	7.14739	7.78732	7.10471	8.98716	8.41094	9.45955	10.401	8.4698	8.17192	8.46796	9.87915	7.92241	8.60712	10.8442	8.55747	8.79354	6.99242	10.7793	8.08054	7.60032	7.40239	8.57654	8.15917	9.1032	8.87465	7.90755	6.70339	7.41431	5.84658	8.50418	10.0765	8.46337	10.0401	8.94582	7.71674	7.7435	9.05298	9.80953	10.5919	6.72566	6.3597	7.08554	7.84722	7.71857	7.90788	8.21189	9.36155
AC023469.2	14.6058	14.5945	15.0071	14.33	14.7381	14.8168	14.0554	15.1309	14.6755	15.2817	14.2225	14.622	14.7615	14.9651	15.1793	14.6652	14.3981	14.8457	14.8944	14.5525	14.7483	15.1303	15.124	14.6801	14.8106	13.7722	14.9697	15.0246	15.1377	14.9867	15.0322	15.3412	14.6277	15.2831	15.6976	15.2411	15.2567	15.0369	14.5346	14.9319	14.2938	14.9985	14.1111	14.3046	14.6012	15.1166	14.4554	14.8462	15.2356
AC023503.1	11.4657	11.4066	11.2575	11.4717	11.6043	10.6405	11.5671	10.9515	10.8949	11.6903	11.5709	11.4589	11.3348	11.1886	11.1962	10.6667	11.3129	11.0581	10.4606	11.1533	11.2145	11.5907	11.7645	12.0094	11.3869	11.3378	10.8789	11.6147	11.3455	11.3456	11.5918	10.5735	10.7706	10.9614	11.3479	12.0163	11.4246	11.1598	11.1867	10.6559	11.0545	11.587	11.8849	11.6999	11.4805	11.2827	11.5731	11.421	11.7186
AC023509.2	4.29502	4.75872	4.17487	3.54451	3.97008	2.87413	4.6605	3.17305	3.01137	3.51987	3.17747	5.04998	3.20194	3.16519	3.37984	3.17293	3.42657	3.09086	3.04156	3.75465	3.50198	5.08919	3.59754	3.13285	3.02748	3.07321	3.17421	2.95861	4.9881	4.56596	4.43308	4.32765	2.93499	4.1753	3.67113	4.12634	3.0194	3.47188	3.09086	3.11912	2.88013	4.03212	3.71852	3.07586	3.32902	3.11533	3.91913	3.76651	5.76504
AC023593.1	7.98461	7.88737	8.12922	8.16955	7.9843	8.03215	8.28046	8.51911	8.69854	8.176	8.33266	8.31067	7.99871	8.19871	8.05664	8.36997	8.33152	8.19701	8.07143	8.40589	8.48362	7.93888	7.89188	8.10812	8.28366	8.31781	8.60345	8.14717	9.71658	9.24207	8.17754	8.13716	8.50983	6.60475	7.53529	7.97361	8.08015	8.01007	8.35725	8.16031	8.49474	8.36569	7.94814	8.50181	8.00994	8.08112	7.89924	8.20394	8.00391
AC023632.3	5.88976	5.52516	4.87465	5.36539	6.67576	4.06105	6.23293	5.03094	5.91278	5.69137	6.41271	4.78369	5.66497	4.63585	4.50942	4.899	6.31076	5.85344	6.01639	5.56093	6.23975	5.41738	6.82815	5.47217	5.03485	5.07124	5.11456	7.4601	6.61969	7.32772	7.19046	5.38019	5.53959	6.78711	6.00842	5.89046	6.90798	5.40033	4.89622	5.49627	5.17515	6.45285	6.7019	6.50943	5.26848	4.71812	5.48443	5.41621	6.69523
AC023669.2	4.29633	4.92126	4.16943	3.71995	5.49872	4.01541	4.01182	4.78032	4.28125	4.52759	4.08787	3.66749	3.50179	3.79944	4.30995	4.1939	4.14217	3.84841	3.28921	5.18602	4.36829	4.19038	3.94508	3.83866	3.52686	3.46305	3.58455	4.26334	5.5426	4.48638	4.34179	3.647	3.63447	6.44185	3.75446	3.48791	4.72937	5.2243	4.03561	4.42127	3.24179	5.77529	4.15907	4.59766	4.29722	4.51268	3.25533	4.91219	5.45106
AC023787.3	9.54268	10.454	9.52992	9.14926	10.1709	9.65324	9.5856	10.3652	10.3057	9.05643	10.2504	10.1867	9.00686	10.2519	10.4106	9.56285	10.0554	9.32214	10.8333	8.43243	9.37257	8.88249	9.89043	8.6702	9.2022	9.08671	8.53681	9.67366	8.04609	9.74631	10.0089	8.83603	8.57381	9.02524	8.64425	8.99442	7.88704	9.56686	8.36743	9.78104	8.47509	9.45355	8.43828	9.3709	8.68081	9.25878	9.45373	8.94522	10.9417
AC023790.2	3.33546	3.47274	3.33486	3.00352	3.76362	5.96916	4.22945	4.89228	2.97453	2.95733	3.23076	3.57042	3.03783	3.29127	3.92165	4.74767	3.62483	3.05164	4.32121	3.11025	4.51357	3.32201	3.49924	3.7494	3.12958	3.11189	3.13438	4.7346	3.66926	3.75527	4.60354	3.55677	3.67251	3.65603	3.04391	2.94961	5.43875	3.22226	4.1801	4.60564	3.59501	3.34447	3.40321	3.74058	4.08455	3.59694	4.24118	2.88837	2.95752
AC023794.1	4.19212	4.16138	4.2441	4.31845	3.64623	3.1157	2.89862	3.65884	3.36144	3.24003	3.55142	5.13844	3.6252	3.81034	3.98563	3.58455	4.57221	3.82463	3.39176	3.81717	4.13716	4.75953	5.04285	3.24282	3.44454	4.17988	5.17878	3.64964	4.16965	4.43201	7.03669	4.17875	3.46181	3.8594	4.60041	4.68972	4.54175	3.89737	4.50182	3.51949	3.83675	4.04998	3.86946	3.52346	3.55278	3.83228	3.69528	2.9411	5.74207
AC023794.2	12.9799	12.9616	12.8267	13.1878	13.3922	13.4364	13.4263	12.8907	13.1022	13.4813	13.0371	13.5235	13.516	12.7036	12.6759	13.0889	13.2832	13.4253	13.0067	12.5457	12.8586	12.5798	12.6495	12.8909	12.8493	12.6697	13.3867	12.8074	13.5044	13.0837	13.4448	13.7004	13.8148	13.3162	13.061	13.8089	13.5546	13.1864	12.7932	13.655	13.2784	13.0516	13.7458	13.2996	13.4529	13.2558	12.626	13.5277	12.9482
AC023796.1	8.18474	7.96187	8.31364	8.14897	8.02642	7.80077	7.84961	8.01357	7.89703	7.92375	7.60928	7.876	7.71717	8.09398	7.6672	7.72806	7.11847	8.25113	8.02149	7.89163	8.23362	8.17982	7.89263	8.36545	8.24104	7.58945	8.01245	7.93473	8.48983	7.73419	8.24376	8.45123	7.98701	8.18839	7.72589	7.51854	8.6752	8.20748	8.39193	8.22731	7.94339	8.67694	7.93422	7.94476	8.39474	8.031	8.03167	8.0825	7.96994
AC023824.4	10.9562	10.4557	10.9836	10.3625	11.4623	10.4428	11.1645	11.0886	10.5685	9.90957	10.4975	10.629	10.8151	11.0454	10.3102	10.4661	11.3677	10.3486	10.7306	10.2236	10.9606	10.8243	10.8752	10.5888	10.1052	10.0904	11.0536	11.0542	10.2106	10.0205	10.8473	10.3146	11.3628	9.97666	11.254	10.9415	11.1639	10.1847	9.94257	10.3467	12.2948	10.453	9.59401	9.65935	9.35019	10.1097	9.77016	9.92677	11.0488
AC024075.3	12.1054	13.0041	12.7949	12.3987	12.4511	12.8678	12.4308	12.9304	13.2778	12.0594	12.3685	12.4108	12.2393	12.591	12.4043	12.9204	12.2248	12.164	12.7342	12.2456	12.2581	12.1433	11.787	12.1427	12.1856	12.2498	12.0767	12.2156	12.5978	12.1737	12.6651	13.483	12.2261	12.9631	12.6294	12.2242	12.5339	12.2931	12.6303	13.2763	12.8838	13.0378	12.4151	12.1627	12.0646	12.123	12.3132	12.467	12.1213
AC024084.1	13.4568	12.5223	12.0762	13.0314	10.3433	10.6011	11.2994	10.6112	9.65643	10.102	10.9882	10.7818	10.1475	12.3519	12.6975	10.0298	12.1697	11.2689	11.6777	9.79176	10.7759	10.762	12.0303	12.4092	12.5823	11.9355	11.3258	12.3697	10.0171	10.9129	11.6216	10.0956	11.1066	10.644	11.4126	11.1465	10.2123	10.6884	10.6847	11.3242	11.2256	10.0437	10.0415	11.1741	10.9858	13.1321	11.0962	11.7341	10.3978
AC024132.1	7.2714	8.44655	7.35328	6.84386	6.95815	7.44252	8.34826	7.60654	9.05329	8.58867	6.30858	8.43008	8.91358	7.20333	7.07496	9.7846	9.06832	8.96555	6.68949	9.00888	7.23814	6.1572	5.63602	7.57715	7.82226	8.76958	7.29287	7.56734	5.36115	7.4377	4.65684	6.87894	9.42053	7.3329	5.5064	8.46369	8.38712	6.99892	7.77032	9.49563	9.4228	6.18572	5.93387	6.20539	7.51664	6.86108	6.82006	7.79326	7.29522
AC024132.3	10.3783	9.67862	10.7691	9.06291	10.1536	10.6306	11.254	11.1523	10.4423	10.6215	9.33306	11.4329	9.91684	9.35334	10.3267	12.7807	9.10781	10.0264	8.72343	11.0538	10.8521	11.2797	8.81395	10.8497	11.2291	10.5393	9.40772	8.13422	10.3703	8.46538	9.19403	9.96366	7.09277	11.5232	9.30557	8.21872	10.493	9.88332	9.89613	8.51503	9.28445	11.5984	9.25164	9.35334	8.70704	8.45551	9.39391	10.265	9.99889
AC024405.1	6.08748	6.4692	6.53812	6.13154	6.25114	6.95847	5.57891	7.12385	8.24262	6.75765	6.1266	6.54187	7.12814	6.69839	6.76845	5.81296	6.71602	6.41003	5.8397	7.45966	6.03738	5.77238	6.84488	5.20702	6.04748	5.75944	6.71105	6.01972	5.53088	6.57227	6.01485	6.51984	7.20254	5.73556	5.33614	6.16323	7.59135	5.8764	6.1651	7.83108	6.84871	6.05819	4.54729	5.58661	4.71729	4.86599	5.37554	6.61711	4.9573
AC024560.1	5.21287	6.25746	9.50795	8.10055	6.20816	4.9067	4.73206	4.18392	6.54605	6.56378	7.08713	7.49201	7.62033	8.21453	7.13996	4.36343	5.76704	6.12915	5.79644	5.46888	4.93269	6.13683	6.65011	6.98909	6.72919	4.41951	7.3321	6.78096	7.651	7.2401	4.00984	4.23239	4.47271	3.72577	4.28772	9.29564	6.26115	4.79623	3.40713	4.68505	6.10952	5.02486	5.1098	7.10075	6.13058	6.86933	7.79753	5.91233	6.63116
AC024560.3	7.9146	7.13939	7.21017	7.40351	7.50431	6.51888	7.70145	7.41077	13.6736	7.48291	7.69198	7.64321	6.54853	8.36907	6.74772	7.11739	5.37886	6.25265	6.99772	7.4311	7.34208	7.08721	8.05477	7.22921	7.78574	6.87258	7.79295	7.97085	9.18502	8.4846	8.17633	12.2992	7.4809	7.43219	7.07687	8.67499	6.47088	7.8752	8.0551	12.2504	7.51311	9.5692	8.88219	8.90657	8.50658	7.82507	8.03224	8.10071	7.5399
AC024581.1	8.08119	8.3053	8.26245	7.54743	8.58242	7.89434	7.91094	7.19853	7.38684	7.44937	7.59839	7.26121	7.5784	7.8484	7.53672	7.43947	7.80205	7.51758	8.37083	6.96322	8.33494	9.17375	8.36485	8.06566	7.69321	8.39852	7.23338	7.14505	8.69727	8.78964	8.23101	7.99001	9.16465	8.78719	8.73642	8.29442	9.19938	8.06906	9.41304	7.71904	7.78362	8.99091	8.79929	9.46	7.97447	7.82884	7.87166	7.65315	8.40129
AC024587.2	10.4031	10.8002	10.5282	10.2138	9.89974	11.2852	10.6025	11.6984	10.586	10.0055	9.98246	10.4682	10.6807	9.43003	10.916	10.6431	10.6693	10.9609	10.0952	10.1888	10.3146	10.5798	10.425	10.4084	10.1909	11.0703	11.0841	10.602	8.47823	9.78743	8.32603	8.36534	10.7185	9.46212	11.2916	10.3043	10.4472	9.98246	9.29955	9.23578	11.0287	8.53532	10.025	9.63732	9.36999	9.94996	10.8062	10.2945	10.2625
AC024588.1	12.8749	12.5627	13.0909	12.864	9.91423	10.1839	9.39731	9.49014	11.04	11.0928	11.3516	10.2036	11.1208	11.4239	11.3894	11.0592	11.8371	11.0714	12.0305	10.7349	10.825	10.1845	11.212	12.4103	12.0684	12.4755	11.6877	11.9713	11.9894	11.6007	11.9213	11.8578	14.0254	10.7718	10.5492	12.3415	9.95721	11.7746	12.4483	12.2547	12.0556	11.6951	11.8113	11.6949	12.4871	13.1969	12.7941	11.8677	10.2221
AC024598.1	3.53826	3.02155	8.59162	2.97391	2.98183	8.82128	4.90298	4.47101	2.96156	3.11806	4.68592	7.55565	4.9881	7.63588	3.48207	5.44741	2.91418	6.94441	2.90404	3.00624	2.90985	5.75193	2.87055	3.05548	2.99151	5.79947	5.73049	2.99044	3.05972	6.50959	7.92584	3.94422	10.2837	3.63768	7.34501	2.79967	3.34952	3.3089	2.85814	2.89345	10.3604	3.45332	3.48771	2.99808	3.01456	5.48894	3.02319	2.88234	3.27037
AC024619.1	13.4627	14.2476	14.0813	13.6083	14.7362	13.3599	14.1249	13.6828	12.9848	14.386	13.7021	13.6508	14.1059	13.8538	13.9699	14.1678	13.8326	13.6213	13.9219	13.5364	14.1533	14.0347	14.1899	13.7089	13.4675	12.8349	13.2406	13.7493	13.798	14.1314	14.0073	13.0645	13.9794	13.9962	14.5409	14.5493	15.3564	13.9462	12.9259	13.2594	13.2608	13.2452	14.3489	13.6814	13.9248	14.0405	14.1723	14.2776	15.0235
AC024896.1	4.81731	5.84387	4.97295	4.44455	5.54657	4.71709	6.38095	5.38115	5.0232	3.92372	4.64662	3.7653	4.31427	3.51854	4.44068	4.63522	3.63026	3.80053	4.29003	4.04955	4.20616	4.61532	3.91444	4.38079	5.59818	3.2587	3.78695	3.91466	3.2235	4.61271	4.31105	3.38	5.591	6.11061	4.21925	4.65684	5.50004	5.09144	3.77876	4.35763	4.12918	3.57306	4.53392	5.73302	4.25628	3.89714	5.21463	3.93854	6.37382
AC024901.1	7.45492	7.58564	7.79753	6.16615	6.36738	6.22848	5.8983	7.16609	8.14017	8.69371	8.40652	7.5658	8.00499	6.89753	7.58719	7.95063	7.22033	6.70943	6.82942	6.66379	6.00237	6.03825	6.96373	6.37584	7.43662	7.5347	8.94324	7.5399	6.20502	7.06873	6.81224	6.64226	7.25121	5.96864	5.08572	8.12887	8.37159	7.28972	6.87562	8.35414	7.05164	6.3716	5.95787	7.45633	7.85635	7.01042	7.58843	7.82615	6.77513
AC024909.1	10.774	11.0499	10.6974	11.3395	12.0368	10.9545	11.6246	10.3557	9.8996	9.9809	11.4144	9.94936	12.9526	11.0997	10.3682	11.1331	11.8855	10.1574	10.0797	11.2974	12.1162	11.5323	12.1549	12.4629	11.2335	11.0931	10.8771	11.7094	10.7201	10.6427	10.5619	9.87242	9.71955	10.6974	11.9424	11.9282	12.4526	11.7436	11.0551	10.5378	11.449	11.2599	11.1705	11.935	10.5343	11.8277	11.451	11.2524	12.9061
AC024940.1	13.5826	11.9577	12.6953	12.8391	12.8993	11.8065	12.5054	11.5794	12.4742	12.8921	12.8925	12.8362	12.1083	12.9001	11.8164	11.3344	13.4354	12.968	12.5758	10.6081	12.7973	13.1192	12.9952	12.8974	13.1763	11.805	12.9103	13.6521	12.1184	12.9928	12.1166	11.0301	11.8365	11.8221	13.3363	13.2742	12.2777	13.1211	12.2882	12.1783	12.5291	11.7539	11.13	12.9976	12.6938	13.1554	12.0956	13.283	13.2644
AC024940.5	6.48775	6.19302	6.70112	6.45739	6.32611	5.48103	7.10344	5.95681	5.67421	5.67826	6.48546	5.66105	6.08674	6.63998	7.01407	6.51275	6.30993	6.61231	8.08443	6.14206	6.70721	6.9881	7.63769	7.2846	5.64369	6.04799	6.0745	6.68063	7.46214	6.61332	7.09198	6.97656	7.40022	7.46924	6.46388	6.99787	7.18778	6.57162	8.12798	7.05196	6.29152	6.86329	7.34036	7.02425	6.8097	6.25999	7.29815	6.99431	7.26939
AC025048.6	13.007	13.1102	13.1983	13.0208	12.4337	13.1725	12.7072	11.9216	13.0937	13.5615	13.6438	14.0417	13.2842	13.0227	13.2966	12.659	13.2249	13.0998	13.2803	12.8118	11.2812	11.1193	11.5397	12.0137	12.912	12.7485	12.8123	12.8335	12.1117	12.7317	12.8084	12.0506	12.966	10.7055	11.6992	11.3683	11.408	11.7305	12.2849	11.6359	12.8086	11.9012	13.0068	12.9991	12.8393	12.9713	13.2463	12.948	12.249
AC025164.1	6.17714	5.39596	5.97903	5.50449	6.3768	5.79913	5.36463	5.32732	3.94769	4.6979	5.54508	5.34946	5.55086	4.17554	6.00896	5.17171	5.36559	4.66838	5.61668	4.33464	6.72449	6.51805	6.43209	5.75759	5.02584	5.66142	4.69963	4.09348	6.75113	6.49637	6.49823	6.46019	5.24958	6.54205	7.02765	5.96518	6.26486	4.74786	3.9679	4.31845	4.08002	3.16507	3.46576	3.59913	4.76038	5.28337	5.23806	4.05865	7.19713
AC025165.1	8.09326	8.5394	7.8559	8.56283	8.06457	7.3233	7.43884	6.95346	7.12242	7.32089	7.02141	7.03094	7.58646	8.22039	8.26479	6.92017	8.30961	7.45886	8.13333	7.55113	8.38035	8.1251	8.0984	7.94478	8.15749	8.11732	7.58719	8.77506	9.35032	9.67239	8.9878	9.44033	9.02784	8.87711	8.22871	8.71055	7.32627	8.03634	8.73047	8.96387	8.09049	9.79826	10.3311	9.23088	8.61829	8.66499	8.60741	8.89024	8.59988
AC025165.6	4.48084	5.11622	4.75532	5.40712	5.75833	5.32148	5.35248	6.0619	12.0877	5.97673	5.63082	5.97123	5.27917	5.74136	5.58248	5.9705	6.02839	5.08818	4.96164	5.03154	5.35685	5.74118	5.90237	5.98882	5.04936	5.76232	5.10997	5.09289	4.89417	5.48103	5.78849	5.53864	3.8703	3.93984	4.84871	5.6099	5.39027	5.87299	4.43518	4.96947	5.60475	4.85836	5.43592	5.48388	4.75852	5.07757	4.93547	4.93515	5.16807
AC025171.1	7.99188	7.91221	7.90115	7.77847	7.79596	7.84466	7.72633	7.6689	8.36595	8.00122	7.51508	7.66734	7.97146	7.92693	7.83859	7.53138	7.9899	7.5063	7.567	8.06194	7.67938	7.73911	7.96968	8.08869	7.94846	7.65828	7.63835	7.71683	8.66386	7.60732	7.75488	7.40524	7.21446	7.86352	7.17478	7.0944	7.14791	7.66587	8.02615	7.90518	7.4066	7.81751	7.7917	7.49306	8.05096	7.68211	7.92365	7.70497	8.01693
AC025171.2	9.19479	9.15118	9.18526	9.22605	9.15417	9.21968	9.17471	9.29789	9.32635	9.45984	9.30893	9.32214	9.48016	9.24107	9.3706	9.05151	9.28388	9.38055	9.40529	9.4085	9.24602	9.42524	9.21709	9.16047	9.21955	9.29725	9.22058	9.09986	9.50697	9.40406	9.25732	9.5499	9.31877	9.36138	9.54889	9.56218	9.10311	9.33428	9.26215	9.67286	9.17357	9.50633	9.31603	9.48958	9.39054	9.3077	9.30099	9.33375	9.26919
AC025171.3	5.80154	5.82651	5.39402	5.63059	5.78803	5.48592	5.42375	5.45597	5.61565	6.45333	6.22127	6.03146	5.91421	5.57091	5.34622	5.42548	5.50613	6.06459	5.48075	6.06172	5.40371	5.50624	5.81053	5.57404	5.69672	5.73311	6.0816	6.1595	6.11252	5.87477	5.33348	5.63424	5.78607	5.32055	5.2593	6.26182	6.01066	5.5922	5.7253	5.6881	6.04748	5.42516	5.45489	5.21518	6.02579	6.47649	5.89324	6.12331	6.02418
AC025174.1	5.21875	5.14872	5.15479	4.33484	3.89779	3.53688	4.0635	3.29946	3.80807	2.89591	4.5929	2.90683	4.66329	3.97552	3.30413	3.98285	3.16107	3.33894	6.29038	3.93065	3.70095	4.64448	5.05216	3.03995	3.08212	3.89051	2.95494	3.27959	5.23846	4.84024	4.53887	5.52497	4.8761	5.26526	5.53031	4.88388	3.00825	4.55944	4.67452	5.18032	5.03134	7.89076	4.49642	4.71772	4.92722	4.70173	4.51529	3.89178	5.46894
AC025176.1	10.3658	10.0427	11.1706	9.94134	10.456	10.1463	9.5926	10.832	11.9917	11.3453	10.4107	10.1045	9.89883	10.2987	11.6348	9.84629	8.86808	10.2418	9.77448	12.4209	10.0887	11.9004	11.5128	10.337	10.4095	9.59401	10.7809	8.76092	8.43024	10.1612	11.0667	10.0137	7.55006	11.0439	12.017	7.98066	11.4219	9.99325	10.0302	10.0715	9.1366	10.6088	8.09065	7.95804	9.50862	9.21481	10.1868	10.1701	11.999
AC025181.2	2.96342	3.42849	4.25237	3.76278	3.57004	4.89023	4.21164	5.1497	4.80176	3.81441	3.3532	3.80536	3.9328	4.38254	3.04437	4.39191	3.08122	2.99928	4.02928	3.10326	3.89779	3.28301	3.32727	3.29962	2.87452	5.43437	3.1211	3.99663	5.14634	3.88828	3.98695	3.42297	4.17145	3.0922	3.7073	3.0528	4.42957	3.0463	2.82048	2.99742	3.4848	3.1195	2.89962	5.73918	2.87654	2.90749	3.22992	3.48733	3.53609
AC025183.1	11.4914	9.41289	9.77065	9.31187	7.52082	10.0666	10.0656	10.4874	8.76853	9.33786	8.36637	10.9045	10.1393	9.77816	10.058	9.33832	10.1363	10.066	7.52667	9.66029	9.80396	8.27195	6.71197	9.28015	9.09223	12.4239	9.70534	8.16566	7.3129	10.7026	8.32526	6.71041	11.5162	9.46376	6.73031	8.81558	7.27111	9.35834	8.79551	9.13109	11.9243	7.8305	7.12751	7.28956	7.72858	9.35215	7.12721	9.27529	6.39053
AC025188.2	3.16058	3.29606	2.95248	3.10467	2.95212	3.00435	2.89111	2.87256	4.34611	3.29761	3.92525	3.86217	3.28533	3.3492	3.2787	3.39018	4.66072	3.71067	3.17583	3.20874	3.44748	3.02104	3.05184	3.12275	3.28596	3.39521	3.29745	3.04689	3.939	3.30129	4.53864	3.02948	3.01595	3.03666	3.81863	4.04624	4.26021	2.86728	4.51868	2.96756	2.97945	3.16903	2.91355	4.61709	3.07045	3.23019	8.01355	3.09304	3.78144
AC025188.3	9.23088	9.54871	10.1003	9.90971	6.90605	8.34662	7.93962	8.95257	10.1787	9.89088	10.0827	9.66591	9.63521	9.76356	10.3437	7.7779	9.05329	9.4911	10.3165	9.57931	7.06397	7.22001	7.05101	9.95893	9.34681	10.2132	9.97468	10.1838	9.94182	9.49873	9.8975	9.50612	9.47171	6.23431	7.19153	8.63707	7.82712	7.0461	9.36817	9.79037	9.51102	8.95932	9.62585	10.0574	10.0448	9.70219	9.46872	9.23578	8.16116
AC025244.1	5.82045	6.07347	5.45588	5.62259	5.71816	5.14872	7.03203	4.62164	5.39399	5.64689	5.67161	4.23243	6.15447	5.37266	6.37747	6.4348	6.8684	7.46772	6.09096	6.57567	7.55441	6.19774	5.74552	5.59879	5.10523	5.65905	4.95063	5.01993	5.87728	5.21959	5.8627	5.65612	6.50943	5.57201	5.90849	5.13504	5.20487	7.45179	5.10339	4.97234	5.74264	5.67421	6.00127	5.18118	4.36394	5.37361	4.6979	6.69665	4.39723
AC025244.2	5.82601	7.63785	8.58468	6.16791	8.5702	7.0052	9.49612	6.95314	7.62954	8.87975	14.6682	7.70159	8.02163	5.87299	6.64097	13.7446	7.13703	6.41235	5.60152	7.15308	7.0983	7.94371	7.65128	6.73158	7.80974	5.49039	8.59733	5.20943	5.34142	6.20813	5.79254	4.74254	5.82584	7.68935	5.69248	5.72087	6.92829	8.43964	7.14288	6.28464	6.2855	6.69344	10.7257	6.05426	6.89076	8.42497	8.74849	7.96755	6.34639
AC025252.1	4.27818	3.23538	3.30698	4.68928	4.83765	2.92191	4.18774	3.59518	5.12794	3.70345	3.78951	3.7682	4.06795	4.25322	3.53826	5.29625	4.25764	4.82654	4.45075	3.96339	4.78744	4.07744	4.29459	3.87051	4.48287	4.7891	4.68864	4.00653	3.68025	3.44067	3.17448	4.16965	4.83354	5.03214	4.36572	4.12525	3.97445	4.09047	3.96073	4.1334	4.28212	4.12185	5.2168	3.68288	3.35107	4.04866	4.46263	3.56157	3.93729
AC025260.1	14.7483	14.5438	14.047	14.2951	13.8081	14.081	13.7612	13.5158	13.3266	14.2111	14.4659	14.0274	14.0877	14.3666	14.2398	13.7009	14.7615	14.2482	14.6418	13.8438	13.658	13.5986	13.8649	13.9303	14.3748	14.8285	13.5891	14.5877	14.048	14.0467	14.5367	13.1711	14.2339	13.7036	14.2963	14.2869	13.3925	13.4839	12.9658	13.8456	14.5451	13.8546	13.7964	14.4099	14.0161	14.9816	14.2593	13.8584	13.4335
AC025263.1	8.2447	8.59136	8.21573	8.42378	8.02243	8.12847	7.58846	8.18725	8.56171	8.35356	8.12629	7.83042	8.49041	8.358	7.8785	8.33336	8.72245	8.12218	8.0817	8.19204	8.07035	7.78899	7.67237	8.21348	8.22955	8.6059	8.40807	8.3568	8.32989	7.92343	8.2076	8.55882	8.25298	6.66011	7.27272	7.06057	7.4545	8.28284	9.05421	8.72847	8.5525	8.72303	8.65072	8.14169	8.43665	8.2584	8.51083	8.20471	7.60821
AC025419.1	8.30113	8.73121	8.4974	8.43345	8.21564	8.21183	8.43622	8.65836	9.22475	8.49564	8.73765	8.34056	8.54965	8.33901	8.64734	9.29264	8.71141	9.05284	9.14308	9.10081	8.72897	8.67144	8.71052	8.85858	8.42083	8.534	8.46793	9.40752	8.55041	8.48143	8.69884	9.0077	9.04255	8.61019	8.95797	8.63809	9.12912	8.43929	8.74239	8.96245	8.5204	8.47815	8.40878	9.33825	8.45372	8.6302	8.46702	8.70205	8.18474
AC025465.1	2.89353	2.86638	2.86238	2.88364	3.46197	3.33994	6.36339	3.36097	5.18118	2.93378	2.96998	3.00907	3.03666	2.94714	2.94861	4.07276	3.62884	2.99221	2.95853	2.93566	4.06286	3.15164	3.17238	3.04293	2.95229	2.88767	2.95691	2.86717	2.86115	2.8939	2.94277	2.86828	2.9016	2.97091	2.99532	2.95625	2.92458	2.84534	2.87976	3.11975	2.85188	3.04966	2.91667	2.92313	2.92928	2.9558	2.93682	3.09186	3.26498
AC025465.2	3.51497	3.65525	3.26219	3.55221	3.63847	3.31879	4.54708	4.24077	4.69639	3.79987	2.93104	4.36525	4.16534	2.8432	2.8555	3.67175	2.91483	2.8631	3.7745	3.48866	3.23104	3.01368	4.07084	4.14151	2.86679	2.89706	3.15416	2.78621	3.08752	3.71091	3.7848	3.80244	3.50016	3.0801	4.33078	3.96401	3.40524	3.66771	3.23666	3.15342	3.58806	2.96246	3.53573	2.89469	3.26143	2.82106	3.85162	3.12514	3.9854
AC025465.4	12.1194	11.8934	11.6977	11.8661	10.8004	13.0099	11.6794	12.8571	12.5933	11.9257	12.2453	12.3249	10.7094	12.0277	12.578	11.4787	12.4411	11.4137	11.513	12.0365	11.3704	11.8436	12.1915	12.3084	11.4726	11.8776	12.4331	12.1824	10.3355	12.1086	9.51884	10.196	11.9857	11.0996	11.0104	12.5682	10.6616	11.9088	10.2405	12.1348	12.724	9.85155	12.2093	12.2774	11.2609	11.9597	12.3012	12.3023	11.3384
AC025475.1	4.11767	3.83503	3.66771	5.31957	4.49665	4.68675	3.84437	5.34123	4.88792	4.98322	4.04253	5.14357	5.01262	3.34332	4.89665	4.78262	2.9887	4.76993	4.49942	4.91851	3.9638	4.77491	4.47123	4.39406	5.38096	2.85517	4.07363	5.69694	4.9069	4.01518	4.49468	3.45858	5.11886	6.45431	5.56994	5.44505	4.0669	4.46883	4.39543	4.56853	3.85294	5.51858	5.76341	4.64361	4.37907	4.367	4.70702	4.40395	3.55354
AC025580.2	3.62761	3.59051	3.87155	3.86473	2.99843	2.79835	2.84434	3.00343	2.9914	3.06608	3.02584	3.38724	3.36033	3.3625	3.39383	2.95404	3.53385	4.54708	4.85481	3.03421	3.27725	2.86002	3.32773	3.08959	3.08636	3.82103	3.04207	3.93876	2.89269	3.34511	3.22322	3.39558	2.96836	3.49086	2.92091	3.30161	3.0528	3.05455	3.18555	3.65138	2.92191	3.08441	2.91589	2.93063	3.22151	3.37949	3.45367	2.86443	4.22925
AC025674.2	3.83801	4.78952	3.93517	4.50724	3.59878	4.20706	4.8875	4.79648	3.99619	3.65727	3.22335	4.81457	4.94076	4.10063	4.32947	5.44024	8.25268	5.38739	4.01334	5.33086	5.80778	4.99141	4.58585	5.10601	4.26784	5.74974	4.83146	4.89417	4.01824	2.89742	2.95157	4.16202	4.59078	5.3054	3.52459	5.29081	5.00338	5.41052	3.88551	4.28634	4.1261	4.79477	4.21121	4.48063	4.49984	4.02111	4.07959	4.79668	3.45642
AC025822.1	3.12501	3.0509	3.17201	3.41554	3.7369	3.04372	4.39382	3.66527	3.30824	3.24498	3.77595	4.64854	4.14039	3.33224	3.4998	3.73362	4.3119	3.63991	3.57977	3.90168	3.3674	3.47598	3.07826	3.43116	3.15815	3.3209	3.99529	3.31649	3.07714	3.8138	4.69743	3.27388	3.17383	3.25563	4.01144	3.9042	4.07297	3.40818	3.50253	3.77794	4.21773	4.3357	3.60342	3.54112	4.64177	3.90947	3.29013	4.56447	4.10498
AC025947.1	7.14771	6.83009	7.24421	7.2714	7.45886	10.665	10.6347	6.95862	8.50521	6.61558	7.91079	6.9682	6.97479	7.21811	7.40853	9.97904	7.58273	6.60836	7.47813	9.77191	6.50221	6.87386	7.07512	7.39803	7.5007	6.89061	8.15161	7.49819	7.8484	7.11613	7.16917	8.792	7.24342	7.15978	7.36499	7.62441	6.1845	7.00338	6.35162	9.42101	7.27642	6.0379	8.06906	8.87105	8.34568	7.83108	8.47267	7.34943	7.3623
AC026150.2	14.8708	14.4055	14.7658	14.4059	14.7371	14.3516	14.6016	14.5327	14.6961	15.1668	15.01	14.2999	14.5287	14.8325	13.9166	14.6791	14.5523	14.4609	14.7675	14.2111	14.3063	14.7483	14.9991	14.8996	14.4723	14.1361	14.3059	14.4678	15.616	15.3992	15.3502	15.2171	15.0151	14.9867	14.7699	14.7386	14.8876	15.0776	15.6722	15.3525	14.794	15.5649	15.5351	15.3733	14.9934	14.8575	14.7804	14.446	14.713
AC026191.1	10.143	9.67794	9.86802	9.89898	9.9762	9.46416	9.90825	9.36612	9.22157	9.49566	9.78453	9.73319	9.52434	9.42243	9.54829	9.47753	10.0876	9.6759	9.73052	9.15814	10.1601	9.85333	10.1935	9.78106	9.98666	9.85657	9.39364	9.86525	10.1586	9.94722	10.3395	10.1639	9.86156	9.49719	10.1773	10.2463	9.68375	9.58496	9.84006	9.38243	9.53714	9.65347	9.5184	9.78106	9.74612	10.3924	9.66294	9.79626	10.1269
AC026304.1	10.1544	10.39	9.48597	9.63965	9.23175	9.82464	10.029	8.82701	10.4436	10.1125	10.7385	10.3608	10.344	9.98519	10.1388	9.69116	10.037	10.1226	10.081	10.5959	8.96961	9.15511	9.74973	9.8073	9.72035	10.2152	9.75471	10.1311	9.84629	10.8019	10.0635	10.6009	9.84863	9.04118	9.58982	11.1065	9.19304	10.0229	9.77922	9.91036	10.4397	9.68698	10.2279	10.6691	9.89688	10.1795	10.0612	10.1498	9.14985
AC026320.1	8.7471	9.62103	9.12308	8.73151	7.43077	9.08304	9.48985	9.07779	10.3513	9.3193	9.32156	9.43236	9.34297	8.87023	9.41897	8.55575	9.5827	8.97408	8.46293	10.0654	7.69882	9.08058	9.18267	8.31267	8.95548	10.1105	9.25757	10.624	8.48876	11.3088	9.26323	10.7443	9.33727	8.68539	9.38347	11.8932	8.38268	9.1722	8.84012	10.3835	10.2542	9.88499	8.12465	11.062	10.8781	8.83603	8.3286	8.29592	10.7052
AC026353.1	10.4099	10.9124	10.5166	11.0154	10.7145	10.5554	10.6487	10.6387	11.1994	11.2546	10.9466	11.5017	10.9909	10.9876	10.6806	10.4036	11.1062	10.8707	10.9233	11.1693	10.4833	10.7143	10.3937	10.8365	10.9738	11.0098	11.2354	11.0676	10.3587	10.8738	10.3721	10.15	10.4605	10.3756	10.6666	11.4132	11.0891	11.0848	10.358	10.7662	10.7142	10.2359	11.3273	10.8554	11.1932	10.7089	11.0738	10.649	10.3223
AC026358.1	6.92829	7.5182	7.67714	8.874	8.60253	8.76745	9.4647	8.28208	7.93685	8.45263	8.90097	8.76469	8.73487	8.47343	8.29715	8.34647	7.83369	8.65447	7.82806	10.9239	8.34042	7.55753	6.9892	7.24242	7.82364	7.30911	8.1127	7.64305	7.48944	7.34336	7.2153	7.58195	7.07958	8.18774	7.24453	8.00823	6.81782	8.79915	7.66744	7.60249	6.63047	6.73158	8.15704	6.65598	8.23918	8.07367	8.70489	7.37612	8.66363
AC026362.1	8.76478	8.52703	8.56561	8.60756	7.97435	7.8189	8.64433	8.91856	8.58353	8.80975	8.7218	7.90662	8.09357	9.25996	9.10659	7.24508	8.32215	8.51976	7.89766	6.98309	7.78524	8.2286	8.52524	9.14688	8.8606	7.66646	7.70928	8.86193	7.44279	9.14632	8.86722	9.23631	8.18447	8.97612	7.88488	7.79421	8.48787	8.36581	7.32775	10.1029	7.75829	8.95867	8.97259	9.30834	9.18544	8.99662	8.45752	8.80595	8.09227
AC026362.2	8.89796	8.72773	8.76393	8.48612	8.34568	9.36305	9.26579	8.75196	9.05785	9.91809	9.77129	9.41424	8.86596	9.2994	9.43742	9.09903	7.60063	9.15064	8.28192	11.5089	8.47282	8.83178	9.52241	9.13291	9.38621	9.10987	7.9152	9.06188	8.50433	9.05406	9.0325	9.36952	7.12641	8.0531	7.09719	8.34742	9.65581	8.87511	9.57488	8.52523	9.02856	10.0728	9.26291	9.64103	9.31347	9.4495	10.1499	9.00598	7.64889
AC026369.1	11.5632	12.0019	12.0314	11.6716	11.0162	11.117	10.767	11.1234	11.4444	10.9049	11.2383	11.2663	11.2298	10.95	10.7529	11.7902	10.7174	10.7871	11.5037	11.5045	11.722	11.5776	11.8522	12.0429	11.9698	12.3364	12.2659	11.6755	12.1562	12.2035	12.254	13.4324	12.2121	10.7754	11.1819	11.9902	11.5033	11.693	12.7018	12.6308	12.5993	11.7805	11.5179	11.6324	11.2364	11.207	11.4956	11.6336	10.5148
AC026391.1	13.4701	14.9142	13.2276	13.3785	14.6669	13.7488	13.6325	14.3188	13.2294	14.0047	15.1359	13.4949	13.1858	14.0928	14.2202	13.0953	13.1653	13.0967	14.4062	13.3236	14.4214	14.1342	14.5995	13.587	13.153	12.7084	12.8955	13.5452	12.1847	13.531	14.3158	12.3476	12.5335	12.6583	12.683	14.0093	14.8495	14.1643	10.9786	12.0142	13.1403	12.2156	13.4512	12.6525	13.3005	12.7464	14.1129	13.534	14.0085
AC026410.1	10.8312	11.7718	11.6356	10.8477	10.7218	11.8009	12.211	11.704	11.4796	11.1552	11.6992	11.545	11.9545	11.474	11.1206	10.4999	10.8572	11.1757	11.6089	11.4384	10.9078	11.7725	11.1243	11.0261	11.428	11.3705	10.6896	11.1491	10.9418	11.0578	11.1194	10.2891	10.6412	11.2024	10.7593	11.5021	10.7871	10.0133	10.5284	11.1133	11.3834	10.44	10.7585	10.5986	10.8976	10.8733	11.1404	11.2332	10.1865
AC026410.2	6.06558	4.15499	4.50263	5.50799	5.41416	5.15479	4.51357	4.78219	2.92943	3.86259	4.31083	5.08185	4.11507	3.47911	3.99595	2.81916	6.50088	4.51868	3.48866	5.38853	3.06099	4.58331	5.90794	5.00746	6.73811	5.1864	5.53527	3.76609	5.1864	4.26635	4.74729	4.61733	5.68877	3.65098	4.3778	4.68545	3.38945	3.81696	5.99466	3.88379	5.87189	4.68906	4.20292	5.87514	4.7287	6.4235	4.35876	4.03561	4.37435
AC026412.1	8.30739	8.11473	7.85854	8.11907	8.30006	8.5169	8.07274	8.07065	7.96164	7.53687	8.43944	7.75473	7.57974	8.13881	7.87184	7.7318	8.80568	8.15195	8.13918	7.50388	7.89316	7.7652	8.094	7.83676	7.76113	7.7371	8.13722	8.09529	7.91237	8.20852	7.77606	7.9832	8.42642	8.17836	7.89198	8.20358	8.05968	7.68893	7.47735	8.33741	7.98073	7.84724	8.21517	8.18503	8.01002	8.19659	8.10586	7.70447	8.42653
AC026427.1	5.1651	5.87476	5.96288	5.30499	5.57612	5.31051	4.95042	4.48242	4.98747	6.25165	4.3823	4.3674	4.4607	4.45244	5.13426	5.01014	3.31762	5.23384	6.7815	5.22509	4.4848	5.4416	5.52917	5.6017	5.47008	5.85654	4.72432	5.78682	5.84771	5.34832	6.12866	5.72899	7.67923	6.60575	6.17559	5.72573	5.0496	5.94759	5.83537	5.98592	6.61231	6.96772	6.85898	7.41384	5.31027	5.32595	5.5583	5.93335	6.04748
AC026495.2	12.7383	12.661	13.4395	13.0271	12.7765	13.3113	13.6392	13.3187	13.6335	13.1647	13.5933	13.4438	13.9124	13.3447	13.4899	13.968	13.17	13.3075	13.3506	13.1492	12.9686	12.8785	13.9102	12.9975	13.0994	13.5039	13.2512	13.4893	13.3205	13.4297	12.9706	13.7436	13.2844	13.3385	13.2706	12.8937	13.3299	12.9452	12.7473	13.6333	13.439	13.6867	13.1929	13.6618	13.2801	13.084	13.3746	13.5006	13.5385
AC026700.1	10.2871	10.0408	9.74243	10.1162	10.7294	8.8072	9.81857	8.63505	11.6733	9.31718	11.9252	8.59301	8.55526	9.15002	8.91157	9.34282	9.89734	9.4088	10.2383	8.73106	9.81291	9.47001	10.122	10.2095	9.43049	8.98319	10.3614	11.281	10.6249	9.72454	10.1638	12.0579	11.1958	10.3774	10.8634	9.61135	10.3023	9.99616	12.7497	11.8163	9.35393	10.6821	10.2974	10.0519	10.3394	9.88332	10.9188	9.9627	10.3869
AC026746.1	6.44778	7.14684	6.88518	8.43038	7.28247	6.74241	7.18416	6.67737	7.22785	7.46249	6.68201	7.71568	7.57121	7.44513	7.11655	7.31752	7.86374	7.13828	6.64201	8.31818	7.26689	7.40943	6.67819	6.79384	6.82105	6.36318	7.46863	6.67047	5.91411	6.38013	7.12683	7.03122	7.40217	7.14488	7.242	7.19713	5.54639	7.63739	6.93282	6.95948	6.48482	6.87846	7.20291	6.93369	7.38393	7.3571	6.18367	6.85703	6.63608
AC026765.3	11.1764	12.0044	11.9027	11.9459	11.6268	12.3341	11.8729	12.4185	12.1396	12.1878	11.0118	12.5414	11.6131	11.8154	11.2152	12.0327	11.5089	11.4906	11.3485	12.3666	12.0497	12.2691	10.7798	11.8659	11.5447	11.5692	11.7656	10.6316	11.2511	11.1426	10.1532	11.4633	11.1883	12.834	12.2005	11.8436	11.842	12.253	11.5285	11.5743	11.3029	11.217	11.1403	10.9805	11.5231	11.434	11.3236	11.6888	11.9497
AC026780.2	4.38782	4.16405	3.97677	3.78973	3.79186	5.03528	3.06056	3.06565	4.18512	3.85078	3.12795	4.79986	4.01935	4.64196	4.86004	4.42745	3.48039	2.9185	4.18298	5.38372	4.24949	4.26108	3.51183	5.56976	3.01106	2.89363	3.69277	3.07531	4.49728	4.1939	4.29982	4.6365	4.09119	4.41286	4.91155	3.48753	2.88443	3.51375	4.12382	4.47715	3.47433	4.19602	3.77816	4.18996	3.5944	3.78458	3.97998	3.64227	5.09887
AC026785.3	8.236	7.86987	8.40882	9.38869	10.32	8.08785	8.72086	8.36767	7.8002	7.64573	8.61457	8.24442	8.62842	8.53781	8.39156	9.49101	8.25932	8.41102	9.70038	8.87071	9.37235	9.03044	8.86284	8.93077	9.25841	8.36069	8.62568	8.24388	9.48803	7.36015	8.37945	8.6324	7.59944	7.62938	8.82905	7.96366	9.16363	8.1559	9.36895	8.05921	8.48399	8.43209	7.9486	9.42315	7.33298	7.97485	7.97365	8.02515	8.21458
AC026787.1	14.5881	10.9562	12.4283	11.6469	10.8837	13.6544	11.9779	12.4735	12.0881	11.475	10.3141	14.3958	13.0008	13.1349	13.7813	14.6414	14.5401	10.8778	11.0316	12.2209	12.2144	12.6118	10.1975	11.3567	12.922	14.4778	10.3498	9.55374	10.8638	10.1026	10.1545	12.0626	13.1919	14.467	10.6584	11.0282	14.0282	10.95	14.171	13.2598	12.5292	11.7553	11.2487	9.3997	12.1269	11.4992	13.3763	11.2716	11.5158
AC026992.2	12.6382	12.585	12.8497	12.6434	13.4038	14.352	13.3568	13.5473	13.1319	12.5694	13.0617	12.945	12.5983	12.8796	12.5087	13.0986	13.0975	12.823	12.8007	12.3898	14.9512	13.1677	13.5544	12.7657	12.8497	12.4846	12.7746	13.1096	13.645	13.2198	13.5722	13.4114	13.0478	14.164	13.124	13.404	13.1705	12.5123	13.1104	13.4552	12.6419	12.8892	13.1258	13.7609	13.2501	12.53	12.8468	13.3971	13.2678
AC027117.1	6.94392	7.57791	7.25933	8.81666	9.34545	7.81249	8.52201	9.47401	7.5866	7.78653	9.02997	8.27994	7.38762	9.56875	8.26968	7.8484	9.21267	8.56375	9.22082	8.23405	7.62641	7.50024	7.90102	8.70567	8.14424	8.11192	7.89789	8.55496	9.23059	6.89142	8.39898	7.1731	7.69228	7.61893	9.01378	8.3243	8.43398	8.00671	6.72739	7.31669	8.31021	8.11576	7.53747	9.69693	7.83878	9.07673	7.66095	7.7779	9.08456
AC027228.2	4.26489	6.49874	5.77911	9.35727	5.52573	7.84855	6.00179	6.89753	7.11207	7.21498	4.9948	8.65264	7.64169	7.75057	5.8614	8.62912	6.98874	6.78742	5.31785	7.97679	6.00008	5.5694	3.31177	5.80366	6.69681	3.06503	8.34749	4.06775	4.42442	4.42266	3.29869	3.91704	3.90857	6.50862	5.33266	5.5076	5.48239	6.71508	3.95791	5.15156	3.70363	3.84295	6.08388	3.93303	6.48886	7.15545	5.74174	7.01599	5.65239
AC027237.3	7.98799	8.37758	8.53286	7.76846	8.52043	8.16395	7.50513	8.06632	8.21318	8.59654	8.0347	8.34173	8.11179	8.16954	8.3894	8.35404	8.08995	8.53247	8.08088	9.30871	8.29803	8.18626	7.60348	8.25524	8.41367	7.99532	7.86456	7.61295	7.37688	8.3588	8.39322	8.25106	7.0741	8.72115	7.33454	7.34598	8.36196	8.02001	8.23456	7.66138	7.72676	8.67519	7.4912	7.73651	8.12932	7.9318	7.99364	8.28763	7.70717
AC027288.3	8.43843	8.70583	8.61542	8.71749	8.53046	7.67763	7.98424	8.10878	7.48383	7.6718	8.71025	7.99394	8.3705	7.89789	7.76481	7.13969	7.85109	7.53406	8.77248	7.5641	10.1523	9.67879	10.3438	9.94996	9.03724	8.60437	8.70167	8.21456	8.12342	7.57188	7.86063	7.59103	6.71089	9.66311	9.28582	8.40314	9.26291	8.96944	7.97737	7.8108	8.43137	8.20256	8.22419	8.15932	8.41565	9.20201	9.68839	9.52619	8.99612
AC027315.1	11.3842	11.5104	11.0552	11.1284	11.3984	11.3904	11.0379	11.414	11.0241	11.1441	11.4361	10.9896	11.0092	11.2152	11.3932	11.5579	11.7209	11.55	11.7751	11.6607	11.7855	11.8275	11.8499	11.6914	11.4549	11.236	11.2057	11.7578	11.5064	11.6469	11.8655	11.6434	11.2222	10.7466	11.4976	11.2467	11.3176	11.493	11.4629	11.3618	11.3876	11.3101	11.1703	11.4086	11.3455	11.2491	11.3929	11.1879	11.1066
AC027343.3	5.84261	5.99025	5.80851	5.57741	5.66725	5.71994	5.42784	4.44566	6.05498	5.69359	6.04396	4.738	5.39399	6.99712	5.75425	6.53629	6.58966	5.75409	6.15034	5.83372	6.08161	6.40227	6.92797	6.22848	5.48221	5.38314	6.44949	6.07939	6.00755	5.98067	6.84772	6.44735	7.49039	7.03795	6.23992	6.12918	7.10187	6.08658	5.75479	6.7807	7.07005	6.82023	7.32029	6.9881	6.19877	6.0224	6.62242	5.91223	6.04193
AC027369.5	9.08552	9.85368	9.1966	9.55755	10.2202	9.11095	10.8227	10.1845	9.63352	9.549	10.1365	9.95169	10.0293	9.27999	9.1432	10.5827	8.83633	9.50944	8.50493	10.0494	8.81621	9.28402	9.71047	10.079	9.332	8.06876	9.97405	8.64469	8.39926	9.83923	9.24583	8.71827	9.71125	9.43987	8.74863	8.48566	10.6656	9.63075	9.26565	8.05232	10.0626	8.08443	8.92938	8.55624	10.0648	9.53768	10.0136	8.59098	10.3723
AC027612.1	13.0237	13.9224	13.0704	13.3015	13.9881	13.5009	13.4134	14.0039	12.9585	13.2312	13.4219	13.269	12.8004	12.9495	13.4076	13.2303	13.3191	12.9403	13.4546	13.7591	13.4114	13.1645	13.7655	13.4053	12.8418	12.7629	13.3122	13.1364	13.5557	13.3408	13.009	12.0767	12.0818	13.3035	14.2699	13.4533	13.9476	13.3166	12.5678	12.4174	12.3802	12.2525	13.2447	12.6436	12.7778	12.9096	13.8705	13.2552	14.4955
AC027612.2	10.9933	10.1268	10.9931	10.0344	9.87915	10.3454	9.45126	9.73409	10.3973	10.5637	9.8084	10.0352	11.2133	9.8444	10.1006	9.86144	9.6447	10.0514	10.9205	10.5957	9.96897	10.4438	9.35923	11.0548	10.8272	9.99527	10.7305	9.6817	10.3791	9.5123	9.21069	11.1546	11.8249	10.8281	8.96083	9.44484	10.1522	10.2838	10.2741	9.47506	10.1217	10.9389	10.5467	9.55509	11.7849	10.1381	10.7435	10.2703	11.1545
AC027644.4	8.34419	8.41361	8.65575	8.13593	9.34919	8.78355	8.46427	8.89921	9.18296	9.43998	8.88059	8.25595	8.51651	8.7384	8.79595	8.66148	8.70962	8.3314	8.32376	8.36963	8.87969	9.27501	9.11577	8.75096	9.14407	8.12698	8.43766	8.8123	8.54683	8.56373	8.99964	8.50339	8.74475	8.30654	8.85439	8.6951	9.02186	9.32299	8.91752	8.68384	8.19465	9.69014	8.82357	8.7066	8.90325	8.55134	8.55909	8.55275	8.87545
AC034111.1	12.2738	12.5418	12.3755	12.6815	10.384	12.0196	11.121	11.394	12.8354	12.9417	12.6452	13.3782	12.7867	12.6678	12.303	11.4093	12.2629	12.2048	12.8741	12.7347	11.0859	11.3001	11.2886	12.4798	12.7114	12.8526	13.0571	11.9733	13.2367	12.1019	12.037	11.7503	12.2504	9.55494	10.5649	10.6352	10.6246	13.0114	11.8732	11.6676	12.3971	11.4726	12.4818	12.5331	12.2571	12.1895	12.7963	12.2944	10.6034
AC034223.1	12.2434	12.2526	12.278	11.6025	12.0374	12.1226	11.5334	12.0176	11.6471	12.1702	12.3591	11.932	11.5143	12.0044	12.0291	11.2283	11.4451	11.7825	11.8935	11.1458	11.3809	12.0213	11.7414	11.6136	12.2	11.9738	11.7256	12.0446	11.6272	12.0313	11.3726	11.9373	11.3913	12.007	11.5501	11.3517	12.1803	11.5194	11.6663	11.663	12.0726	11.3214	11.6275	11.996	11.9679	12.1393	12.0704	12.1901	11.8581
AC034223.2	5.19947	5.39164	5.61308	5.98609	5.32383	4.59141	5.34754	5.63102	4.2513	4.60949	4.56724	5.05777	5.53825	5.62129	5.72701	5.43592	5.59626	5.03833	5.74903	4.87083	5.5231	5.64898	5.7872	7.98809	4.99331	5.61308	5.44801	4.90587	5.08205	5.21361	5.46617	4.87778	6.20048	5.48388	5.51703	4.98438	3.20037	5.42766	5.16106	4.99353	5.69823	5.05617	5.43968	5.20285	5.08698	5.33305	5.75998	5.10523	5.37416
AC034228.3	12.7797	12.8211	12.9036	12.7579	12.9508	12.7694	12.8098	12.7228	12.3241	12.5121	12.4598	12.2858	12.5251	12.6999	12.6217	12.964	12.6212	12.6461	12.9102	12.9173	13.1809	13.2218	13.1993	12.8996	12.7497	12.7502	12.771	12.9057	13.5648	13.0109	13.5	13.5331	13.1973	13.602	13.3213	13.2736	13.0484	12.6653	13.4157	13.221	12.8721	12.2644	12.0248	11.9768	12.9962	12.7983	12.856	12.6717	13.0384
AC034229.1	5.10155	4.85855	4.59209	5.17355	4.43605	4.71052	4.6255	4.73293	5.23584	5.43163	3.36891	3.05833	3.60088	4.84401	3.6697	2.94877	5.60264	3.09162	5.44236	4.70007	5.79476	5.06326	5.18176	4.98603	4.2959	3.23188	3.4322	2.96508	6.05426	5.74593	5.7303	5.68586	4.58949	5.3738	4.89044	4.68522	3.17343	3.34556	3.93002	3.59481	3.58265	3.41488	4.32832	3.03297	3.93792	4.2959	4.64404	3.20494	6.09586
AC034229.6	13.7329	13.2674	13.1651	13.6515	13.4675	12.7206	13.08	12.5343	12.341	13.31	13.562	13.4188	13.1849	12.9459	12.5617	11.6857	13.5977	13.6157	12.586	12.3672	12.8151	12.1047	11.8281	13.6508	13.8605	13.4463	13.722	14.1652	14.2801	12.8075	13.0107	12.0698	13.4217	12.7356	13.8628	13.8777	11.745	12.9526	12.8953	12.4929	14.0121	13.5842	13.3375	14.0698	13.0876	13.7391	13.5351	12.9693	13.0947
AC034238.1	6.68475	6.60865	7.12609	6.48734	6.85801	6.00823	6.05397	6.26287	5.8612	6.19627	6.027	6.04679	6.21938	6.00793	6.4568	6.2956	6.8697	6.45734	6.34216	6.63806	6.43367	6.4856	7.04292	6.52524	6.85746	6.43779	6.87478	6.37104	6.52836	6.35399	6.42942	6.70067	7.10949	6.66968	6.66504	6.67586	5.86192	5.96897	6.03535	6.09391	6.74361	6.38816	6.55173	6.69651	6.11493	6.56458	6.7561	6.27053	6.52616
AC034238.2	9.67317	10.0046	9.94718	9.91423	10.379	9.34848	9.42619	9.40587	9.25774	9.06246	10.4163	9.11111	9.76829	9.3255	9.49031	9.47613	9.56	9.37496	9.71454	9.06079	9.57027	9.1066	10.3185	9.96167	10.1421	9.54776	9.77205	10.3173	9.79487	9.87964	9.56315	9.18627	9.60332	8.99394	9.19527	9.63795	10.3008	8.8582	8.89763	9.10796	9.78442	8.73106	9.41718	9.9401	9.03731	9.8955	10.1514	10.1014	9.66655
AC034245.1	9.545	9.59494	9.59522	9.22497	9.02661	8.53799	8.79368	9.10566	9.02646	8.82069	9.11588	8.75901	8.70167	8.64873	8.98837	9.40772	8.74027	8.66271	10.3102	9.34695	9.2469	9.55193	9.54003	10.3227	8.93095	8.91174	9.32598	9.74523	10.0341	9.80396	10.1504	10.8218	11.8727	10.5718	9.3456	9.3193	9.44328	9.5633	9.80455	10.1399	9.21191	10.848	10.7104	10.3916	10.0503	9.61119	9.64677	9.47263	9.39513
AC036101.1	2.89768	2.84088	2.84534	2.88252	3.19597	3.04742	3.13553	4.52456	2.83666	2.85472	2.9891	2.80841	2.89172	2.87297	2.98405	3.19014	5.74686	4.54423	2.80065	2.8988	2.92571	2.93411	3.00205	2.92943	2.85703	2.9299	2.76168	2.8773	2.9522	2.96465	2.91814	2.93943	3.12415	3.55697	2.85162	2.83502	3.2737	3.87611	2.91438	3.47563	2.83905	3.31448	3.11816	2.9299	2.9073	2.83627	2.88319	2.86849	2.84363
AC036108.3	10.2377	10.6099	9.79331	9.9198	10.7225	9.89915	11.54	11.8175	8.98815	11.0427	11.5608	10.5888	9.81432	10.6534	11.3869	9.20186	10.9678	10.9896	10.5558	8.67991	11.0265	11.845	11.8407	11.3698	9.90319	9.93742	10.6956	11.2203	11.4899	10.8179	12.2365	10.2894	9.83216	10.2444	10.0023	10.5399	8.60545	9.69389	11.8013	10.6332	11.6459	11.9019	8.53517	11.789	9.52506	10.9866	10.1282	10.956	10.4677
AC036214.3	12.3373	12.7553	12.9193	12.762	11.8818	13.0905	12.3845	12.9406	12.6052	12.4642	12.0415	13.1897	13.1401	11.8955	12.37	12.1068	13.0521	12.6051	12.2554	13.245	12.3111	13.3876	11.9107	12.5993	12.2416	13.4531	12.5179	12.4393	12.2384	11.6646	11.3552	12.705	13.1549	12.4427	12.4947	12.6409	13.0965	11.5853	11.7395	13.428	13.2812	11.7372	12.9956	12.134	12.4125	12.0406	12.3023	12.6228	13.2301
AC037459.1	11.5324	11.04	11.3204	12.7674	13.4906	11.4453	12.3975	11.9382	10.7362	12.4854	12.1154	11.7109	12.9732	11.9442	11.6194	13.3011	11.2992	11.9745	11.871	13.3498	12.3497	12.2484	12.129	11.0396	12.289	10.8765	11.6303	12.2808	11.9455	12.4223	11.8173	12.5983	10.4924	11.8039	11.1747	10.9505	12.7681	12.5431	11.6224	11.4424	11.7635	11.553	12.0791	11.4039	12.5048	11.4965	12.7661	12.145	13.0007
AC040168.1	8.57778	7.81653	8.20778	8.02714	8.41218	7.3907	7.44293	7.21264	8.26882	7.26745	9.16547	6.68353	6.81017	8.03009	9.32866	6.65465	7.17521	7.20492	9.49909	7.09335	7.78536	8.21626	9.17227	8.00901	8.80265	7.24432	7.4349	8.48623	8.69528	9.81048	9.87836	8.19699	7.81202	8.33679	8.11017	7.48194	7.65355	8.05198	7.43294	7.96954	7.40874	8.07352	8.846	8.89432	9.63119	8.42131	8.96303	8.3248	8.94747
AC040173.1	12.6366	12.7596	12.9666	12.6181	12.1646	12.5519	12.4733	12.3928	12.5313	12.2746	12.4599	13.0052	12.5505	12.5562	12.4068	12.1506	12.6061	12.7422	12.6992	12.499	11.3295	11.5023	11.5847	12.3892	12.9082	13.5818	13.5102	12.7964	13.1032	12.5558	12.6247	12.4918	12.788	9.19609	11.0265	12.1097	11.2351	10.751	11.9838	13.0767	13.3439	12.0478	12.4993	13.0538	12.2347	12.402	12.9229	13.0269	11.7446
AC040963.1	4.21998	4.10091	4.10883	3.75999	3.85096	2.86651	2.83406	3.31021	4.03068	3.86685	4.32956	4.05065	4.16344	4.73214	4.18972	2.91611	5.48872	4.95599	3.63546	3.49501	3.35415	3.87542	3.4805	5.92294	4.18397	3.67311	3.72986	3.70879	4.81685	4.32238	3.90154	3.35956	3.7628	3.43393	4.15405	3.39174	4.08441	3.95443	4.67651	3.88162	4.02073	3.58229	3.67329	4.80821	3.55045	3.69596	4.6494	3.34944	3.96946
AC044839.1	13.2578	13.2164	13.0876	13.0969	11.9666	12.7657	12.6087	12.1362	13.4431	12.8858	13.3455	13.0774	13.5395	13.6154	12.9285	12.6171	13.9097	13.2674	13.0599	13.5636	12.5153	11.977	12.2188	12.9434	13.1947	13.6976	13.17	12.8999	13.1673	13.5268	13.0273	13.257	13.8691	11.9675	12.3968	12.8578	13.1197	12.7795	12.4574	13.3895	13.3408	12.7053	13.3069	13.5333	12.7799	13.2926	12.9684	13.486	11.4396
AC044860.1	8.46368	8.22204	8.21187	8.25453	8.87468	8.20541	8.04497	8.19489	8.13815	8.36632	8.37328	8.13736	8.16937	8.42491	8.22327	8.17616	8.02185	7.96522	8.75005	8.24058	8.60422	8.83504	8.91319	8.98863	8.25745	8.26809	8.47219	8.07067	8.66762	8.32904	8.98085	8.17206	8.3743	9.4718	8.79822	8.5635	8.8867	8.54278	8.48667	7.90095	7.99853	8.29731	8.33495	8.17097	8.55315	8.48471	8.39277	8.89552	8.82466
AC044893.1	7.6729	7.84699	7.97776	7.50862	7.84699	7.87619	7.12972	7.39134	8.94966	7.62283	7.8809	7.35828	8.24031	7.45069	7.91434	8.18454	8.22986	7.95044	8.05239	8.03812	7.55706	7.94794	8.45675	7.62577	7.51866	8.03774	9.00945	7.96623	8.76133	7.73578	7.84801	8.60873	8.28091	7.72045	7.67197	7.44724	7.95744	8.07235	8.17894	8.55041	8.0876	7.58449	8.16652	8.06156	7.61468	8.00323	7.86009	7.61178	7.6458
AC046129.1	4.96312	5.65519	7.84624	4.20009	3.35155	5.94704	2.90053	3.40607	8.32526	8.16566	6.55549	4.99458	6.93812	5.84791	5.11296	13.4622	3.06693	3.02524	2.92859	7.22099	4.99268	7.67763	2.91866	5.66572	7.71218	5.69585	4.5623	2.89833	4.54199	3.24971	3.0236	2.9856	3.10375	5.10318	2.92913	2.85175	9.17109	7.77369	5.91548	3.18204	5.69712	5.63283	6.55334	4.19434	6.64031	4.61948	4.97745	8.87511	4.38782
AC046134.2	6.42078	5.15235	6.93616	5.67771	5.9985	6.90781	5.36174	5.99584	6.81334	7.20364	5.6722	6.6855	6.8919	4.68739	4.4067	3.34591	5.68529	3.80285	4.7393	4.85077	3.95183	5.26727	6.54565	4.29003	7.10565	5.62317	5.78829	4.51935	7.77747	6.40505	5.14193	5.76431	7.73636	3.91913	6.12712	7.04208	7.48198	6.01936	7.5818	7.61513	6.42733	7.74888	6.4039	5.60456	7.24533	5.02115	6.24094	6.62259	6.28034
AC046143.1	6.26604	7.5921	7.42197	9.06739	7.61589	7.60184	8.35277	7.60215	8.06772	8.56956	8.00593	9.49424	8.78275	8.25177	8.26278	7.45683	7.93433	8.05018	7.65689	8.63553	8.38928	7.74412	3.60997	8.18589	8.12706	7.21718	8.7445	6.58753	7.96712	6.49923	4.35067	6.25402	6.2448	6.43191	8.17442	8.33902	9.21774	9.46767	5.33285	6.26302	6.67801	5.48294	7.76481	5.69414	8.08089	7.48121	7.62704	7.53927	8.32463
AC046185.3	5.9618	6.51326	6.14427	7.48028	6.83786	7.42304	6.77156	6.94392	6.43344	6.78181	6.19742	6.94826	6.93634	6.95909	6.30926	6.82337	6.24362	6.13636	7.24745	6.79007	6.86726	7.52844	7.20238	6.74802	6.74243	5.97123	7.11393	6.49589	6.86874	7.3904	6.91099	6.59844	5.52876	7.32089	6.84031	6.70258	6.56417	7.73534	6.04536	6.16808	5.98014	6.60022	5.81352	5.91475	6.92114	6.97544	6.2848	6.51341	7.07228
AC046195.1	7.4279	6.61871	7.05823	7.07576	4.95645	6.67123	3.1993	5.23686	8.50418	7.54914	7.47339	7.55598	7.3661	6.77559	7.40207	4.78682	7.2145	7.72348	7.39946	7.96344	5.01811	4.66906	4.7287	6.21646	7.78167	6.89687	7.56657	7.2426	5.49039	5.08859	4.82607	6.31757	6.08992	3.85427	5.79222	6.25553	3.50664	5.22588	6.24294	6.04821	6.58488	6.06558	5.83246	5.67199	7.15373	7.35406	6.39053	7.57112	5.2312
AC048338.2	8.67056	8.31051	8.85991	8.16929	8.74826	8.56938	8.31001	8.28846	8.72619	9.09343	9.3927	8.63138	8.43958	8.258	8.77731	8.43524	8.25016	8.3403	8.1756	8.03473	7.4332	8.52226	7.80274	8.41435	8.6273	8.72035	8.47337	7.91833	8.76649	8.95289	9.59083	8.91381	9.06674	7.97205	8.46191	7.87523	8.53077	7.8747	7.68546	8.55811	8.629	9.12966	8.8114	8.62364	8.18304	8.5808	8.75865	8.76284	8.88836
AC048352.1	9.03205	8.405	8.83935	8.35614	7.75854	9.89241	6.74054	7.66866	8.96744	9.77049	8.74894	9.35184	8.60189	8.48311	8.73827	8.86414	7.19679	7.98956	9.40772	8.101	7.46151	8.1691	6.36837	10.4643	9.08244	7.59165	7.73489	7.25805	8.60588	6.93889	6.67801	6.12766	5.5246	6.43647	6.68291	6.40227	6.8424	8.27374	7.08065	6.03738	7.11674	8.65507	10.1309	6.72032	10.4678	7.95773	8.22586	8.53546	8.59424
AC048380.1	10.2147	9.8999	9.86035	9.86624	9.71972	9.57058	9.55954	9.30325	9.23161	9.34909	9.36111	9.02461	9.75362	9.73745	9.56764	9.64487	9.67956	9.41701	10.1885	9.69987	10.2503	10.2261	10.275	10.037	9.53673	9.46059	9.53459	9.69879	10.5396	10.2316	10.5257	10.7796	10.4959	10.9873	10.4861	10.2923	9.86624	10.1412	11.0017	10.0321	9.75067	10.5804	10.1223	10.2749	10.0145	10.1844	9.93306	9.634	10.4814
AC053503.1	8.5709	8.12186	8.02674	8.04707	8.22499	7.95353	8.17635	8.2657	8.32695	7.69788	7.57472	7.44579	7.33649	8.17407	7.61293	8.60912	7.86663	7.86272	8.85494	7.8523	8.30153	8.4926	8.23829	8.17328	8.22119	7.40854	7.35312	7.55982	8.42574	8.05953	8.33923	8.38694	8.01873	8.96509	8.7104	8.29525	8.07205	7.82241	7.86879	7.79729	7.3414	7.8731	8.30061	7.84416	7.75572	8.04548	7.74392	8.05922	8.84581
AC053513.2	4.10344	6.52451	4.08304	4.45419	3.57189	3.07245	2.87055	3.93065	4.76637	3.79859	4.75573	3.69838	3.74484	3.94877	4.646	5.1497	6.54136	7.23228	5.90402	4.84721	5.33952	4.65749	5.48819	6.88997	3.49446	4.54645	4.42933	4.4198	4.89768	5.69694	4.80576	4.70969	5.05119	4.69597	4.79767	4.87528	3.67539	5.44524	5.46443	4.73502	4.72129	4.52759	4.06564	7.99018	3.90991	3.91466	4.42806	3.00333	4.85754
AC053545.1	9.45863	9.21943	9.27683	9.21114	9.26167	8.72403	9.84456	8.75502	8.36363	8.96727	9.5712	8.62747	9.09615	9.91408	9.46409	9.22341	10.1966	9.12353	9.67225	8.72417	9.19906	9.26642	9.96029	10.1845	9.31249	9.02218	9.22605	9.72839	10.0777	9.59401	9.99281	9.72328	9.85338	9.52193	9.34408	10.4363	8.39194	9.49394	9.96349	9.52928	9.27075	9.68139	9.84992	10.0881	9.18518	9.32522	9.54547	9.16635	8.72206
AC055733.4	9.69542	10.3797	10.8695	10.2659	11.5493	9.88011	10.0816	10.6537	9.99921	11.0252	10.4255	10.8982	10.1582	10.5237	10.0815	9.79877	9.38573	9.85989	9.62009	11.5506	9.55848	10.3467	10.5221	9.13469	10.7649	9.55193	10.198	8.80174	10.3121	11.296	8.54071	8.3173	8.08349	11.0224	11.2002	9.02571	11.5269	10.5816	9.97151	9.09658	10.375	10.0699	10.4438	9.84737	10.1358	9.74538	10.6237	9.27724	11.139
AC055839.2	5.10339	6.11699	5.04158	5.71994	6.72338	11.0452	6.80921	7.26479	10.3524	5.55543	4.45907	5.48819	7.79354	5.60591	4.9948	6.67576	5.98135	6.07329	6.59422	9.92504	6.38062	5.68735	5.62821	4.99018	5.46715	7.6197	5.85399	6.40407	5.64274	5.39673	5.50431	11.3628	7.4728	8.55391	7.28367	5.54732	5.18996	6.01502	6.35111	10.4668	6.19217	6.54338	6.22572	5.34028	5.6191	6.01213	5.67656	5.1081	5.8128
AC055876.1	13.7441	13.6893	13.6674	13.5519	13.838	13.8752	13.3447	13.9465	14.3788	13.7864	14.0865	13.3031	13.2483	13.7864	14.6476	14.269	13.0965	13.4775	13.5979	13.4864	12.8633	13.4955	13.2465	13.4123	13.7218	13.5627	13.4736	12.9609	13.1643	13.9424	13.8502	14.0807	13.1446	12.8734	13.09	13.3406	12.9977	13.4197	13.0802	14.9851	13.2026	13.9736	13.8721	13.0591	13.8122	13.9936	13.658	13.2406	13.0445
AC060814.2	6.08225	5.86868	5.93863	5.85777	4.59141	7.15263	4.37632	2.99722	6.82482	5.21639	6.55417	4.03995	4.54976	5.43242	5.70467	5.46023	4.60419	5.82205	6.32474	5.42484	5.18996	5.16627	6.11956	5.1872	5.26287	5.21064	5.58209	5.60513	5.49058	5.46443	4.82232	6.75879	5.84352	5.18421	5.97815	5.73754	5.48006	5.96502	6.27848	6.2775	5.532	5.09066	5.83589	4.895	5.37926	5.51163	5.40774	5.31806	4.56703
AC060814.3	14.0129	12.9524	13.2443	13.768	13.4059	13.8544	13.8094	13.7107	13.5971	14.1395	12.5084	12.6456	14.3407	13.6239	12.6394	14.8043	13.6277	14.6506	12.7923	14.0597	13.8125	13.2596	13.4282	13.6534	13.6961	13.8915	14.3821	13.4773	12.9599	13.5884	14.3077	14.1044	13.9827	13.3294	14.7349	14.9168	13.5844	13.2452	14.6409	14.7507	14.3307	14.06	12.7421	13.4548	13.099	13.9733	13.1223	13.7777	14.0733
AC060834.1	4.44412	3.76737	3.97573	4.24993	4.4385	5.35408	3.1725	4.82478	3.59858	3.00917	3.25328	4.74338	3.45006	3.71525	3.95526	6.05044	3.58396	3.11327	2.96902	3.98086	4.56681	4.61909	4.58373	3.20586	3.30874	6.58113	3.61801	3.74648	4.92343	4.62442	5.97868	4.63968	4.02346	3.45155	3.89913	3.37546	7.8568	3.36769	3.51201	3.38274	3.83271	3.22226	4.2134	3.08615	3.23378	3.70967	3.56611	3.45753	7.11772
AC060834.2	9.68369	8.82699	8.86724	8.57267	8.97062	8.55924	8.54039	8.93998	8.70936	8.70802	8.74995	8.53413	8.78944	9.06147	9.29354	9.15125	8.61701	8.70393	8.88491	8.46366	8.67052	9.07013	8.67677	8.3864	8.63003	8.53067	8.52473	8.77195	9.12388	8.85533	8.60864	8.84471	8.54649	8.71012	9.26171	8.85966	10.1832	8.95963	9.05153	8.84453	8.76661	9.07716	9.36906	9.42925	8.96614	8.59071	8.7996	8.81263	8.70045
AC062021.1	10.3931	10.5563	11.0195	9.91003	10.3665	10.5816	9.87703	10.0911	10.2932	10.9964	11.2247	9.70766	9.9144	10.4916	11.2465	10.9924	9.746	10.5849	9.82115	10.7136	10.5568	10.712	10.7926	10.8022	11.3073	10.5925	9.75329	9.37135	9.57623	10.3267	9.78026	9.74943	10.1601	11.6049	9.74395	10.7401	12.1024	10.3169	9.68609	9.05377	9.80304	10.7005	11.1419	9.94041	11.0554	10.9326	10.6006	10.67	10.6624
AC062028.1	9.84604	10.1436	10.1997	10.0171	10.0932	10.4487	10.3183	10.2966	10.3294	10.0688	10.2952	10.3378	10.2224	10.0141	10.1207	9.84381	9.96747	9.89419	10.0647	10.1677	10.2118	10.5082	10.232	10.166	10.2187	10.2986	10.2146	10.2833	9.60024	9.71335	9.80502	9.28712	10.4439	10.7303	10.3305	9.8271	9.8539	10.6493	9.79346	9.79488	9.82631	9.5881	10.2858	9.78462	9.72465	10.2059	10.1772	10.3479	10.1627
AC062039.1	8.48832	8.96744	8.81933	8.96068	9.16784	8.25115	8.70599	8.62359	7.77446	8.46369	8.2266	7.62284	8.65566	8.92387	8.88852	8.55608	8.40003	8.8153	8.97637	8.5109	9.09767	9.46552	9.8015	9.57699	8.56776	8.40577	9.03326	8.68463	9.32721	8.95149	8.69878	9.9153	8.59067	9.48815	8.4843	8.97348	8.83419	9.25103	8.81666	9.80241	8.77414	9.28643	9.54944	9.30712	9.68515	9.83923	9.87931	9.8332	10.218
AC063919.1	8.13195	9.54128	6.94013	10.7767	10.2245	9.87466	10.6172	9.38604	9.49735	9.18047	8.15455	9.8918	10.2718	11.0017	9.59896	9.40527	8.93685	9.34512	9.86522	9.40818	11.1278	10.4706	6.70112	10.3952	10.4241	8.45505	8.38466	6.85755	8.42089	9.2361	8.07902	5.90007	7.05443	10.3034	11.1161	11.0613	11.5795	11.1106	7.27079	7.94309	8.30744	7.16934	5.90081	8.24324	10.5939	9.2977	8.49883	10.0548	8.9662
AC063926.2	7.04865	7.21578	7.13985	7.09058	7.70792	7.72919	8.15993	7.61098	7.74608	7.82729	7.53024	8.2892	7.79882	7.24885	6.71165	6.14014	7.73103	7.67258	7.8499	8.27105	7.34833	7.77885	8.30003	7.33102	7.24622	8.14565	7.9963	8.1848	9.26398	8.29057	8.73288	8.24262	7.76732	8.69558	8.8315	9.17	8.05771	7.32962	8.27782	8.46884	8.23451	8.8005	8.51901	8.5856	8.65851	7.78228	7.72348	7.99646	6.95376
AC063938.1	15.2546	14.9956	15.1949	14.9152	14.2508	15.0077	14.1449	14.8432	15.4457	14.9651	14.9945	14.0198	15.345	14.1841	13.8456	14.9409	14.157	14.2273	15.1674	14.9968	14.3449	14.7714	14.4397	15.361	15.203	15.7406	15.061	14.5693	15.8664	15.1417	14.8761	16.0219	15.1417	11.2355	13.1294	13.3593	13.1528	14.8991	15.9118	15.9972	15.6791	15.7828	15.3595	15.2738	15.3383	14.9945	14.9901	15.8453	13.0166
AC063952.1	8.38731	8.04518	8.60119	8.38714	8.17645	9.00078	7.79099	7.83238	8.12296	8.35682	8.12121	8.91683	8.53774	8.59712	8.47233	8.35442	9.30529	8.65138	9.06707	8.12699	8.77058	8.65035	8.64472	8.586	8.93024	8.09758	8.03577	8.5263	8.84878	9.15542	9.02944	8.75043	8.73696	8.40303	8.98862	8.47907	7.95967	8.50822	8.69182	8.43624	8.30484	8.49258	8.62936	8.59071	8.73888	8.27821	8.46433	8.19568	8.44405
AC063952.4	4.12525	4.42288	3.4924	3.48021	3.99202	4.78454	3.54948	3.394	3.87009	3.7982	3.07014	2.95929	4.11095	4.55746	2.94961	3.54093	3.86859	3.11687	3.85226	2.96255	4.44757	4.1223	4.60949	3.01021	4.09517	4.31167	3.10901	3.72289	3.20077	3.55239	3.87353	3.6468	3.19542	3.67347	3.77876	4.05584	2.92855	3.20993	3.34167	3.13513	3.43563	3.90529	3.48389	2.93499	4.0174	3.86859	4.09644	3.19716	4.67691
AC063976.1	4.10763	4.21947	4.05172	4.22748	5.1558	2.98759	3.0508	3.2584	5.00951	2.84376	2.81781	4.44849	4.61865	4.45584	4.91617	4.27596	5.81094	3.77794	4.46114	3.70489	3.74897	4.78598	4.43181	4.01425	3.88891	2.87576	4.26465	3.50365	4.36003	4.40759	3.72736	4.17899	3.54398	5.10787	3.59537	3.51949	6.73223	5.52215	4.05044	3.76609	3.86149	4.47741	3.88191	4.24687	4.16036	4.20141	4.40443	3.42242	5.33246
AC063979.1	12.4098	13.1411	13.0056	12.2022	13.7579	13.5108	13.3122	13.8729	13.1495	12.5467	12.8951	12.4428	12.303	12.5702	12.7884	12.7416	12.5983	12.1813	12.9421	12.8079	12.8815	13.4666	13.8021	12.5077	12.8288	12.7093	12.4217	12.1176	13.2321	12.3267	13.438	13.3385	11.8191	13.6725	13.6618	13.9113	13.9913	12.6631	12.6077	12.9903	12.2648	12.5966	13.3687	13.1208	12.6821	11.9383	12.83	12.5751	13.7068
AC064805.1	12.0958	11.9535	11.9271	11.843	12.8644	12.6927	12.731	13.2564	12.7339	12.0102	12.2576	12.3082	12.8306	12.1594	12.2934	13.383	12.3845	12.5896	12.2584	13.2761	12.5142	12.8137	12.6951	12.5554	11.8387	12.2358	12.4444	12.5134	13.4232	12.8376	13.1075	13.7813	12.4957	13.392	12.816	13.0025	13.4347	12.2742	13.2441	13.2378	12.914	13.4603	12.5725	13.0398	12.5327	11.9984	11.6992	12.4077	12.0695
AC064853.1	10.4433	10.0049	9.86097	9.69955	10.1262	9.76541	10.0295	10.1893	9.69817	9.65536	10.1925	9.77507	10.1238	10.0938	9.95182	9.57167	9.33075	9.88656	10.186	9.36142	9.8996	10.2211	10.8714	9.98458	9.9759	10.3691	9.83734	10.3361	11.733	11.1426	11.9485	11.6791	11.0631	10.5568	10.1767	10.296	9.97965	10.2966	11.8561	10.9619	10.7379	11.4645	11.2836	11.1581	10.531	10.6263	10.0678	9.96897	9.92693
AC064875.1	9.10773	9.23611	9.03298	9.04289	9.13182	8.82432	8.71767	8.71632	8.58541	8.56834	8.78915	8.60754	8.64386	8.73086	8.56195	8.99649	9.02809	8.64723	8.94858	8.69178	8.77894	8.76722	9.12406	9.441	9.01474	9.15543	8.93258	9.28909	9.3369	9.17465	9.55674	9.50634	9.63242	9.02202	8.78811	8.77659	8.52446	9.0613	9.62304	9.25585	8.93936	9.27463	9.03203	9.11209	9.10262	9.09869	8.99693	9.30072	8.74927
AC066595.1	9.53337	9.49997	9.0484	9.46719	10.4052	8.93868	9.86097	8.12007	9.19355	9.38636	9.34941	8.58013	9.14641	9.11468	10.2028	8.18358	12.5319	8.93256	9.5619	8.67078	8.31638	9.08808	10.0759	9.41096	9.56875	8.9168	10.4619	10.1341	9.19243	11.1491	9.83923	10.2599	9.93047	7.43976	8.60939	9.00793	8.80082	10.2211	10.8043	10.2531	9.49781	9.50238	9.85276	9.48718	9.72499	9.33846	9.38945	8.54242	8.8944
AC067752.1	11.1874	10.5281	10.2941	11.0755	11.2299	10.5899	10.7816	10.1315	11.2917	10.1507	11.1851	11.1586	10.0504	10.8778	11.1459	10.5672	10.2574	11.1821	10.9634	11.8002	11.2419	10.4192	10.666	10.2946	11.2433	10.4166	11.6714	10.7666	10.3084	10.1369	10.2763	9.71931	10.2411	9.61941	11.3141	10.3038	9.48688	10.506	10.5716	9.98265	10.5958	9.58824	9.52211	10.1538	10.1957	11.049	10.4048	10.6138	9.6652
AC067930.3	3.07974	3.86902	3.31711	3.54857	3.23006	3.6766	3.96597	5.43931	6.75749	4.88223	5.55775	3.94215	5.43746	4.55988	5.44783	6.64919	5.32305	4.63672	3.54168	3.29918	4.71413	4.87277	3.51221	3.69735	3.57693	4.31211	5.47063	3.27545	3.41273	4.738	4.16923	3.11841	4.29048	3.35882	4.35223	3.74076	6.39139	4.10106	3.33596	4.09371	4.68029	3.15136	5.00251	3.55893	3.73853	3.28104	3.30855	5.06326	4.2441
AC067930.4	10.8729	11.492	10.7557	10.9355	12.4736	11.8244	11.7754	12.1505	11.26	11.2027	11.8065	11.4902	11.5635	11.4592	11.7584	12.1753	11.4471	11.2151	11.8789	11.163	12.2459	11.884	11.7282	11.7063	10.8744	11.1649	10.9997	11.6198	11.6596	11.5677	11.1902	11.4595	11.9427	12.7802	12.2603	12.1429	12.2144	11.1316	10.4682	10.8238	10.9763	10.4215	11.713	11.4481	11.0753	11.1222	11.4601	11.2706	12.5661
AC067942.2	3.66588	3.35915	4.11005	2.8609	4.69371	3.25358	6.36671	3.19391	4.68821	3.6695	2.96527	5.49132	5.59645	2.87103	4.82976	7.29017	5.9467	2.8872	4.54577	5.86971	3.31912	2.99639	5.06979	5.86104	3.02857	6.24009	4.98216	2.78378	3.11841	3.10725	4.16251	2.86443	3.30855	2.97362	2.91797	3.46767	3.60445	3.01086	3.51716	2.83442	3.06461	5.36701	4.87192	5.64463	3.62742	6.90687	8.13927	4.59426	4.97934
AC067945.2	7.14964	7.44952	6.75178	7.7114	7.70595	9.87449	8.00886	9.35355	8.76038	7.57485	7.63941	7.43722	6.92133	7.17931	7.24405	8.4805	7.57264	6.53978	6.82792	8.28398	8.15649	7.41385	7.71296	6.77525	7.26435	6.67389	6.88213	6.91885	8.50205	7.50121	7.9465	10.5374	8.14017	9.00359	7.43688	6.98007	7.8152	7.06721	7.4591	7.91577	6.77499	8.42563	7.65201	6.79943	8.40242	7.20413	6.99033	6.88337	7.08368
AC067956.1	7.5874	8.14446	7.96464	8.4106	8.19906	8.67843	8.20328	8.41331	8.4077	8.71568	9.96847	8.22716	8.46636	7.9046	8.47272	7.85949	7.57765	7.58182	7.75924	8.28842	7.69538	8.43482	8.02906	8.70928	8.29153	7.14621	8.82152	7.72689	7.91721	7.8436	7.61205	7.53385	7.38423	8.52861	7.45067	8.05989	7.95867	8.67475	7.68378	7.68928	7.45421	7.55366	8.78638	8.09635	7.87397	7.65645	8.72334	8.30228	7.86009
AC067960.1	6.91542	7.28353	7.09971	6.98825	6.37365	6.40738	6.06171	6.62951	7.02666	5.95645	5.67656	5.00251	6.22502	6.04907	6.04262	6.08299	2.99121	5.7872	6.4417	7.02877	6.41137	6.85643	6.9278	7.41595	6.70639	6.56202	7.14016	7.29765	8.96054	7.61449	8.49133	7.90006	7.63634	7.00867	7.40663	7.18235	6.3612	7.08691	7.19124	6.64983	6.78452	8.07486	7.70159	7.81559	7.41655	6.98795	7.02297	6.52186	7.32595
AC068057.1	8.28312	8.47074	8.66462	8.23183	8.38418	8.19457	8.37232	8.57713	8.49127	8.12216	9.27697	8.55673	8.83432	8.56155	8.71887	8.66561	9.05192	8.57253	8.8158	8.59017	8.59471	8.48242	8.33082	8.72326	8.37787	9.14117	8.5894	8.81773	7.9018	8.54676	8.2014	8.7259	8.76131	9.29263	8.46291	8.44349	8.55271	8.83986	7.45271	9.21355	9.09872	8.19638	9.10142	8.75868	8.12886	8.44297	8.7612	8.34061	7.97165
AC068075.1	8.71408	8.83668	8.91477	8.90932	9.11177	9.01807	9.47473	9.33872	8.77486	8.84424	8.83799	8.96639	9.37961	9.03391	8.87443	9.44469	8.86147	8.7361	8.78037	8.97628	9.48188	9.0936	8.86225	9.13158	9.10018	9.25468	9.20396	8.8544	8.71122	8.58817	8.61777	8.67384	9.53754	9.09211	9.01648	8.76079	9.10647	8.87998	9.07296	9.36304	8.78949	9.12023	8.82872	8.57987	9.01544	9.04526	8.86355	8.99223	9.13317
AC068134.2	7.02917	7.68852	7.00786	6.83062	6.90977	7.17492	7.3998	7.86548	6.95779	7.33922	7.26618	7.60476	7.87381	7.22059	7.2061	8.03945	5.83209	7.22146	6.9134	6.81929	7.0377	6.89755	6.94998	7.3627	6.72136	7.4188	7.25074	8.0505	6.66408	7.60254	7.09169	6.66478	8.48422	7.03688	6.89341	7.71427	8.21485	7.01088	6.97265	6.78102	7.79314	6.73596	7.51915	7.28191	8.72613	8.31009	7.65534	6.9587	7.93254
AC068196.1	11.1831	11.3328	10.8001	10.3275	10.8088	10.6563	10.2584	10.7696	11.2443	10.4929	10.2003	11.1413	11.1437	11.0144	10.5136	10.7494	10.7374	11.4339	10.7916	11.856	10.1851	10.349	9.96594	9.91853	11.2126	11.6907	9.65288	10.2142	10.6413	10.9795	11.0152	13.1339	11.087	9.86288	9.28278	9.26024	10.8007	9.88812	11.4762	11.7153	12.1444	12.2845	10.3908	10.7041	11.2244	11.2683	10.392	11.5083	9.32322
AC068205.1	10.6093	10.7204	10.7156	9.83937	10.476	9.76191	9.7685	10.0017	9.14288	10.6546	10.1259	10.2135	10.2051	10.784	10.7724	8.82011	9.47182	10.6462	11.088	9.81208	9.99249	11.38	10.3538	11.2948	11.1583	10.2558	9.33806	10.3698	10.1462	10.6949	10.4308	9.79822	9.08551	11.0472	10.2371	9.60445	9.95538	10.6452	9.86055	8.48176	9.89208	10.9704	10.6058	10.3946	11.3155	11.0112	10.9832	10.7379	10.7488
AC068205.2	2.95433	4.84553	3.26115	3.58552	3.53215	2.88397	2.95625	3.04487	2.89424	2.8889	2.85047	6.01313	4.56097	3.15455	5.9321	5.22509	3.97179	2.92026	2.86991	3.71834	4.30533	3.24428	3.06795	3.09489	3.89005	4.44264	2.89553	3.46804	4.12422	2.90786	2.94226	3.85249	3.18971	3.29296	3.85119	4.15518	7.26495	3.52608	3.7657	3.34901	2.83017	3.73648	3.17062	2.81037	3.24753	3.76843	2.93722	2.82996	3.08486
AC068279.1	3.93088	3.48679	3.63213	4.96233	2.97592	2.88364	4.13407	2.83792	3.11657	3.18296	3.25297	5.29603	4.87042	3.50124	3.38984	4.29223	6.3575	3.43617	3.24195	3.96445	3.16083	4.74064	2.98981	4.04541	3.16854	3.11877	3.10957	3.43545	2.93283	3.87938	3.08234	3.01836	3.94131	3.69466	2.92428	3.98584	3.51183	4.74085	3.47727	4.05065	3.55354	3.85877	5.45865	3.14054	4.64113	4.22682	4.95103	4.66993	4.47538
AC068286.1	3.52569	3.42639	3.06397	3.2235	3.05289	3.93493	4.02046	4.48977	5.19229	5.53646	4.11356	4.01425	3.54469	3.9601	4.35266	3.53591	7.04304	4.0532	3.27466	3.36499	3.47293	3.1719	3.42764	3.78649	3.61836	4.00085	3.56346	3.19066	3.48733	3.58032	4.20639	3.81672	3.20295	3.18476	3.81696	4.39591	4.67294	3.33468	3.20194	3.27466	3.2724	3.02788	2.98751	4.05584	3.30841	3.62243	3.82416	3.14142	3.48848
AC068308.1	6.0745	5.54053	5.84261	6.06098	6.94728	5.76883	4.84969	6.33416	6.30392	6.05582	6.16929	5.87263	5.44274	6.27034	5.68773	5.9757	5.47329	6.27103	6.66119	5.75498	6.36704	5.67459	5.97903	6.689	5.25494	5.67881	6.48107	6.28912	5.02849	4.85774	4.93121	6.38265	6.9481	6.6936	5.71456	7.19198	5.51351	5.80383	5.76625	6.19602	6.01348	5.5492	5.93007	5.74686	6.44884	6.29858	7.0041	6.80921	6.41899
AC068389.1	11.1836	11.1682	11.1099	10.4634	11.4031	11.657	11.5132	11.7488	11.6527	11.2034	11.3832	11.688	10.8452	10.8109	10.8447	8.38898	11.269	10.5232	10.2779	10.6947	11.5391	11.8284	11.5695	10.2414	10.1892	10.951	10.8188	10.668	11.265	9.99141	11.0399	11.0576	10.7755	12.1565	11.3171	11.0057	10.7988	11.1596	10.7414	10.9314	11.2535	10.2447	10.0784	9.81354	11.0604	10.5528	10.713	11.4056	11.4708
AC068483.1	6.21839	5.92846	6.31674	5.94268	5.5349	7.01516	5.05279	2.85399	4.91391	5.05279	5.79639	5.16769	5.88211	6.34352	5.51388	6.79236	5.66998	5.98029	6.20795	6.01213	6.37695	6.24829	6.6053	6.2231	6.15603	6.5599	6.68127	6.75507	6.95438	6.17999	5.57667	6.58471	6.61711	6.64548	5.94195	5.76214	6.0011	5.88193	7.21033	6.0601	6.42665	7.17293	7.02892	7.01599	7.09449	6.78678	6.76652	6.33552	5.9798
AC068491.1	10.1176	9.81998	9.89794	9.93032	9.57444	9.02002	9.4385	9.31249	8.86491	9.11031	9.44004	9.0428	9.32908	9.42699	9.51699	9.5355	9.50749	9.58189	9.79657	9.23146	9.89794	10.1003	10.1351	9.99527	9.47767	9.80548	9.70158	10.0513	10.9281	10.3872	10.5712	11.0518	10.8128	10.3067	10.099	10.0142	10.0776	10.1014	10.6365	10.4814	10.0052	10.6622	10.5099	9.88193	10.2452	9.81589	9.88087	9.39267	9.79964
AC068492.1	10.0795	10.2085	10.062	9.96818	11.025	11.0309	11.0579	12.0014	10.2325	10.2245	10.394	10.4524	9.83276	10.3422	10.1548	9.97934	10.3561	10.886	10.21	11.2303	11.6573	11.0544	11.0196	10.8204	10.3882	10.1945	11.0452	9.8706	10.3647	9.49673	10.0224	9.39159	9.99377	13.0578	11.9938	10.8681	11.8822	10.462	9.96865	9.18723	10.5232	9.96134	9.71454	9.98792	9.67086	10.4066	10.3624	10.2613	12.1331
AC068533.1	8.52954	8.71611	8.80782	8.61616	8.78212	8.95682	8.74527	9.7287	8.62483	8.21516	8.30228	8.60712	8.83257	9.33846	8.24508	9.2649	8.05728	8.54566	8.50044	8.57273	8.9327	8.95027	8.47087	8.85758	8.50355	9.35622	8.96054	8.33338	9.79037	8.82341	8.36791	8.86551	8.72868	9.55419	8.7338	8.02978	9.49563	8.33121	7.74888	8.76669	8.84012	9.03142	8.84803	7.55067	8.88775	10.267	8.90156	9.81306	9.21943
AC068535.1	7.53553	7.78595	8.2201	7.91376	8.31103	8.1108	8.79244	8.25086	7.63707	8.21434	7.57741	8.01103	8.07666	7.98157	7.67031	6.79045	8.12668	7.83799	8.20215	7.91033	8.15958	8.26893	8.35964	8.06461	8.03183	8.18706	7.28948	8.03785	9.22163	8.62482	8.45534	9.03287	7.83538	8.31059	7.84624	8.17347	8.55968	8.09488	9.07792	8.61631	8.36112	9.29765	8.40784	8.89946	8.58839	7.9542	8.5057	8.9075	8.40852
AC068620.3	8.97321	8.23367	7.53887	8.35187	7.64565	8.10664	7.65436	8.0641	8.47612	7.92487	7.27402	7.50004	8.18026	7.38503	8.03896	9.04132	7.40561	7.84271	8.13321	7.89049	7.75917	7.92339	8.53821	7.38881	7.63407	7.18805	7.81271	7.17086	7.76818	7.7908	7.33256	8.33313	7.15646	8.43718	8.47523	7.88956	7.73035	7.9468	8.4892	7.6569	7.30228	7.44564	7.12619	7.49105	7.46866	7.2557	7.47189	7.33219	8.65204
AC068631.2	3.53538	3.96138	3.85162	3.60464	4.48042	4.14497	4.33099	5.11296	4.10981	4.21448	3.50707	4.83041	4.56143	5.25395	4.92575	4.5312	7.5818	4.82169	5.53959	4.94318	5.10706	4.70323	5.19133	4.53568	4.19212	3.99486	3.60225	4.75676	3.78501	4.43787	3.02155	4.28767	5.09205	5.30771	4.94281	4.92865	4.33745	4.53843	4.09289	4.86164	5.12856	5.00192	4.80889	4.7028	5.73428	3.73005	4.08072	3.84542	2.97917
AC068631.3	9.4663	9.56796	9.12779	8.97204	9.48611	8.47882	8.97696	8.30792	8.40894	8.53392	8.26697	7.83848	8.53711	9.00872	8.06503	8.12099	9.57354	8.64282	9.52848	8.354	9.99982	10.318	10.1158	9.72655	8.73194	8.91328	8.62823	8.95102	10.235	9.29676	8.81637	9.38513	8.97067	10.9437	9.93138	9.20356	9.55223	9.2977	9.54593	8.84601	9.05567	10.1205	9.5363	9.35999	10.2687	9.90364	10.152	9.78929	10.1195
AC068643.1	11.5178	11.7509	12.8137	11.0199	11.524	12.4135	11.4737	11.6964	13.3818	11.5946	11.0878	12.5278	11.5526	11.6842	11.3542	11.4012	11.7959	11.3235	11.582	10.779	11.487	12.1951	12.1302	11.4236	11.3543	11.6058	10.7359	11.5537	9.322	12.2935	11.4714	12.6514	12.1864	12.3213	11.9237	12.183	10.6976	12.0331	10.8744	12.1824	12.1733	11.7366	10.342	10.1945	11.0125	11.0175	11.1309	11.4793	11.0871
AC068721.1	8.1275	8.17978	8.17647	8.23918	8.16519	7.55377	7.8215	7.67132	6.99014	6.98841	7.79709	7.2943	7.96006	7.88827	8.29897	8.0531	7.59428	7.77634	8.17753	7.97863	8.05201	8.19337	8.13601	8.30289	7.37283	7.5262	6.95878	7.21082	8.37907	8.26479	8.04592	8.1019	8.56836	8.62218	8.2236	7.78544	7.50226	7.09611	6.86185	6.80477	7.40537	6.88341	7.91707	8.03619	7.71842	7.84766	8.07665	7.9401	8.51686
AC068759.1	9.74213	9.44205	9.2028	8.83435	9.37351	9.56701	9.86837	10.5199	11.7572	9.13228	10.2255	9.00025	9.66328	9.1904	9.41141	9.16777	9.03042	9.32674	10.051	10.1215	9.08898	9.50194	8.97467	9.626	9.6606	8.54707	9.76104	9.29661	9.94996	9.57636	9.40403	10.3646	8.97969	8.7439	8.17917	8.8389	9.76404	8.96159	9.97605	10.7998	9.11288	8.14534	8.49614	9.32431	9.56315	9.0972	9.55253	9.51869	10.5176
AC068775.1	8.14852	7.46526	8.18159	8.04783	9.32674	6.85123	8.51216	7.79024	6.9415	7.07878	6.57389	7.40224	8.47741	7.74935	8.11207	6.06209	7.36323	8.17825	8.19229	7.4212	7.35639	8.42819	8.31177	6.80461	7.8499	8.32541	7.18652	8.25864	10.5493	10.3849	11.5921	6.84271	8.07442	8.28192	7.14475	9.6036	7.61573	8.30932	9.16403	8.92417	9.47263	10.157	9.91809	10.1966	9.02674	8.76729	8.1031	8.06999	7.20988
AC068831.1	9.11047	8.53532	9.5173	7.75411	8.4401	7.58007	6.71998	10.1258	10.0289	9.22481	11.835	7.5519	10.8484	9.0337	8.4929	9.1722	7.92895	7.85219	10.3117	7.281	5.94233	7.6197	8.70122	10.9047	8.7066	6.32338	9.8952	8.15052	6.28693	10.7356	7.91692	6.83983	6.6179	6.91772	7.50847	7.60821	9.0325	8.41415	8.53862	8.3478	6.65467	6.25487	9.12276	5.92418	5.7915	7.32772	6.74644	8.59747	8.89426
AC068858.1	5.78071	6.03382	5.50681	6.05973	5.19365	5.21997	4.65771	5.72754	4.00043	4.9719	5.34437	4.80786	6.50497	6.11043	6.92337	7.19214	7.45431	6.78245	6.40295	5.87869	6.64904	6.43395	6.60502	7.09703	5.83047	5.43181	5.72664	6.53404	5.65833	5.90544	5.67656	5.14193	6.08852	4.92385	5.7501	6.42431	5.58134	5.71493	4.83745	5.07757	5.81582	4.27684	5.26788	6.09255	5.62389	6.1742	5.81493	5.35569	4.93121
AC068888.1	5.92508	5.83519	6.3135	5.54657	5.43335	7.2375	6.75733	6.65822	5.83824	5.81187	6.09445	6.2076	5.76377	6.74273	6.91083	6.59262	5.67656	6.2306	6.38868	6.58606	6.7554	6.64515	6.6965	6.20138	6.75306	7.8988	5.69284	6.4102	7.02877	6.5981	8.11253	6.57849	6.18238	8.34928	6.87048	6.40146	7.69944	7.1931	7.12924	6.3692	6.47977	5.29866	6.31656	6.23975	4.75406	4.87425	5.50565	6.04821	5.69137
AC068896.1	12.5564	12.2842	12.2631	10.3445	12.4149	12.5653	10.7948	13.4142	11.5724	13.0214	12.1875	13.1048	12.1377	10.4275	12.7799	12.2726	12.0974	12.7653	12.1431	12.4089	10.9806	10.2493	12.3693	12.5322	10.3296	12.7994	10.4774	12.9742	13.0643	10.4819	12.2167	10.8246	12.5527	12.6646	10.88	13.4798	12.4938	12.0592	11.4852	12.9533	12.9153	11.2364	12.4223	12.1074	12.5807	12.0343	9.77403	12.023	12.9338
AC068898.1	14.7733	14.0167	14.7648	13.6183	13.676	14.2401	12.7886	13.0518	14.4655	15.071	14.769	13.8788	13.7399	14.3683	14.7117	13.7124	13.3341	14.6322	14.5506	13.5004	12.5573	13.6397	13.4839	13.5792	14.9314	14.3164	14.6352	14.0033	13.7068	14.218	14.5531	14.4601	13.3971	13.8678	13.4753	13.7107	13.4576	13.7317	14.0751	14.0509	14.6256	14.1674	13.0295	14.0161	13.9033	13.9766	13.9588	14.2335	13.7331
AC068946.1	7.10518	7.16472	6.85608	6.8844	7.08833	6.48496	6.85944	6.56136	5.8406	5.87114	6.44524	6.64626	6.80461	6.51772	7.05149	7.00081	7.58118	6.78355	6.99892	6.68566	7.45683	7.16354	7.53361	7.02877	6.59828	6.55762	6.75719	6.76796	7.18423	7.26463	7.51171	7.68625	7.57761	7.61234	7.50259	6.8982	6.71702	7.17764	7.0983	6.69887	6.97321	6.15652	6.68712	7.07117	6.65822	6.92226	6.96628	6.47781	7.72733
AC068946.2	9.14325	8.83568	9.0372	9.1059	9.36175	9.11316	9.45927	8.87424	8.87005	8.77237	8.94712	9.06338	8.73659	8.9896	8.88784	9.22644	8.80694	9.14626	9.4151	9.36901	9.39151	9.35638	9.72258	9.344	9.3966	8.7986	9.0434	9.20612	9.1201	9.28384	9.04486	9.12034	8.77663	9.07703	9.74969	9.78652	9.29873	9.42717	9.02983	9.14108	8.94976	8.67117	9.15059	9.66532	8.87803	8.56158	8.88211	8.7062	8.8738
AC068985.1	11.3987	10.2078	10.1612	10.4694	9.77492	9.44421	9.24705	8.88279	8.94582	9.62198	9.78713	8.83678	9.90257	10.0674	9.85619	10.0117	11.1368	10.133	10.6088	9.54113	9.84646	10.4094	10.4636	10.6465	10.2971	9.96411	10.3957	10.6694	11.5478	10.8142	11.4837	12.0409	11.6065	10.425	10.0668	10.028	9.28611	10.3442	11.9673	11.3932	9.9612	11.5651	10.9692	10.6639	10.6358	10.0771	9.93124	10.1073	9.55146
AC068987.3	7.76639	7.86122	7.67746	7.41687	7.75515	7.75365	7.42445	6.90078	7.8305	7.29461	7.53345	7.07669	7.15075	7.87779	7.65189	7.50196	8.33618	7.54519	8.93331	7.4416	7.79295	8.30318	8.61846	8.26369	7.91723	7.42461	7.59868	8.20014	8.71643	7.62546	8.16846	7.44507	9.58207	9.18548	8.47185	7.38188	7.72623	7.94478	8.29516	8.11547	7.32135	8.61815	9.08486	8.53243	8.48739	8.53783	8.53347	8.07563	8.13682
AC069133.1	6.01656	5.92777	7.78181	6.38629	4.27265	8.36286	4.91071	6.75053	7.89775	6.9489	8.79854	7.5818	6.10015	6.38078	7.92757	9.23658	6.49377	5.94233	5.12232	5.95732	4.43564	4.89559	5.62541	5.47709	7.40116	7.59241	6.36054	4.37068	3.79735	7.68965	6.03059	7.05272	4.84618	4.5411	5.62038	3.40712	6.51161	5.71712	5.26468	4.26916	5.9668	5.27853	7.66775	4.9496	5.80187	5.3559	6.56641	6.46321	4.34136
AC069152.1	3.9546	3.33224	3.78542	4.35571	5.25673	3.01829	5.40952	6.65321	4.52674	6.21407	6.6587	2.84448	5.32497	6.18674	2.99008	3.18888	6.49637	5.43415	5.4196	5.3662	3.11118	5.44662	4.82909	3.89331	2.91887	5.47786	4.85037	4.58842	3.13036	7.09703	7.41522	3.83292	2.8147	3.27636	5.28277	4.59037	3.42657	3.06481	3.6252	4.52367	4.9682	5.2287	3.33911	5.2858	2.96358	5.05386	4.41132	2.9074	3.12084
AC069155.1	3.42744	3.28058	3.19977	4.02259	3.51143	5.32751	3.27225	2.99947	2.94102	3.27854	2.98546	2.99221	2.97787	2.97391	2.93974	4.48638	3.09556	2.91524	3.82574	2.88216	3.22099	3.19729	3.17789	3.65098	4.66027	3.03655	2.91428	2.90768	3.08475	2.95174	6.20778	3.49906	2.86659	3.03256	3.90551	3.75253	3.2787	3.30024	2.98504	3.0231	3.25854	3.53425	2.81376	3.66405	3.50552	2.86546	2.86708	3.07487	3.31496
AC069200.1	10.1013	10.2318	10.0466	9.83172	10.1844	9.69093	9.84123	9.97496	9.97274	9.66585	9.79709	9.67534	9.59724	9.80782	9.73559	10.0941	9.71147	9.6852	10.4618	9.94069	10.1083	9.95356	10.0958	9.79415	9.75403	9.24874	9.35968	9.0353	10.2183	10.2566	9.89693	10.038	9.55602	10.9712	10.6444	9.96829	9.8628	9.49163	8.95706	8.94836	9.15165	8.85238	9.06671	8.70877	9.49761	9.4733	10.1446	9.66042	10.9573
AC069209.2	6.10935	6.14745	8.77802	6.55604	6.28431	8.67504	6.56963	8.08916	8.22308	9.17879	7.13318	8.54896	6.103	6.47507	6.97072	5.5673	6.96223	6.46588	6.64839	8.0895	6.95243	6.53842	7.0109	6.71772	9.4648	6.8394	6.78985	6.71692	7.74735	6.46486	6.8369	6.88522	8.52661	9.19772	6.49697	6.60835	7.3314	6.49121	8.98872	6.33763	6.21507	9.7912	6.7552	6.99032	6.94672	7.02305	6.77707	6.15403	7.03722
AC069257.3	3.65525	2.95469	3.50215	3.64643	3.26869	2.98932	3.07974	3.13428	2.95461	2.95019	6.21509	2.92136	2.95485	3.64583	3.005	2.98469	5.3631	2.93879	4.80698	3.71091	3.04241	4.09371	2.9055	2.8697	2.94742	2.99834	4.21879	3.87307	4.81228	3.02684	2.89207	3.81652	4.67124	3.93348	3.48191	4.02067	3.69859	3.1957	4.07233	3.45896	4.22726	4.32765	4.07254	4.30769	5.51935	3.53826	3.99486	3.54072	4.12382
AC069277.1	9.44641	9.41459	9.322	9.18978	9.20855	9.23339	9.05472	9.27433	9.4328	9.47825	9.20828	9.24437	9.49448	9.40884	9.5657	9.17586	9.4474	9.56749	9.42608	9.45279	9.40412	9.37855	9.42405	9.35925	9.23234	9.49769	9.28456	9.3669	9.37115	9.65429	9.4365	9.2822	9.53478	9.49662	9.53922	9.30912	9.30132	9.26246	9.43593	9.27225	9.45701	9.52965	9.3309	9.69694	9.44656	9.35163	9.09463	9.3396	9.47517
AC069281.1	13.1549	13.426	13.0675	13.0016	13.4853	13.6371	13.6973	13.7531	13.1214	12.9618	12.8065	12.5987	13.6108	13.1244	12.7629	13.7027	13.0914	13.5664	13.9803	13.2432	12.9962	13.4412	13.7719	13.1756	13.0223	13.1473	13.3937	13.5724	14.9737	13.5821	13.8654	14.0001	13.7539	14.7498	14.3911	14.0542	14.6149	13.2263	14.0204	13.8828	13.294	14.2092	13.536	13.6171	13.4121	13.0782	13.1604	13.2618	13.9129
AC069281.2	3.62862	3.90744	4.35204	4.12529	4.51901	3.81078	4.5411	4.15167	4.0054	4.26504	4.96854	4.53674	3.80211	3.65333	4.59915	5.55227	4.07671	3.68085	3.6362	4.04014	5.16278	4.31091	4.82435	3.70533	3.73207	4.38329	3.43009	3.64348	3.63798	4.47239	3.70177	3.89191	3.94442	4.3456	3.85875	3.91778	4.25603	4.61816	3.98252	4.21376	4.21192	4.01974	4.2831	3.73766	3.61878	3.62822	4.29689	3.91904	4.63317
AC069285.2	5.22488	4.94076	5.18882	4.66756	4.18077	4.70551	5.91064	4.40246	3.12881	5.24917	3.7682	5.41206	4.92743	3.4374	3.96401	4.15298	3.15656	5.45944	5.01506	5.48855	4.85961	5.34142	5.58115	4.64556	4.89086	5.97939	5.79563	5.84206	5.96483	6.59082	6.41899	5.24822	5.04473	5.92578	5.59119	6.86234	5.74409	4.90883	5.72213	4.78369	4.93953	6.07115	4.65793	4.49576	4.38847	5.05982	4.55259	4.85288	5.76068
AC069287.1	6.56593	6.10817	6.11613	6.2717	6.7641	6.55464	7.3898	7.02392	6.7407	6.384	5.6973	6.56186	6.66018	6.73531	5.92829	4.28877	5.5737	6.63821	6.31504	6.28514	6.87641	6.83393	6.97289	7.21718	6.05095	6.22971	6.04142	6.54272	7.4654	6.63675	6.97104	7.97831	6.10973	7.13355	6.60056	7.27736	8.39273	6.63769	6.40312	7.56457	5.85131	7.0181	6.72065	7.29256	6.42614	6.63839	6.424	6.60488	6.89703
AC069287.3	14.8457	15.3517	14.7512	14.5203	15.4465	14.7275	14.9934	14.7199	15.021	14.8635	14.6869	14.6537	14.8723	14.7261	14.719	14.8996	14.4513	14.9544	15.1608	14.622	15.2874	15.2171	15.4904	15.3309	14.479	15.0811	14.5481	15.0919	14.964	15.3123	15.3051	14.6741	14.8908	15.6711	15.4496	15.4077	16.0538	14.4236	14.5869	14.2752	14.7813	14.8239	15.3845	15.393	14.995	14.9522	15.0543	14.8605	15.9858
AC069288.1	14.2561	13.2323	14.0783	14.6119	13.69	13.3958	13.1549	13.5133	13.2554	14.4771	14.1681	14.3778	14.7989	14.2476	13.7051	13.5297	13.6978	15.1941	14.4987	13.2616	13.3433	13.2867	13.1202	14.1713	14.3831	14.2466	13.9322	14.602	14.9061	14.5143	14.2558	13.7356	14.4798	13.9278	14.6677	14.1539	13.0422	14.6436	15.1969	14.7897	14.381	14.5936	15.1315	14.3172	15.209	14.8043	14.404	14.0221	13.6705
AC069360.1	7.09927	7.83057	6.291	7.17558	7.52879	7.17695	6.50821	6.4996	8.21994	7.22698	8.24804	7.53472	6.58018	6.6142	8.55701	6.10045	6.6112	6.84032	6.32248	6.13085	7.68636	7.22248	7.98807	6.27059	6.94916	6.77692	6.26426	6.93642	5.95503	6.28772	6.43458	5.3248	6.16301	7.4885	6.42441	6.42194	6.1603	7.57731	6.04644	6.95959	6.49323	7.38774	6.47427	7.03292	6.55415	7.01501	7.09056	6.92507	6.65861
AC069431.1	10.4375	10.2343	10.5174	10.4527	10.1824	9.64317	10.4722	10.094	9.26609	9.7488	10.2574	9.86884	9.88656	10.1502	10.4683	10.7454	10.367	10.0105	10.8737	9.96882	10.4874	10.6562	10.9453	10.5711	9.70443	9.83999	10.0072	10.3779	11.6328	10.5754	11.2418	11.5835	10.9911	11.2907	10.916	10.3748	10.773	10.2759	11.311	10.951	10.4531	10.9902	10.862	10.9142	10.2811	10.204	10.3285	10.1585	10.4739
AC069437.1	8.61528	8.60019	8.90703	8.58818	8.9246	8.0093	8.21297	9.60793	9.74973	8.7664	9.4663	9.16076	8.32111	8.02299	8.22434	8.08847	8.3179	7.96147	9.34466	8.94308	8.54983	8.33338	9.27046	7.41019	8.3205	9.07687	8.19244	7.51029	7.77049	8.03698	6.8084	7.92834	9.93291	8.1698	7.55331	8.17067	7.53657	8.56328	7.94739	8.61663	9.14549	8.25971	8.59362	7.2044	7.56194	7.40162	8.64997	7.63969	8.62218
AC069503.1	9.95923	10.152	10.0693	9.81712	10.1285	9.2536	9.75067	9.43881	9.1975	9.33416	9.61335	9.06079	9.73093	10.111	9.78489	10.1358	10.058	9.64191	10.4524	9.53459	10.6784	10.7947	10.6376	10.3537	9.26848	9.42974	9.33216	9.47078	11.1788	10.5121	10.6212	10.9074	10.7685	11.211	10.6174	9.97542	9.9047	9.78975	10.5967	9.87026	9.71988	10.1844	10.115	10.2756	10.1033	9.64439	10.3718	10.0754	10.7169
AC072022.1	10.3752	9.33344	9.18839	9.79732	9.29502	9.53876	9.2106	9.53009	10.6404	9.75472	9.13989	9.08809	9.55283	9.66891	9.22703	9.61865	9.72125	9.47935	9.01088	9.8518	10.0302	9.71734	9.64824	9.79091	9.76495	9.44491	9.58293	9.15617	9.53703	8.84991	8.73676	9.4162	8.78488	9.85582	10.1746	9.89482	9.74621	10.1314	9.07913	9.42687	9.12828	9.50112	9.11434	8.75354	9.35309	9.72453	9.49025	9.29865	9.87325
AC072026.2	9.52553	8.77775	9.89243	9.42876	8.61749	8.03855	8.11571	8.76308	7.99172	8.68121	8.48297	8.31824	8.14054	9.12233	8.34915	8.2812	8.80296	8.60464	8.6419	8.08994	9.03555	8.62032	9.03576	8.78419	9.68213	9.0641	8.47494	9.54034	9.1671	8.67918	9.2262	9.3431	8.81475	8.80074	8.63224	8.53813	8.39072	8.55995	9.48586	8.9862	9.01696	9.2643	9.04352	9.34392	9.08174	9.88726	8.80613	9.47873	8.91397
AC073046.1	7.29302	6.97544	6.93967	6.94089	7.07212	8.25572	7.77663	7.10079	8.14565	7.49487	6.54726	8.16472	5.72701	7.63224	6.22884	8.07427	7.97554	8.74466	7.03576	9.77295	7.52237	6.93921	7.14721	7.44524	7.61188	8.96635	7.46726	7.76547	7.06904	6.82623	8.20508	8.7265	9.3997	8.2443	8.37589	7.82679	7.208	7.41655	8.29057	7.39242	8.2416	8.47232	8.55671	7.62783	7.70159	8.40422	7.30697	7.46891	7.02617
AC073050.1	5.78915	5.77584	5.76555	5.5763	6.243	6.77929	5.804	6.76312	5.60608	5.78542	6.20465	6.2111	5.2271	6.57844	5.54158	5.4996	5.42316	5.09653	6.58111	5.1021	5.81096	5.93122	6.18268	5.12979	5.36707	5.18182	5.12295	5.62222	6.03068	6.60325	5.75278	5.60367	5.47479	6.19719	6.27872	5.64501	5.91761	5.15363	4.94124	4.69762	4.95285	4.49754	5.19051	5.11627	5.13986	5.39395	5.36331	5.56762	6.72166
AC073062.1	14.1729	14.1865	13.414	13.9641	13.7438	14.2709	14.0901	14.0654	13.7032	13.7523	14.1815	13.8605	13.6912	13.342	13.7866	14.2137	13.9677	14.0093	14.1735	14.5525	13.9541	14.147	14.3117	13.9811	13.5715	14.2162	13.7058	14.2573	13.4841	14.011	13.9655	14.0067	13.7039	13.9418	14.414	14.8473	14.0045	13.5212	14.7848	13.641	13.8686	13.6009	14.0473	14.3915	13.7124	13.9894	14.0548	14.0403	14.0681
AC073094.1	13.1736	13.3381	12.7383	12.778	11.634	12.0251	12.3813	11.3494	11.5852	12.9303	13.2532	12.7712	12.0678	12.6348	12.7252	10.8278	12.0143	12.2647	12.4343	11.7398	11.1903	11.758	12.7949	12.7023	12.8282	12.3583	12.9973	12.4267	12.3305	13.1841	12.3294	12.6265	11.3038	10.45	12.5803	12.9715	11.3449	12.2444	11.8932	12.1133	12.2858	12.448	12.678	12.3428	12.9342	13.4285	12.3376	12.9753	12.9276
AC073111.3	6.16742	6.71741	6.73786	6.32171	7.28996	6.23804	6.56236	7.32255	6.15918	6.35652	6.39328	6.11994	5.90315	6.2291	6.42135	6.48005	7.90859	6.1265	6.32994	6.21776	6.62104	7.20957	6.81766	6.50854	6.80726	6.02504	7.02258	6.98054	7.00745	6.14686	6.93678	7.85732	7.7739	6.5783	7.29823	7.26102	6.80206	7.79042	7.06507	7.98447	7.52034	6.78679	6.51811	6.2205	6.50771	6.64438	6.05771	6.19203	6.6111
AC073114.1	10.8009	9.83231	9.35834	10.2286	10.0105	10.6246	11.0154	9.30988	10.8103	10.5641	11.1931	10.6098	10.4417	10.6531	10.9774	10.2659	11.2252	10.9754	11.6906	12.4125	10.7009	10.6447	10.4134	10.4417	10.9754	10.2987	10.3896	9.73994	10.0576	10.1922	11.282	10.384	9.61424	9.4529	9.00825	10.6461	8.46293	11.1197	9.27092	10.0355	9.32366	10.6322	10.1975	9.79316	10.4089	9.97858	10.8985	10.8516	10.2548
AC073115.2	3.86171	3.11841	3.01657	3.19231	3.17626	3.68932	3.24985	4.58373	3.44861	3.21473	3.77937	3.53688	3.7223	3.97894	4.32057	3.79799	4.52544	3.64643	3.31379	3.81292	3.74504	3.1938	3.02369	3.16045	3.59012	3.65361	3.63352	6.4235	3.64522	3.64227	6.38561	3.25499	3.09098	3.0305	3.39503	3.4157	4.51139	2.78466	2.99072	2.96782	3.22151	2.89725	2.98026	3.66326	3.0809	3.28864	3.33176	3.82886	3.37327
AC073130.1	8.29592	10.3469	10.1838	11.1214	10.5118	10.1867	9.42558	10.5437	10.4588	11.4904	10.0448	11.3689	10.598	10.5106	10.5206	10.4808	9.4714	10.2885	9.74168	10.54	10.3091	10.9955	7.13292	9.87931	10.2195	8.14002	10.6307	8.58196	8.22101	8.04609	7.07989	7.29765	7.54728	10.5287	9.35999	9.58392	10.1388	11.5169	7.39555	8.14626	8.78578	7.71567	8.13073	8.49491	10.0313	9.28973	9.79095	10.3724	10.3954
AC073176.1	6.59104	6.42016	6.70636	6.75975	6.29876	7.16465	7.07348	8.51231	8.19515	6.3866	6.36008	6.50968	7.01183	6.89388	7.12055	7.6132	7.09511	6.47806	6.62385	6.68285	6.72945	6.76166	6.77372	6.70657	6.65958	6.65136	7.37055	6.49727	7.46335	6.44011	7.1931	6.76755	6.74118	6.86843	7.21725	6.80975	6.26794	6.60313	6.66643	6.01105	6.32684	7.11316	6.12356	6.59631	6.09615	6.37735	6.28466	6.53361	7.28992
AC073188.5	12.0867	12.6129	13.0571	12.3786	12.5556	11.9704	12.3164	12.0497	13.1957	12.1778	12.218	11.8322	13.254	12.3974	12.3572	12.8075	11.7683	12.0707	12.3695	12.3081	11.9222	11.921	11.6947	12.609	12.6874	12.5034	12.4301	12.499	12.1947	12.6136	12.4632	13.1399	12.7785	12.4361	12.5803	12.3078	12.9848	12.8303	13.1153	13.4224	12.6956	13.178	12.3081	12.3332	12.9087	11.935	11.6697	12.1258	12.2374
AC073188.6	9.3743	8.53988	8.64088	9.19425	8.83548	8.76108	8.46345	8.823	7.66522	8.23891	9.0121	9.40536	8.64352	8.85235	8.04796	7.86243	9.94033	9.44889	8.27349	7.91703	8.71208	8.81497	8.85217	8.85161	9.12059	9.32339	9.81298	8.84612	8.70005	8.76942	8.68494	8.40803	8.90385	7.72475	9.71966	9.39689	7.97729	8.90665	9.36268	8.97535	9.2582	8.79989	8.62667	8.50965	9.5502	9.92241	8.95097	9.37942	9.03431
AC073257.1	5.4964	5.39358	5.20589	5.59442	6.44616	5.92688	6.36518	5.9652	6.0123	5.73146	6.273	6.33291	5.65921	5.58864	5.64923	6.04163	6.65592	6.009	6.03273	5.78717	6.13666	5.79698	5.95136	5.87804	5.62323	6.55442	5.85022	5.7435	6.35673	6.29776	7.04776	6.41019	6.3005	5.77976	6.02369	6.52866	6.71197	5.35882	5.8429	5.72372	6.05815	6.26467	5.96634	6.68308	5.65245	5.7835	6.0578	5.94676	5.70369
AC073257.2	7.32151	10.037	9.94749	9.85636	11.0953	9.74692	8.908	10.8231	10.3011	11.2729	11.0471	9.92004	10.505	11.0474	10.7023	9.31489	9.34801	9.83077	9.36016	10.7036	9.05751	10.4387	6.18674	8.45734	10.2773	7.95914	10.3969	9.80348	5.66332	7.26234	7.18747	5.98972	7.4079	10.7321	7.69926	8.85018	8.12465	11.0765	5.90256	5.76504	8.44105	7.33411	8.06427	8.97101	10.3331	9.80516	9.76279	8.11532	10.3049
AC073263.1	7.89341	9.09643	8.23336	8.77437	9.41002	8.96946	9.14995	8.52444	8.23369	9.00792	8.75128	8.16837	8.07075	8.88544	8.51452	8.57315	7.88625	8.50137	8.24341	7.80777	9.06315	8.89268	9.83727	8.95017	8.55314	8.09528	8.18632	9.26967	8.06339	9.19916	8.9798	6.94504	6.66769	8.57797	8.9403	7.66718	9.20196	8.88877	7.65065	6.50629	8.04739	8.38351	8.47309	8.64669	8.25862	8.13181	9.15084	8.11291	8.38329
AC073264.3	9.66544	9.22795	9.14651	10.1554	9.27284	9.66503	9.69365	9.429	8.87949	9.40397	9.54281	9.66651	9.3065	9.5655	9.44011	9.73621	10.4057	9.46707	9.66162	9.40552	10.0666	9.98202	9.98561	9.74496	9.43112	9.17653	9.71045	9.34249	9.90571	9.31556	9.16308	9.37211	9.56139	9.42493	10.4247	9.70822	9.2242	9.66586	9.6389	9.32323	9.24895	9.04006	9.27555	9.44873	8.9768	8.85377	9.3517	9.26913	8.96634
AC073283.2	7.66686	7.55915	7.73792	7.67555	8.21091	7.85334	7.79539	8.26694	7.9455	7.53006	7.3378	7.58441	7.54249	7.8779	7.55947	7.41754	7.43388	7.73459	7.42093	7.43683	8.07834	8.24523	8.34746	7.36698	7.94169	7.60733	7.73037	7.15798	7.22552	7.6207	7.73362	7.289	7.48978	8.0895	8.03511	7.72594	8.10549	7.64668	7.31814	7.49222	7.70575	7.73366	8.11256	7.28995	7.4318	7.75259	7.96635	7.58739	8.23789
AC073283.3	5.08124	3.59734	3.63109	3.78458	3.88985	4.16315	4.04168	5.13562	3.44955	3.33812	4.39679	4.32854	4.49793	4.03908	4.33834	3.66308	4.14622	4.47013	5.07018	3.98306	4.23875	4.25042	4.54309	3.90313	3.79716	4.40914	3.64463	4.56724	4.29568	3.75382	4.80284	4.76249	3.77115	3.73252	4.43497	4.23048	4.11162	4.10915	4.80092	4.16943	4.9071	5.37596	4.07343	4.12589	4.90298	4.33399	4.65684	4.50287	3.7475
AC073288.2	13.1426	12.3577	12.3751	12.0277	11.7867	11.1702	11.8252	10.9905	11.4577	11.5232	12.4782	10.8433	11.5524	13.5889	11.7107	12.9322	12.0695	11.7619	12.4631	11.5298	12.3879	12.4047	12.2945	12.2973	12.0328	12.1283	11.9004	12.4873	13.1688	12.5715	12.7528	13.1645	12.5973	12.6218	12.4464	11.9649	11.7659	11.9194	13.3079	12.7334	12.183	13.3211	12.8782	12.5742	12.565	12.976	12.2954	12.2008	12.0551
AC073316.1	5.46275	6.83983	4.57757	7.3974	6.40312	7.66373	5.21959	5.96003	4.09754	6.87765	8.5542	5.06919	6.20066	7.18393	5.85744	6.08799	7.29878	6.24176	5.319	4.56853	5.4835	3.49942	2.91117	4.16943	5.39882	2.78378	4.62227	5.33596	3.24498	5.20603	7.10518	2.85608	3.35022	3.21896	3.61055	4.12657	3.4747	5.42941	2.97613	3.8845	2.87929	2.77673	5.88175	2.84789	7.57357	6.63934	6.58392	6.20865	5.84881
AC073316.2	11.0539	12.5856	10.8419	10.9986	11.7175	10.177	11.1807	11.1903	9.67506	10.4021	11.6258	11.758	10.4196	12.0212	11.8416	10.8078	11.6786	11.2612	11.57	10.503	11.2114	10.9286	11.2311	10.5842	10.6572	10.3189	11.521	11.4393	11.1817	12.1242	10.806	10.712	10.5421	10.632	11.4737	11.5876	11.5298	10.596	10.8836	10.4467	10.673	10.9019	10.5529	11.9617	10.2037	11.4253	11.1711	11.6702	11.6976
AC073326.2	13.4258	13.0903	12.6487	12.8305	13.4438	13.1831	13.4937	13.6445	12.7182	12.8757	13.9813	13.5573	12.8872	13.0865	12.8785	12.5336	12.8612	13.0625	11.392	13.0457	13.9287	13.991	13.6195	13.8464	12.8937	13.2686	12.7103	13.327	13.2816	13.3995	13.1655	13.6684	13.0068	13.8199	14.3541	13.8173	15.0352	13.1995	13.2435	12.8777	13.5462	13.163	13.2115	13.2731	13.131	13.4059	13.2945	13.2692	13.9861
AC073332.1	10.6658	10.9511	10.5491	10.6164	9.96624	10.4455	10.0481	10.6254	11.4125	11.1596	10.5557	10.2828	10.6361	10.6506	10.1869	11.2132	9.66686	10.4129	10.2448	10.3604	10.2609	10.5014	10.298	10.3663	10.21	9.74726	10.3219	10.1789	10.9322	10.751	10.3	10.488	10.1283	10.2607	10.248	10.1436	10.6732	10.6328	10.4863	10.5055	10.2983	10.1472	10.9995	9.97224	10.6545	10.8158	10.7055	10.478	10.557
AC073343.2	8.47137	8.34351	8.51292	8.12147	8.31469	8.13466	8.09245	8.81278	7.64096	8.29546	8.11238	6.94645	7.73426	7.94463	8.88962	7.69761	7.81904	7.71327	8.0295	7.07275	8.30664	8.38618	8.56602	8.47823	7.94876	7.75697	7.88007	8.71148	8.69954	9.12338	9.65568	8.49948	9.20733	9.02849	8.2617	7.95247	9.48966	8.7222	8.79627	8.86385	7.99018	9.1202	9.11757	9.77016	9.1722	8.5512	8.55671	8.69295	8.18634
AC073349.1	14.1324	14.1529	14.1283	13.5482	12.5715	12.0776	11.6509	12.0337	14.7044	13.7114	14.686	13.7808	13.063	14.4589	14.4735	12.4749	13.0621	13.8931	14.2401	12.9984	12.0884	12.1901	12.3059	12.9034	14.2801	13.2992	14.1875	13.9705	13.4564	13.9775	13.2978	12.6485	13.2628	11.7082	12.1525	12.0056	12.1862	13.3658	13.4454	13.457	13.7491	13.4651	12.7712	13.8414	14.1189	14.0098	13.9958	13.8485	12.58
AC073370.1	4.0554	4.07006	4.71915	3.49066	4.90883	4.94939	4.87674	3.33963	4.32401	6.13875	2.85083	4.65836	2.96034	5.90438	2.938	3.89465	2.92699	2.85083	5.11375	2.88854	3.89737	3.58435	3.51037	4.53799	3.09831	2.94987	3.91998	4.54287	3.06881	2.94339	4.29546	3.10632	5.84096	4.44307	3.92546	4.30533	3.27603	4.06328	3.84756	3.78585	3.8074	3.98328	4.72914	3.56136	3.48866	3.93045	4.01016	3.82993	3.5311
AC073389.2	6.60325	6.60996	6.38783	6.11043	6.90542	5.91348	7.24993	6.30273	6.36573	6.75241	6.22125	6.36939	6.46134	6.07115	6.11097	6.51706	6.64772	6.71197	7.17877	6.63564	7.27	7.62767	7.83953	7.58719	6.56401	6.72242	6.56054	6.74802	7.25154	7.10998	7.20285	7.22145	7.42304	7.93544	7.54534	7.50555	7.7435	6.87625	7.04334	6.54711	6.67139	7.19214	7.789	7.60063	7.13404	6.82942	7.06253	6.81366	7.27562
AC073475.1	9.90196	9.57823	9.59306	9.84488	8.83784	9.72655	9.1069	9.49158	11.7492	8.92226	9.69863	9.19779	10.7378	10.2094	10.3173	14.3127	9.33444	9.50916	9.37606	11.1628	10.0764	9.68203	9.88394	9.74973	9.00291	9.26798	9.89058	9.4612	10.5062	9.50566	9.92504	13.0533	9.82402	9.81527	9.15572	9.9728	10.448	9.92863	9.87331	11.5116	9.2361	9.79551	9.637	9.47783	9.15186	9.14151	9.48363	9.01331	9.70719
AC073508.3	10.7736	10.1868	10.7113	9.78378	9.81843	10.659	10.6332	9.33756	10.9583	10.6709	9.85105	10.1717	9.96561	10.1009	9.95214	10.9985	9.39064	10.6364	9.99921	10.5225	9.8441	10.9329	9.20296	9.59864	9.67086	10.9398	9.47339	8.98058	9.22897	11.3973	10.2599	11.3166	11.3361	10.0335	9.68	9.65274	9.38286	11.0525	11.1671	10.2516	12.8204	10.8717	10.6243	8.71357	9.82207	9.00244	10.0106	10.4039	9.39798
AC073530.1	6.96097	6.2807	6.70058	6.58659	6.68329	6.07129	6.3624	6.63898	5.62108	6.33701	6.14147	5.92197	5.81394	6.51275	6.04842	5.93422	6.13224	6.14638	6.2723	5.91156	6.44371	6.61459	6.81063	6.60536	6.78239	6.6584	6.59309	6.53418	7.0502	6.75853	7.09421	7.00901	6.77565	6.5628	6.50504	6.851	6.31817	6.45078	7.39725	6.41714	6.57217	7.07449	6.44738	6.55042	6.84692	6.49311	6.37182	6.67839	6.48452
AC073530.2	13.0185	13.2726	13.0628	13.3989	13.7478	12.0673	13.9281	12.952	12.0677	13.0765	13.9569	12.572	13.177	13.3358	12.4471	12.0853	12.902	12.2808	13.1114	11.928	13.7874	13.6197	14.0423	13.2439	12.5818	12.5729	12.1477	12.8163	12.994	13.4173	11.519	13.9191	12.9771	12.6801	12.6528	13.7084	13.1766	13.1784	12.7845	13.2424	13.0277	12.8831	13.4072	13.1528	13.1014	13.3503	13.0332	13.6135	13.7034
AC073611.1	7.49778	7.26538	6.60137	8.0821	7.73278	7.6289	7.96152	7.48668	8.60773	7.18471	9.11368	6.73622	6.76867	6.82509	7.11009	8.28525	8.46864	7.28415	6.8006	7.79521	7.58604	6.62264	7.1234	7.49123	7.62114	6.1983	6.82978	7.52568	6.29116	6.17501	6.50019	6.82938	7.12665	6.616	7.57829	7.43029	8.73555	6.91712	6.37859	7.99183	7.12347	5.73355	8.48174	6.81463	6.40353	6.79372	8.95565	7.28758	7.48922
AC073636.1	9.1923	9.36185	9.41753	9.50605	9.33343	9.47943	9.37728	8.97922	9.84334	9.34243	9.32171	9.45808	9.42676	9.56491	9.39296	9.77014	9.17067	9.53629	9.25261	9.31883	9.44552	9.34206	9.35099	9.19458	9.7244	9.12984	9.67561	9.62767	9.27073	9.09899	9.25251	9.30167	9.38705	8.96849	9.26413	8.99667	9.445	9.62228	9.36215	9.68557	9.08104	9.54645	9.58002	9.26806	9.72873	9.52124	9.43077	9.43238	9.46454
AC073657.1	6.47175	6.41764	6.45637	6.31725	5.41798	4.76016	5.02362	4.88792	7.04895	6.13209	6.28497	5.12813	5.93387	5.92613	6.21921	6.25282	6.27848	7.26939	5.09311	4.99101	4.75739	5.08446	5.63419	6.11889	6.45381	6.41531	5.81728	6.94441	5.79254	6.28261	4.97316	6.24761	6.55797	5.07735	5.19592	5.21424	5.72327	6.2949	7.11033	7.52002	6.98507	6.75765	6.50618	5.97885	5.22667	5.80003	5.64766	5.88307	3.3423
AC073834.1	10.2328	9.58781	10.3824	9.31702	8.57259	10.9801	9.40309	10.5832	11.852	10.4337	10.0381	9.45664	8.9072	9.69404	9.06569	11.1902	9.1566	9.77281	9.40015	9.29585	9.38886	9.48057	9.16711	9.77552	9.58515	10.9554	9.03513	8.03949	9.80258	8.55542	8.26854	12.4448	9.88562	10.3074	10.4136	9.23983	10.2859	9.1303	10.2773	12.7067	10.354	10.5516	9.08932	7.73241	8.99193	9.676	8.99752	9.63762	9.21545
AC073848.1	5.91724	6.73923	6.18305	8.67405	6.39813	6.93634	7.07417	6.41003	6.96212	6.64853	7.64231	6.47274	6.53355	6.78792	6.15652	6.1377	6.56498	6.31367	7.94649	6.34318	6.82482	7.05287	7.13922	6.77799	9.29143	6.28245	6.29858	7.70502	6.04331	6.40328	6.55164	6.2168	7.41946	6.79668	5.71269	8.05771	6.28414	7.67574	6.79039	6.86534	6.58456	7.30224	7.74982	6.87734	6.61231	7.14444	6.84505	6.59469	6.14427
AC073862.5	12.7124	13.2328	12.4265	12.6719	13.3667	13.7209	12.6582	13.916	13.0998	13.1189	11.7797	12.8769	12.6671	12.6897	12.3856	12.4193	12.4585	12.6297	12.9703	12.2097	12.5501	12.8184	13.4202	13.088	12.2782	12.1478	12.5671	13.2499	12.1705	12.1693	13.1436	12.2603	12.5044	12.3129	14.0221	13.1878	13.5225	12.6885	12.615	12.5754	13.356	12.3031	11.0117	12.6191	12.3434	12.7437	11.9624	12.8602	12.5003
AC073869.1	7.06461	6.84144	6.82799	6.84742	5.93024	4.83146	5.14909	4.95022	5.25158	5.49336	6.56069	6.11493	5.90703	5.96271	6.0599	6.01213	7.22529	7.00146	5.19853	5.2484	6.33755	5.95539	6.14276	7.22873	7.49274	7.51264	6.9764	7.4743	6.55479	6.32875	6.81863	6.798	8.17255	6.20883	6.50348	5.36329	4.97131	6.3449	7.31011	6.59063	7.17892	6.74304	7.22981	6.89836	6.6908	6.90014	6.57404	6.42365	5.80138
AC073896.2	3.12084	3.09918	3.16083	3.19597	3.00273	3.0436	2.87022	3.95161	3.41807	3.25142	3.45061	3.72568	3.7492	3.98392	4.19667	3.57593	5.73193	3.63544	3.24511	3.2721	3.75751	3.08529	2.99026	3.18971	3.51391	3.55468	3.55697	3.91356	3.54149	3.66061	4.02217	3.23974	4.09348	3.4892	3.40887	4.01103	3.66646	4.65441	3.06948	2.97362	3.14537	3.42026	3.92126	3.7418	3.1054	3.31271	3.62307	2.94014	3.17179
AC073912.2	6.04278	6.0052	5.98628	6.00076	7.04895	6.10513	6.86011	6.42301	7.02297	6.49559	4.81961	5.73249	4.31499	6.16896	6.02908	5.93511	3.4998	4.95396	6.83999	5.66687	6.94998	6.77171	6.625	6.40655	5.47635	5.17233	6.0464	5.74778	6.01553	5.35872	6.38232	5.08081	5.40692	9.19212	6.39202	5.75193	7.17148	6.84336	4.9253	5.70241	3.49673	6.42971	6.26418	5.49318	5.52195	4.5359	5.2257	5.06305	7.49741
AC073957.2	9.99702	9.4788	9.7345	8.73323	9.75612	8.72301	8.97751	9.72115	8.66227	10.1158	8.8012	9.05352	8.86314	9.62696	9.41068	10.219	8.5839	9.69526	9.03884	8.90544	9.41111	9.78036	8.44169	9.33578	10.1704	8.3595	8.85445	8.94032	8.84405	8.71941	9.18301	8.91453	6.50398	9.97038	8.44178	7.59335	9.40208	10.1737	8.89795	8.06781	8.23382	10.7799	9.91544	8.51282	9.88953	10.2027	9.26014	10.0091	9.01436
AC073987.1	6.92859	6.81557	6.75846	6.54338	6.16411	6.94918	6.62905	7.57885	7.30031	7.18778	7.375	6.15241	6.70606	6.59942	7.32439	6.11476	6.58573	7.62845	6.59942	6.59452	6.76458	6.43328	6.32675	6.50974	7.61876	6.60689	6.5482	6.92797	6.41948	6.59357	6.35989	7.06938	6.36455	6.6416	6.15224	5.72882	3.14327	5.12939	5.91348	5.96145	5.57667	6.34958	6.06734	5.61779	6.60996	6.34474	6.33703	6.44801	7.75976
AC074117.1	9.18009	9.44219	9.241	9.22697	9.94872	9.3133	10.0274	9.90101	9.61588	9.30921	9.84761	9.12174	9.37625	9.28211	9.04501	10.5007	9.58951	9.42658	9.46284	9.1929	9.73891	9.68574	10.0588	9.70152	8.97398	9.36199	8.99538	9.79884	9.15662	9.38705	9.80516	9.86814	10.2289	10.0663	9.4152	10.0993	9.78505	9.38438	9.95146	9.36493	9.20548	9.77912	9.98662	10.1295	9.89522	9.66971	9.43421	8.98329	9.80845
AC074124.1	3.01808	3.24354	2.98504	3.03723	2.93791	2.99291	2.9273	3.36669	3.16495	3.12378	3.26368	3.13428	3.18081	3.16228	3.26356	2.88547	3.34214	3.23378	3.07267	3.05184	2.94978	3.47527	2.90451	2.92243	3.09042	3.20898	3.21031	3.00509	3.22504	3.385	3.24998	3.1157	2.94808	3.07026	2.8989	3.83056	4.0789	3.03655	2.95174	2.91657	2.97152	2.94243	2.99494	3.0491	3.01116	3.45061	3.13895	3.14466	3.03107
AC074183.1	3.07727	4.445	4.48743	2.84463	10.4812	3.07563	5.49112	3.26085	5.45963	3.05455	5.80475	2.8812	9.9401	3.11827	2.90072	4.20499	3.00907	2.9022	2.83017	2.80682	4.94544	3.04495	3.70427	4.34546	2.91364	4.18298	2.85725	3.9616	3.14396	4.1365	3.84499	2.83891	3.20898	3.72558	3.91597	7.37454	10.41	5.84474	3.52044	3.92546	3.22363	4.59406	4.70406	2.8248	3.426	3.88915	4.88349	3.13661	3.9802
AC074183.2	12.7983	14.1051	13.2706	13.7828	11.0456	13.8975	15.4382	12.6032	15.7416	14.0746	12.9627	12.7738	14.1878	14.7877	12.8664	12.6165	13.4649	13.8199	12.7118	14.3856	13.9549	13.9369	14.7718	12.8433	13.1943	15.0664	14.2329	15.3541	13.901	13.2966	14.4995	13.2005	10.6824	14.4464	10.7771	11.0891	10.2085	14.9114	16.3349	9.98259	12.2613	13.8323	11.8464	15.6761	14.896	13.4125	12.4388	15.3798	12.1227
AC074257.1	13.8522	13.5203	13.9813	13.3903	15.2103	14.312	13.5726	14.828	13.0638	13.6222	14.2749	13.4055	12.9488	13.4681	14.0545	13.0863	14.0297	14.0248	13.1288	12.2132	14.2567	13.8011	14.4494	14.5299	13.8019	13.9725	14.4088	13.5108	14.3989	13.299	13.6218	13.1265	13.5729	13.0977	13.8986	13.7833	14.3616	13.3154	13.6682	12.6825	13.5694	13.4782	14.066	14.561	13.6632	13.5715	14.7318	13.93	15.4609
AC074344.2	3.07045	3.04774	3.07772	3.11365	2.91524	3.14206	2.93063	3.79055	3.32579	3.21201	3.51443	4.33723	3.38945	3.42899	3.65884	2.94201	3.80421	3.46709	3.87461	5.41454	2.98695	2.9606	3.12616	2.98245	3.25575	3.38293	3.42988	3.10387	3.4535	3.53071	3.7653	3.47877	4.69661	3.28301	3.79079	3.1463	4.34309	2.8555	2.99251	3.40572	3.05666	3.14703	3.09713	3.46046	3.30413	3.179	3.61765	3.1573	3.14764
AC074386.1	9.3497	8.64263	8.76889	6.1036	9.34364	9.41393	6.7334	6.82648	8.5834	8.71672	9.61226	6.34409	6.46812	9.2069	7.41893	6.14581	9.70036	8.8779	5.96367	8.30852	6.20654	9.1758	9.3417	6.53458	9.05802	6.12618	7.86435	8.62676	5.64389	9.26943	9.28969	6.44595	8.63213	6.33517	8.98939	6.14594	8.99803	5.64915	8.21649	5.5781	5.90265	5.97585	8.79536	5.85949	5.69283	5.86944	5.866	6.22695	7.13543
AC074387.1	5.62038	6.40344	6.09287	7.01204	6.52582	6.46421	6.10101	7.00273	5.975	7.86789	6.3437	6.73111	7.0734	7.3233	7.21796	7.54007	6.62146	6.78134	7.12369	6.9278	7.00704	5.52609	5.99725	6.32388	6.06643	5.51606	6.27472	6.26032	4.35548	6.75306	4.70927	4.06585	5.52403	4.47804	5.07941	5.95716	4.47933	7.08783	5.0804	4.40713	5.35967	5.31523	4.34219	5.24265	6.6395	6.09907	7.44176	6.21035	5.58304
AC074397.1	6.31297	6.53925	6.50155	6.55574	6.40439	6.58805	6.51144	6.32823	6.02803	6.42208	6.15104	6.10359	6.63501	7.05507	6.63885	5.79765	3.4242	6.14047	7.23469	5.66666	6.43497	6.82689	6.7407	6.57515	5.99146	6.00538	5.86347	5.73556	6.53695	6.58343	6.81748	6.40375	6.40771	7.30383	6.05165	9.22852	5.63119	5.97779	7.74982	5.64445	5.28337	5.85008	6.81748	6.08108	6.77863	6.50416	7.15483	6.75719	7.36515
AC076966.2	7.76593	8.19511	7.98779	7.61619	8.37985	9.99158	8.83633	11.3543	8.76761	8.47249	8.67405	7.25949	7.96449	7.45323	7.50354	9.62168	7.79975	8.90966	8.37238	6.80709	7.85079	7.72684	8.41324	7.77002	7.14302	9.27577	10.5078	6.84471	8.21948	7.76898	7.42104	7.94447	8.10249	8.97983	9.34438	8.86719	9.03056	8.10544	7.52844	8.89299	8.99965	7.12814	7.02732	7.60483	7.41699	7.37237	8.07533	7.23405	11.2027
AC076968.2	14.7541	15.021	14.7011	14.4353	14.9453	14.6366	14.7432	14.6938	15.2383	15.1011	14.7376	14.3499	14.4498	14.2292	14.2431	14.9776	14.6604	14.0251	14.6251	14.5375	14.6463	14.7761	14.7974	14.5222	14.2984	14.2811	14.2525	14.9709	14.9265	15.0048	14.5844	14.7979	15.0346	15.2686	15.097	14.5869	14.584	14.5751	14.7615	14.7829	14.8473	14.6898	15.1488	14.9098	14.584	14.5438	14.998	15.0597	14.8137
AC078788.1	2.89917	4.74807	2.86778	2.88503	3.37359	2.98117	3.03197	2.96384	9.49394	3.63828	2.94654	4.94177	3.25575	3.88785	5.27369	8.23131	4.92509	3.24059	3.17638	5.32034	3.28271	2.86688	4.10019	2.91933	3.02848	2.95413	5.14733	2.90897	3.01976	4.92147	2.89536	2.8945	3.14643	3.13159	2.98386	2.91986	2.99316	3.29902	2.97581	2.86204	4.44689	3.0556	3.20091	4.43475	2.90711	4.49879	4.87214	2.96773	3.18053
AC078788.2	8.60848	8.51183	9.04457	9.40293	8.8816	9.19627	9.69678	9.09643	9.44499	9.42836	8.68539	9.59478	9.67148	9.3793	8.58484	9.04994	9.60763	9.06005	8.02255	9.75314	9.44111	9.72516	8.72757	8.88466	8.98702	9.15448	9.1969	9.08041	10.848	9.25667	10.4508	10.0907	10.1424	10.3853	9.5613	9.52992	8.52861	9.14785	11.184	9.82705	10.7209	11.7867	9.97296	9.37635	9.62246	8.96007	8.22766	8.86305	8.20693
AC078814.1	5.94863	5.82618	6.03473	6.16843	5.84171	4.94281	5.52973	6.2705	6.49265	5.92049	6.71863	6.1319	6.37022	6.35607	6.02224	6.17559	6.46084	6.49786	6.68291	6.29626	5.58572	5.48635	5.97068	6.53015	6.0029	6.0011	6.46555	6.68175	6.52716	6.71913	6.19337	6.82623	7.66607	4.71221	5.86989	6.77536	4.7657	6.13397	6.73746	6.70159	6.551	6.95719	7.36655	7.10677	6.56887	6.48271	6.83131	6.38698	5.33474
AC078816.1	3.41932	4.76508	5.34594	9.64706	3.78315	6.01071	4.81497	4.97234	7.57357	6.75255	4.45006	8.03883	6.92908	7.13019	6.66119	6.48513	6.63257	5.38041	5.93863	8.80997	4.55944	5.74516	3.25484	5.10399	5.36876	4.73842	7.02061	3.47204	3.02004	2.88603	2.95196	3.15075	4.50523	4.81249	5.48673	5.39692	5.54543	7.91003	3.74897	3.58514	3.36319	3.98175	4.46374	4.89313	5.83122	6.27187	4.09495	4.84424	3.71628
AC078819.1	10.1093	10.1514	9.52349	9.74584	8.86748	9.99874	9.08718	9.7899	10.1844	9.98321	9.66687	9.73455	9.12765	9.38794	9.5616	10.0099	9.46567	9.04071	8.76271	9.00903	8.85454	9.70371	9.94499	9.53768	9.45477	9.14335	10.1756	9.62585	8.19117	9.3808	8.87895	8.15176	9.60406	7.02538	9.31155	10.7569	9.5363	9.17893	8.04386	9.3845	8.62003	8.32949	8.91586	9.70402	8.80367	9.69162	9.39527	9.26046	10.5428
AC078828.1	7.28289	6.03686	5.88229	6.69095	7.94118	6.66947	7.16377	6.93873	6.64319	6.53663	7.58086	6.44718	6.19513	7.8499	6.57465	5.69226	6.5412	6.7762	8.26778	5.43375	6.59357	7.84722	7.73133	6.29642	7.25308	5.89583	6.44039	9.37103	5.43911	7.05573	6.45869	5.83372	5.38853	5.50661	7.27423	7.20973	5.96306	6.84918	6.62567	6.99818	6.26048	6.32188	7.09103	8.28208	7.7139	9.00086	7.58965	7.93218	7.43805
AC078846.1	5.92846	6.44072	6.37712	5.8033	6.11215	6.0489	6.87781	5.95255	6.85723	6.91741	6.78726	6.73811	5.97324	6.58211	6.43039	6.10868	6.51537	6.806	6.57117	7.00766	5.80886	6.78322	6.64983	6.64113	6.41716	6.09148	6.44321	6.85155	8.09065	7.25023	6.53274	6.99031	7.30849	5.41052	5.66851	5.95055	5.35665	7.34051	7.91767	7.10407	7.34036	7.76374	7.40601	7.48444	7.05443	6.59211	6.08815	6.27556	5.05777
AC078851.1	6.34995	7.68701	7.19884	7.37642	6.56483	7.20878	6.89998	6.374	8.72868	8.618	7.79975	6.1455	8.34086	7.40617	7.81034	7.43725	7.64248	8.10205	8.51429	8.30574	6.31623	6.03703	7.02187	7.33892	7.81952	7.84061	8.25604	8.09961	9.27708	8.30605	8.86491	9.34408	7.64321	7.00565	5.96359	7.48602	6.63769	6.92065	9.66733	8.89715	8.04156	9.24195	6.68614	7.8942	7.51987	7.43439	6.5742	7.4347	5.54713
AC078881.1	13.2171	12.8505	13.4044	13.3075	13.7431	12.5722	12.6363	13.6193	12.1857	13.1549	13.356	13.3785	13.1567	13.0914	12.5852	12.4839	13.2305	13.1154	13.2684	12.5027	13.0524	13.3056	13.1505	13.1094	13.2592	13.2643	13.3317	12.8787	12.7738	13.0111	12.2272	11.5625	14.2008	13.763	14.1399	13.27	13.1632	12.579	12.7337	11.8711	13.8127	11.5737	13.8065	12.8379	12.5952	13.0914	13.1174	12.8409	14.3962
AC078883.1	9.09981	9.54944	9.3765	9.20794	9.05785	9.41718	9.08734	9.17727	8.63865	8.90937	9.81399	9.03173	8.87646	9.18172	9.44685	9.64407	9.42681	9.19953	9.29237	9.00583	9.41567	9.11667	9.61089	9.36832	8.91297	8.9402	8.9613	9.40073	9.7395	9.22052	9.30528	8.96727	9.88672	9.04252	9.35229	8.72403	8.81857	9.39621	9.1861	9.02218	9.36742	9.8864	10.2195	10.2129	9.25819	9.36936	9.722	9.17235	9.32258
AC078927.1	12.7811	13.0583	13.0268	12.9031	12.7221	12.5628	12.3796	12.9946	13.1363	13.0412	12.6907	12.8715	12.949	12.5213	12.8131	13.1252	12.4995	12.3297	12.9223	12.0688	12.4878	12.3359	12.1735	12.3509	12.6626	12.2297	12.7467	12.9415	13.4569	12.8853	12.8549	12.9159	12.9115	13.2613	13.3183	12.3451	12.853	13.1663	12.4927	12.7991	13.1677	12.9455	13.2191	13.3266	12.8642	12.5917	13.1908	13.1455	13.3841
AC078950.1	10.0948	10.1907	9.64632	9.80162	9.81044	9.08075	8.49519	9.01335	8.81981	8.89533	10.4126	9.75298	9.444	9.11707	9.5011	9.54858	8.92732	8.97413	8.5793	8.86957	8.83627	9.06519	9.68005	8.517	9.22488	9.61815	9.71217	9.83687	9.16816	10.0076	10.2016	9.31277	9.74824	8.71296	8.1173	10.118	9.91053	8.45879	9.66151	10.1904	9.39642	8.87359	10.8205	9.36606	9.99116	9.39905	10.8225	9.88678	9.17852
AC079089.1	5.43047	5.56485	5.48435	6.09337	5.03699	5.91411	5.87637	5.88279	5.44867	6.30885	5.51346	6.26238	5.33398	6.60842	5.17777	6.22869	3.78689	6.03746	6.05119	5.87442	5.52961	5.10203	4.60691	7.30407	6.56429	5.2021	6.51165	6.02747	4.89199	5.7052	5.29832	5.47508	5.03138	4.80549	4.79633	5.52017	4.54369	7.00471	5.2612	5.57509	5.25155	5.2106	5.10545	4.98957	5.87768	6.11764	5.00209	5.73184	5.08173
AC079160.1	13.7972	14.341	14.1461	13.4175	13.8192	14.4944	13.7772	14.3605	13.4895	13.498	14.2059	14.617	13.3702	13.5013	14.292	13.0658	14.0527	14.205	13.9229	14.325	14.2098	14.3282	13.7777	13.6963	13.7535	14.8081	13.9616	13.2552	14.1893	13.916	13.6905	13.2826	14.5577	14.1557	13.9546	14.6636	14.1716	13.381	12.9136	12.7192	14.4999	13.9546	13.7685	14.2623	13.2299	12.9708	14.3545	13.7112	14.4191
AC079163.1	7.23025	7.09847	7.15356	7.14095	7.28398	7.22622	7.08721	7.18314	7.26803	7.0257	6.61414	7.11503	7.09878	6.67171	6.5612	7.00439	7.05118	6.99416	6.99583	7.52067	7.21513	7.94723	7.83187	7.21561	7.25261	7.63114	6.8807	7.26282	7.43408	7.17116	6.86677	7.78152	7.92958	8.86461	7.80787	7.85087	7.41048	7.83324	7.39571	8.18449	6.80301	7.75213	7.56442	7.16794	7.25539	7.05854	6.86363	7.20644	7.64124
AC079228.1	11.9845	12.5197	11.7194	11.7331	11.4669	11.751	11.5252	11.901	11.7942	11.8806	12.5922	11.2283	11.1133	11.9332	11.609	11.4751	11.7148	11.048	11.9889	11.0397	11.1332	11.5146	11.7988	12.1371	10.8918	11.0558	10.7111	11.2646	10.5253	11.7824	11.5184	11.0221	11.7852	11.4203	11.0812	11.532	10.7339	11.1222	10.9464	11.5126	11.2925	10.5985	11.8018	11.0416	11.094	12.157	11.8173	12.3288	11.8114
AC079248.1	9.05585	9.96474	9.95239	9.36108	10.0981	9.02676	9.31815	9.47059	10.3884	9.57501	8.59483	10.0398	9.77914	9.6043	9.61101	9.82746	9.59915	9.10723	8.5218	9.65466	9.17581	9.58197	9.6967	9.27031	9.93974	9.38985	9.73201	9.81683	9.15089	9.3939	9.27869	9.38079	8.30328	9.24449	8.53828	9.58334	9.26801	10.1398	9.56359	9.21638	8.43122	10.0513	9.16912	9.10634	9.59895	9.35079	9.53331	8.99452	9.65114
AC079250.1	7.57669	7.27957	7.22545	7.17181	6.52784	6.64113	6.80415	6.5207	6.0599	5.99954	6.37296	6.30442	6.63982	7.0598	6.59164	6.51389	7.11628	7.03988	7.57143	6.71343	7.41714	7.07864	7.89076	6.99292	6.6108	6.98984	6.77831	7.06523	7.44792	7.38576	7.31197	6.91805	6.34622	7.11613	7.41267	7.35357	7.11268	6.80808	6.98178	6.74084	6.84758	6.064	6.2615	6.96483	6.708	7.08129	7.07228	6.69456	7.06077
AC079313.2	8.05294	8.02653	7.73287	7.65238	7.11315	7.32789	8.21759	8.02362	7.6824	8.00838	9.97451	8.03102	8.02393	8.04481	8.44332	8.38175	7.11567	7.63362	7.88007	7.80617	6.45885	6.81098	7.91737	7.53942	7.39148	8.57847	7.26572	8.2136	10.2371	8.3682	9.34909	10.4658	8.17442	6.26168	6.84063	7.04033	8.18084	7.59685	9.42699	8.75428	7.70745	9.5937	8.74665	8.30483	8.74071	7.80023	8.1424	8.58899	6.98101
AC079340.2	9.75487	9.71955	9.95459	9.91576	10.0929	9.4952	9.35109	9.60869	11.2985	9.39267	9.65596	9.33544	9.83751	10.2613	9.96382	10.049	9.90758	9.63292	10.0536	9.48518	10.7145	10.7212	11.3928	9.98905	10.006	9.25788	9.25329	9.52601	10.1588	9.92027	10.0327	10.1028	9.9671	10.5394	10.3281	9.57714	9.82903	9.78842	10.2712	9.26626	9.0611	9.92199	9.75655	10.6159	9.58701	9.80548	9.85231	9.69284	10.5586
AC079349.1	9.57962	10.8969	9.4196	9.00793	9.2378	9.17908	10.1555	9.24455	13.3426	10.7163	11.0616	8.75824	10.4841	10.5129	9.14533	10.0037	9.78313	9.8459	9.20356	9.14815	9.11852	9.80759	9.83704	9.21608	10.3088	8.65373	9.67366	7.59195	9.70019	11.588	12.1064	10.6854	8.73873	9.92429	12.0971	9.49965	8.67591	9.01285	10.3389	11.7825	9.29569	10.6257	7.76205	11.3664	10.1091	9.14753	10.2457	9.74009	11.4137
AC079382.2	11.4028	11.2907	11.3858	11.5292	10.2253	10.346	10.4772	10.1585	10.2781	10.6446	10.4606	10.4338	11.1496	10.6776	10.9854	11.0847	11.6694	11.1607	11.0997	10.951	11.0564	11.3759	11.4173	11.6158	11.1884	11.1449	11.2422	11.397	12.3837	12.0364	12.5509	12.407	11.8696	9.7347	10.7572	11.1886	10.9676	11.5347	12.4995	11.9341	11.4744	12.0904	11.479	11.1721	11.8296	11.5803	11.4024	11.2411	10.0632
AC079384.2	8.21516	9.4138	8.50691	8.82009	8.07244	9.40756	8.17224	8.65976	8.94263	9.26565	7.91173	9.75872	9.19165	8.00685	8.91478	7.48586	10.0021	8.41415	8.47249	9.23441	7.68368	6.72354	7.77307	8.29261	8.50643	8.18099	9.00656	8.71798	6.38332	10.0668	8.24461	6.63171	8.54998	7.2476	8.57352	8.43665	7.56856	6.94903	6.6615	8.72388	8.13989	6.31961	9.34297	8.07486	7.7931	8.55196	9.204	8.80596	8.12643
AC079447.1	6.7417	6.92184	6.58082	7.11352	5.70443	6.41108	5.99829	6.30553	7.82182	7.5006	6.70411	6.87913	6.61029	6.97543	6.83105	5.90936	6.15804	6.23056	6.5785	6.77786	5.68178	5.79156	5.69405	7.03811	6.70286	7.04988	6.90723	6.42534	5.56837	6.09918	5.82455	5.83504	7.25827	6.11853	5.79216	5.69152	5.51695	6.28143	6.24032	6.73666	6.93444	6.41242	6.6115	6.12297	6.95861	6.78393	6.57133	7.20442	5.75293
AC079465.1	5.39065	5.41874	6.13226	6.05566	6.10427	6.48462	6.64579	7.0364	6.11512	6.25776	6.11732	6.77218	6.35226	6.05338	6.49941	6.92922	8.1666	5.39692	6.15139	6.36422	5.99216	6.60983	6.81398	5.97412	6.55549	6.17765	6.94184	6.84997	6.77447	5.81066	7.0203	7.42461	6.662	8.10952	6.64951	7.06109	6.51554	6.59664	6.39779	6.92226	6.29578	5.83731	6.93272	5.81745	5.68569	6.2783	6.20279	6.53224	6.5217
AC079584.1	7.30619	7.04272	7.33072	7.26955	6.9761	6.66865	6.69393	6.83024	5.93546	6.75128	7.05887	6.59046	6.5007	6.94103	6.88567	7.10003	7.70885	6.97044	7.33381	6.90908	7.13812	7.54174	7.37343	7.23921	7.05427	7.20537	6.62905	7.07275	7.03125	7.10236	7.92538	6.77091	6.49605	6.80447	7.09164	7.63924	7.73226	7.30681	6.91954	6.93505	8.4263	6.66738	7.06253	6.88824	6.68777	6.92065	6.82832	6.35441	6.97305
AC079594.1	2.80841	3.05918	3.06122	4.00911	3.31465	3.2285	3.40541	2.98656	2.97099	2.92627	3.06309	2.93265	2.91713	2.88927	2.86894	4.94895	3.01086	2.92581	3.66061	4.45946	2.95494	3.54819	2.86497	2.80283	2.95393	5.52497	2.94032	2.81345	3.11402	2.91824	3.84153	2.89007	2.83792	3.09918	3.51479	3.0596	3.4391	2.83541	3.07518	3.34806	3.71234	3.29377	3.04817	2.95413	3.25634	3.16903	3.7237	3.23743	3.39679
AC079602.3	13.3327	13.838	13.4289	13.4736	13.3329	13.8158	13.7416	13.4913	13.9289	13.7784	13.9415	13.619	13.5111	13.3443	13.8688	13.8517	13.5882	13.4352	13.5799	13.8406	13.5417	13.8194	13.4059	13.4074	13.5802	13.5371	13.3119	13.5207	13.2398	13.6066	13.1482	13.3903	13.5417	13.4837	13.144	14.1739	13.1762	12.7985	13.0242	13.6532	13.8892	13.0702	13.4433	13.7612	13.5608	13.4366	13.8207	13.6043	13.514
AC079742.1	4.31802	5.14236	4.98358	5.26666	3.61458	3.23743	3.36754	5.25255	5.64634	4.09686	2.92672	2.79478	2.851	2.98684	2.8385	4.87444	6.24929	2.85226	2.88784	4.39521	3.18171	3.0436	3.03358	3.86088	5.5244	5.73391	5.55358	5.29845	3.00416	5.32969	3.99395	4.85815	5.62092	4.27638	3.4488	4.49942	3.64614	5.05238	7.80894	5.53088	4.70406	5.71456	4.33376	3.27682	4.50182	4.62061	3.19665	3.83675	3.2852
AC079763.1	6.58805	5.74174	6.01656	5.55472	7.14994	7.96221	6.26639	6.86185	9.13469	6.28827	7.1458	5.21504	6.26116	5.70063	4.80658	5.70848	5.08799	5.66611	4.93346	7.52341	5.75376	7.23603	5.87621	6.26319	6.84724	6.67997	6.53858	6.60006	5.02466	6.85093	6.28227	8.26095	7.28662	6.99877	6.92859	6.52481	8.37923	7.57544	6.99662	7.44904	8.29396	8.32541	8.82432	6.81413	7.10202	6.4592	7.69882	7.12451	6.73811
AC079777.1	5.96981	5.93405	6.37382	6.45969	6.36756	6.18116	6.50448	6.97753	6.7048	7.14225	6.81782	6.67508	6.84471	7.21702	6.91386	7.03437	7.42492	6.49283	7.55862	6.48694	6.2896	6.45739	6.57898	6.68965	6.57734	7.47553	6.91903	7.21341	7.41992	6.44122	7.30064	7.34367	8.74346	5.51988	6.53516	7.48258	6.32051	6.80269	7.41522	7.23814	7.02987	8.20332	7.64447	7.82257	6.73415	6.59777	7.41291	6.63885	5.69043
AC079779.3	9.0148	9.01716	9.06008	8.98598	9.02495	9.06174	8.8557	8.99024	9.1468	9.06984	9.19776	9.2473	8.9556	9.09484	8.97728	9.04534	9.02966	9.22976	8.89925	8.89501	8.95834	9.01139	9.12171	8.97739	9.16465	9.02718	8.96602	9.06161	8.83209	8.78222	8.76684	8.88667	9.06436	8.92704	9.04277	8.70629	8.81336	9.17438	9.00238	9.13315	9.08591	8.85449	8.92901	9.3178	9.05961	9.2722	8.94386	9.1969	9.10596
AC079781.2	11.9593	12.7337	11.0087	10.9929	13.4849	10.3094	13.7988	9.62895	14.1956	11.868	10.2911	10.0221	10.0399	10.3745	11.6987	10.3522	10.0055	10.6157	15.2967	7.81952	10.5638	9.78639	11.204	9.61716	13.6874	7.6696	14.462	13.9479	11.3571	7.87166	8.14284	7.69518	9.11588	10.2741	8.05872	8.95637	10.3572	12.9839	11.0696	9.97218	9.39591	8.19824	8.36862	8.65883	9.74803	10.0237	14.8661	9.66328	10.8626
AC079804.3	14.8432	14.4015	13.9655	14.1681	14.2531	14.2512	13.8554	13.9314	12.8077	14.0323	14.719	13.7327	13.7992	14.0485	14.4795	14.2319	14.4195	14.6787	14.4158	13.6785	13.8994	14.2499	14.6361	13.9265	14.0076	14.098	13.9045	14.6037	13.773	14.2735	14.6884	13.6027	13.5942	14.5359	15.0316	14.464	14.194	13.8396	14.1812	13.6855	14.1965	14.015	13.9672	14.0715	13.7209	14.1482	13.8796	13.8044	14.8315
AC079848.2	7.95163	8.03811	7.94713	7.84679	8.14251	8.68711	8.25441	8.24613	8.20845	7.66214	7.87139	8.10518	7.81045	8.31758	8.1412	8.27439	7.57941	7.65223	8.27361	8.19512	8.50367	8.10093	8.42146	8.64503	7.91743	7.7786	8.44496	8.27088	8.50689	7.79545	7.69853	7.94702	8.47624	8.59725	8.77048	8.01778	8.34124	8.17798	7.9371	8.41562	9.17351	7.79371	7.70015	7.61363	7.68251	8.09526	7.95126	7.8806	8.14456
AC079896.1	11.6115	11.4882	11.3553	11.8667	11.9329	11.189	11.271	11.3344	10.3187	11.5924	11.7528	11.1144	11.4163	10.9137	10.7468	11.081	11.3068	11.6185	11.4137	11.1856	11.5209	11.3005	12.4303	10.3096	11.8938	11.7852	11.507	11.483	12.8206	12.5062	11.8674	13.7011	11.4258	11.4936	11.3904	11.1733	10.1511	11.5779	11.7315	13.4095	11.3944	12.2268	10.8972	12.1921	12.6644	11.2492	11.0208	12.0565	11.4266
AC079907.2	10.7806	10.699	11.0878	10.5442	11.0797	10.0929	9.62968	10.0194	9.26398	10.81	11.3515	9.74259	10.2574	13.1501	11.442	10.5311	9.95198	10.683	11.6958	9.71047	10.6115	11.3253	10.9999	10.2599	10.3571	9.93337	10.0093	10.3528	10.575	10.6489	10.4065	10.1806	10.3816	10.5313	10.2286	9.62323	10.9429	10.2779	10.9286	10.3568	10.0137	10.4421	10.0502	10.0762	10.4601	10.895	11.0371	10.6936	10.6817
AC079921.1	9.09833	9.42819	9.12032	9.07666	9.74308	10.0338	9.47767	10.0525	9.92854	9.72143	9.48034	9.71387	9.50676	9.96111	9.91491	10.1194	9.71301	9.43903	9.49391	9.40249	9.74808	9.10458	9.07629	9.58466	9.40545	9.41086	9.51989	9.56047	8.73842	8.67779	9.11154	9.43204	9.61155	9.20987	9.64934	8.93237	9.24711	8.68951	8.87072	8.90602	8.92925	8.73372	8.44148	9.17072	9.11447	9.47522	9.25244	9.12777	9.91774
AC079921.2	3.07299	3.05602	3.01546	3.58709	4.11835	3.23217	3.03676	4.03777	3.31414	3.2078	3.5657	4.53799	3.38415	3.46019	3.8099	2.902	5.5022	3.46056	3.53591	6.14812	2.94481	2.97871	2.93722	3.02906	3.27449	3.38101	3.46749	3.23482	3.45821	3.51021	3.42297	3.19585	2.99026	3.09627	3.33779	3.31797	4.28125	2.85982	2.89478	2.93999	3.10161	3.00109	2.96989	3.24639	3.02948	3.16426	3.55697	3.16353	3.03412
AC079922.2	9.10251	9.3205	9.22128	9.14601	8.6604	9.72744	8.86091	9.00946	9.42781	9.19702	9.13945	9.25902	9.11589	8.72435	9.06697	8.98547	9.11479	8.86144	9.14021	9.23985	8.95105	9.09134	9.38907	8.90516	8.93173	9.45595	9.18676	9.24749	8.81228	9.10969	8.8954	8.79462	9.37991	8.83198	9.21368	8.89401	8.97361	9.17043	9.54418	9.0364	9.22962	8.89994	9.23071	8.82038	9.05038	9.02167	9.06764	9.04528	8.80434
AC079943.1	7.19838	7.01583	7.18172	7.29507	7.70085	6.59422	7.64527	7.20725	6.81846	6.59133	7.20551	7.21871	7.13671	7.60531	7.54438	8.71086	7.19884	7.05492	7.82507	6.70275	8.03314	7.77142	7.93081	7.79069	6.87909	7.1664	7.27972	7.59533	7.19062	6.904	6.94697	8.94582	8.32294	8.55405	8.54691	7.90334	7.94603	7.5669	9.45971	7.35438	7.5815	7.56885	7.85862	7.97973	6.88216	7.49977	7.63053	7.15156	7.69321
AC079943.2	14.1495	14.1342	14.017	14.1758	13.9998	14.1514	13.5989	14.0485	13.9183	14.0928	14.3202	14.0512	13.9549	13.7307	14.0095	14.3879	14.558	13.9435	14.2437	14.085	13.5471	13.995	14.3792	13.7501	13.8255	13.8176	14.2008	14.0624	14.151	14.244	13.3805	13.5415	13.0791	14.1104	13.8951	14.4578	13.7722	13.9619	13.6447	13.5551	13.8683	14.0001	14.0432	13.8229	13.4491	13.8605	14.408	14.1004	14.3897
AC079949.1	13.4919	13.7104	13.2216	13.3377	13.1204	12.5872	12.826	12.9806	13.0697	13.0495	13.2828	12.9111	12.9793	13.0109	13.252	13.0038	12.969	13.1202	13.0337	12.9256	12.7896	12.8787	13.1645	13.4795	13.4884	13.1499	13.1713	13.8096	13.2901	13.8497	13.6771	13.9727	13.4744	12.7678	12.6946	13.1977	13.0823	13.5162	13.9749	13.8624	13.9644	13.5319	13.3627	13.0653	13.648	13.3769	13.6161	13.4249	12.5787
AC079950.1	5.41397	6.68243	6.53128	8.22116	5.51626	6.76572	3.89331	7.82537	6.04942	9.26211	5.92401	7.6878	6.15873	6.87464	7.8536	4.37134	6.78355	7.03466	5.58606	8.05185	5.01014	3.92267	3.24511	4.24883	6.30357	4.94629	6.94826	3.50473	6.50348	4.44286	2.88899	5.97998	3.09614	5.27738	5.90936	9.73822	5.04346	4.97358	3.70906	5.49872	5.52367	4.11882	4.02474	6.42192	5.90722	5.15687	3.64288	8.15376	5.07463
AC079988.1	8.32876	8.90597	9.0348	8.59455	5.94303	5.8233	6.47576	6.35661	6.52351	6.63	8.14886	6.90207	6.77349	7.68795	7.6339	7.25772	3.42899	6.1017	7.54712	8.10544	6.62855	7.20692	8.31746	7.80114	7.87213	8.89083	7.50896	8.96206	7.727	9.77418	9.82872	6.44354	7.05008	6.612	5.95732	5.02932	7.73821	8.22586	7.72591	8.0779	7.05053	7.38204	8.52752	7.89076	7.41163	7.44081	8.32231	7.02045	6.16305
AC080013.1	6.96322	7.84078	6.69605	6.86677	6.67025	7.32421	6.76312	7.25919	6.69996	6.76506	7.44144	8.28887	7.01844	5.93007	7.81952	6.55334	6.76913	6.7157	5.86122	8.12388	6.904	6.59311	7.2027	7.35502	6.25589	6.90704	6.49686	7.85049	5.80003	7.67828	7.63114	6.86906	8.35878	6.03473	7.53361	7.7642	7.43662	6.00394	8.69498	7.06699	7.67828	8.45827	7.41307	8.79384	7.40568	6.50799	7.38762	6.87417	6.92485
AC080129.2	8.00515	9.20473	9.56267	9.85137	11.5629	8.70631	9.44637	8.2272	9.05039	9.78566	7.16188	9.38226	10.4278	10.9323	8.99826	10.2364	9.22296	8.05402	10.7026	9.62168	9.19347	8.48846	9.97513	10.8312	9.31412	10.6609	6.17575	9.20931	7.40006	11.2704	12.5338	9.4529	10.0905	8.5086	7.3274	10.6896	11.3559	8.54087	6.40131	8.85713	11.6822	7.60531	8.04752	11.3071	8.93256	9.70503	8.89426	9.85495	6.85509
AC080132.1	12.5192	12.1786	12.3995	12.7943	12.5759	12.1639	11.8608	12.5875	12.7894	12.5594	12.6163	12.468	11.8863	12.2203	12.6389	12.5596	11.9277	12.2395	12.0733	12.2517	12.3977	12.2467	12.3466	12.5369	12.7548	12.3124	12.7366	12.4406	12.0604	12.5168	11.6755	11.2459	11.5879	12.977	13.0179	12.6688	12.7987	12.1616	11.4565	12.1347	11.6829	11.0512	12.5022	12.0166	12.5302	12.4735	12.9164	12.3202	13.2271
AC082650.1	7.81339	7.84551	8.14148	7.89577	7.22921	8.28787	8.01524	6.98272	7.08691	7.23596	7.60654	7.48634	7.38378	7.87443	6.98382	7.55083	7.76732	8.11074	7.681	7.88171	8.03588	8.51915	9.35803	7.78929	8.87023	8.12163	7.8099	9.36441	9.67086	9.17908	10.0955	9.63138	11.7224	9.24628	8.2184	8.63646	7.66636	8.96252	8.73061	8.99489	7.98302	9.12598	10.1368	10.0347	9.24273	9.35378	8.89411	8.81122	7.69699
AC082651.1	5.71456	5.49568	5.68841	5.38914	5.51606	4.45967	5.28415	4.59576	4.99311	4.48616	3.44616	3.06619	5.35025	4.92509	2.8202	5.46104	3.20209	5.17836	5.61965	5.73971	2.92885	5.60915	5.6676	6.11579	5.54508	5.84732	5.11193	6.30678	6.21337	6.52481	6.34318	6.26336	8.05433	7.00883	5.56466	5.76504	5.48046	5.23159	6.87016	6.80647	6.32117	7.577	7.09399	7.0488	6.0759	5.71211	5.93546	5.5244	5.97379
AC082651.3	9.60869	10.0542	10.2726	9.79455	9.72408	8.88264	10.3533	10.459	11.6676	10.2264	9.26642	10.024	9.95677	9.531	10.0528	8.48969	9.43094	10.1084	9.96849	10.3922	10.0176	10.1273	10.6901	10.1165	10.3211	7.38188	10.6347	9.71926	10.8639	10.1577	10.3445	11.0251	10.759	9.31624	12.4336	10.3921	9.89719	10.4569	10.2446	9.51366	10.2179	11.1172	9.50642	9.99765	10.2814	9.57636	9.49965	10.2593	9.61468
AC083795.2	4.0914	4.26892	5.31566	3.4374	4.10085	3.67473	3.69056	4.4049	5.74919	5.67582	3.81271	4.71349	3.33796	5.14733	5.13662	3.13127	3.70306	3.44048	5.36154	4.1801	3.22328	4.74829	4.51074	4.26593	5.67459	4.47343	3.81335	3.27466	4.42	4.14959	3.65098	3.93517	4.63197	4.51182	4.30025	3.09042	4.43743	4.3574	3.65662	3.79716	4.05217	5.50067	4.64259	4.7064	4.55196	6.01639	4.06839	4.3674	4.64748
AC083805.1	6.4853	6.59686	6.18398	6.3222	7.14274	6.79755	6.9219	7.11215	6.81487	6.88324	6.86367	7.24384	6.63953	6.54388	7.1203	6.91589	7.47824	7.15345	6.96651	6.94983	7.26256	6.99225	6.61735	6.40658	6.81199	6.76884	6.79434	6.61121	6.61724	6.44561	6.58174	6.59278	6.59435	7.54742	6.84577	6.90558	6.4814	6.42135	6.53994	7.05579	7.11375	6.51612	6.01862	6.6682	6.35019	6.36897	6.30112	6.65314	6.1694
AC083849.1	4.69287	4.45605	4.99416	5.10583	6.83196	5.5942	6.27769	6.98874	4.74107	5.76738	5.2257	5.85166	5.08326	5.63602	5.02745	5.08425	8.91524	6.96036	5.37266	6.48073	6.64226	6.65483	6.38698	5.35491	5.22588	6.25198	6.16236	6.61558	6.22938	5.8104	6.6284	5.74445	6.83581	7.12119	7.90413	6.69194	5.64766	6.21019	7.3008	6.62451	6.42223	8.26111	7.48106	8.17583	5.74466	6.40771	6.16668	6.11649	6.47038
AC083864.1	9.07066	9.24736	9.01943	8.84496	11.0557	9.96897	9.22141	9.68548	9.4832	9.76937	8.75428	9.10491	9.61716	8.93853	9.60748	8.50493	8.71133	10.0543	11.7073	9.90634	7.78076	7.97768	8.26903	9.1091	9.85231	9.12292	9.2338	9.88039	8.46734	6.91526	6.34187	10.805	10.5258	8.14148	7.20395	8.49014	12.8421	7.98687	8.10143	9.94996	11.8191	10.3263	8.88436	6.86936	9.86332	9.29221	9.67585	9.12613	7.69119
AC083864.2	11.1361	10.1839	10.5579	9.97387	9.99921	11.2833	10.6167	12.0314	12.3158	10.7315	11.0055	10.583	11.2351	10.1984	11.0653	11.0156	10.2735	10.3966	10.9668	11.6014	10.7402	11.4357	10.5368	10.0345	10.6836	10.6618	11.1022	10.5241	10.2052	9.82055	11.4476	11.7039	11.2242	10.6085	11.2577	10.6343	9.9056	10.4262	9.17235	10.6944	10.4062	10.508	8.91617	10.2504	9.90499	11.1103	10.1589	10.1545	10.7964
AC083864.3	7.60089	7.81097	8.24883	7.57595	8.28841	8.35573	8.62761	8.74302	7.39942	8.15712	7.3238	8.12028	8.08177	7.90301	7.30795	7.58786	7.17511	7.38257	7.33393	7.49139	7.63212	7.8125	7.7688	7.93693	7.09072	8.63779	7.44997	7.00744	7.87462	8.01973	7.66316	7.76191	7.91647	7.75371	7.73	8.30716	8.86434	7.90714	8.00039	7.76842	8.55013	6.82888	7.22094	7.83029	7.00863	7.29091	7.66021	7.15548	7.18307
AC083867.2	11.9687	5.45341	11.8396	12.2133	11.594	11.1929	11.9856	10.495	4.66286	11.904	6.14497	12.6929	12.1788	12.618	12.9326	12.9708	11.7007	13.1609	13.4618	12.9779	12.0719	11.6871	11.9382	12.4343	12.4383	12.3011	8.07201	12.6946	3.39068	13.2067	13.4482	11.7739	10.9804	7.11409	11.405	12.2723	12.0331	11.4757	11.0996	11.044	11.8145	11.988	11.167	12.5383	10.7737	11.933	12.6582	13.5483	11.423
AC083899.1	5.29829	5.11695	4.79841	5.4923	4.58303	6.53226	5.21863	5.04418	4.94236	5.24917	5.51223	5.01242	5.15106	4.94676	4.82821	4.11698	7.52752	5.67618	5.2991	5.16367	4.03573	4.03423	4.7969	5.20262	4.90702	5.38762	4.7362	5.54217	5.74693	5.59928	6.38771	5.42478	5.36049	4.43205	4.96321	5.06612	4.56393	4.54095	5.28962	5.35303	5.65736	6.39906	5.79892	5.94438	5.28686	5.68113	5.02721	5.35554	4.00144
AC084024.3	5.73716	6.2717	5.8683	6.06697	4.11117	6.58557	5.17716	7.15513	7.0314	6.16755	5.30599	6.82607	6.38281	4.94281	6.44801	5.77636	3.49102	6.11458	5.36424	7.5669	5.48957	4.60776	3.56195	5.75797	5.9344	7.01984	6.34707	5.76538	7.00915	5.2631	4.79746	7.74515	5.82061	3.42365	5.22667	6.28809	3.57977	6.02606	6.29772	7.65908	6.54034	6.85334	5.45362	5.90309	6.20628	5.90757	4.64052	6.28568	5.21976
AC084030.1	10.6985	10.7302	10.2031	10.3422	11.1078	10.6279	10.9994	11.4324	11.2204	10.6559	10.923	10.8435	10.1812	10.6011	10.3492	11.6924	10.375	10.2601	10.7027	11.8015	11.5252	10.6731	10.7643	11.0231	10.2354	11.0105	10.5783	10.3363	11.0399	10.8907	10.3782	11.6213	11.6089	11.4873	11.8348	11.7528	11.4555	10.3237	10.2426	10.5983	10.9983	10.8055	10.0426	10.5929	11.1398	10.9228	9.81741	10.7042	11.7472
AC084033.2	11.8878	11.0747	9.88656	11.9112	12.0661	12.0031	12.113	12.1263	9.61335	11.5782	13.3375	11.4224	11.9246	11.3988	11.8968	11.3047	12.3796	12.9195	11.6741	10.6596	12.5792	11.2809	11.5074	11.4019	11.0592	11.577	12.0398	12.5941	10.3227	10.5278	11.9862	7.61541	10.8305	12.4326	12.5807	12.0243	10.2215	11.5411	11.7902	9.82647	11.7289	9.5044	6.94344	11.4601	11.1253	10.7208	8.87511	11.5826	12.2309
AC084125.2	14.7441	14.4529	14.5319	14.6467	13.5745	14.1069	13.5749	13.9973	14.7868	14.626	14.7243	14.3493	14.7279	14.9018	15.0652	13.9594	14.4624	14.1153	14.581	14.2544	13.6665	13.641	13.7554	13.9558	14.3785	14.7685	14.8111	14.571	14.7551	14.7465	13.8718	14.7066	15.0472	12.7123	13.1432	13.2124	13.4921	14.5506	14.457	14.8014	14.9662	14.3555	14.1862	14.6787	14.0082	14.5907	14.0895	14.4059	13.5673
AC084128.1	15.2404	15.3945	15.5143	14.608	14.4601	14.9528	15.3375	14.2931	15.0406	15.3876	15.0776	14.6911	14.7592	14.7887	13.9476	15.0094	14.2729	14.2606	14.9668	13.4746	14.9502	15.4077	15.3242	15.2945	14.6846	14.6879	14.7969	15.1499	14.1408	15.4084	15.5245	15.645	15.8792	13.7302	15.0501	15.5675	15.8953	14.5722	15.4123	15.1291	15.1074	15.1469	15.616	15.3234	15.1423	15.5186	15.3664	15.1996	14.1617
AC084149.1	11.5318	12.3051	11.902	11.7016	11.4543	11.6193	11.6712	11.5749	12.8477	12.0412	12.1353	12.1258	12.358	11.9669	12.1497	11.3839	11.5664	11.8874	11.828	12.8837	11.1523	10.9831	11.5742	11.2808	11.3342	12.23	11.2449	11.977	11.2655	12.0475	12.1371	12.4256	11.2019	11.3848	11.3687	11.419	11.6941	11.207	11.4706	12.0105	12.6292	11.7507	12.4094	12.3955	11.4958	11.7263	12.0868	12.2277	11.4467
AC084262.1	8.78531	10.1732	9.90939	9.77581	8.89886	9.20341	9.17433	9.7194	9.70265	10.1617	9.34174	10.9479	9.82998	9.18409	9.5698	8.27477	9.45172	10.1317	8.80431	9.04654	8.8219	8.46308	8.7471	10.6896	9.76662	10.146	9.5665	9.31331	10.3111	8.97969	8.44485	8.37618	9.34725	8.02622	8.21346	9.17016	9.98184	9.503	9.31171	8.93	10.2794	8.69575	10.7181	10.5206	9.1822	9.211	9.41944	10.0232	8.55448
AC084375.1	9.97579	10.2683	10.4782	9.81541	10.3421	10.0856	10.6874	10.2077	10.2827	10.267	10.3721	9.80681	10.3413	10.1403	10.4459	10.4755	9.66483	9.95963	10.3813	9.75804	10.4819	10.322	10.4982	10.479	10.2064	10.4012	10.1164	10.2157	10.4411	10.3038	10.2024	10.3543	10.4853	10.1844	10.0098	10.5734	10.6423	10.0396	10.56	10.3185	10.3196	10.6279	10.5879	10.6281	10.2781	10.019	10.0931	10.4325	10.1835
AC084768.1	11.9525	10.2232	10.196	12.6087	12.1023	11.6979	10.4344	10.2379	8.48333	11.8008	9.66909	11.3651	9.99695	11.5681	11.7288	11.55	12.5934	12.3452	11.4067	12.2084	12.4949	11.7187	11.541	12.0197	12.7989	11.246	13.0713	12.0665	8.93567	9.29907	9.49989	9.48592	8.86127	10.6678	12.1082	11.1677	8.77652	10.6314	8.82198	11.5046	8.6929	8.74146	8.79225	10.7599	11.6236	13.5319	10.4954	10.6111	12.1719
[truncated: 16,610 more rows]
[truncated: 70 more columns]
