# Supplementary material for: Development and validation of an m6A and autophagy related lncRNAs signature for predicting survival and modulating the immune microenvironment in esophageal squamous cell carcinoma
Source: Front Immunol. 2026 May 28;17:1766278. doi: 10.3389/fimmu.2026.1766278 (PMC13254102; doi:10.3389/fimmu.2026.1766278)
Supplement: Supplementary file 3 [file Table3.xlsx]

## Sheet: Sheet1
id	TCGA-L5-A4OR-11A-11R-A260-31	TCGA-IC-A6RF-11A-21R-A336-31	TCGA-V5-A7RE-11A-11R-A354-31	TCGA-IC-A6RE-11A-12R-A336-31	TCGA-L5-A4OG-11A-12R-A260-31	TCGA-L5-A4OO-11A-12R-A260-31	TCGA-L5-A4OF-11A-12R-A260-31	TCGA-L5-A43C-11A-11R-A24K-31	TCGA-V5-AASX-11A-11R-A38D-31	TCGA-L5-A4OQ-11A-12R-A260-31	TCGA-L5-A4OJ-11A-12R-A260-31	TCGA-LN-A7HZ-01A-31R-A354-31	TCGA-V5-A7RC-06A-11R-A406-31	TCGA-V5-A7RC-01B-11R-A406-31	TCGA-LN-A49O-01A-11R-A24K-31	TCGA-LN-A9FQ-01A-31R-A38D-31	TCGA-LN-A49P-01A-11R-A24K-31	TCGA-LN-A9FR-01A-11R-A38D-31	TCGA-LN-A4A8-01A-32R-A260-31	TCGA-LN-A7HV-01A-21R-A354-31	TCGA-VR-A8EZ-01A-11R-A36D-31	TCGA-IG-A3YC-01A-11R-A24K-31	TCGA-Z6-AAPN-01A-11R-A406-31	TCGA-LN-A49W-01A-11R-A260-31	TCGA-Z6-A9VB-01A-21R-A37I-31	TCGA-IG-A625-01A-11R-A31P-31	TCGA-VR-A8EX-01A-11R-A36D-31	TCGA-IG-A5S3-01A-11R-A28J-31	TCGA-Z6-A8JD-01A-11R-A36D-31	TCGA-LN-A9FO-01A-11R-A38D-31	TCGA-LN-A49S-01A-11R-A24K-31	TCGA-LN-A8HZ-01A-11R-A36D-31	TCGA-VR-A8EW-01A-11R-A36D-31	TCGA-LN-A49X-01A-31R-A260-31	TCGA-IG-A5B8-01A-11R-A28J-31	TCGA-LN-A7HW-01A-22R-A354-31	TCGA-VR-A8EO-01A-11R-A36D-31	TCGA-JY-A6FA-01A-11R-A336-31	TCGA-Z6-A8JE-01A-11R-A37I-31	TCGA-IG-A6QS-01A-12R-A336-31	TCGA-LN-A5U6-01A-11R-A28J-31	TCGA-XP-A8T6-01A-11R-A36D-31	TCGA-KH-A6WC-01A-11R-A336-31	TCGA-S8-A6BW-01A-11R-A31P-31	TCGA-IG-A3YA-01A-11R-A24K-31	TCGA-LN-A4MQ-01A-11R-A28J-31	TCGA-L5-A4OM-01A-11R-A260-31	TCGA-LN-A7HX-01A-11R-A336-31	TCGA-LN-A4A4-01A-11R-A260-31
Y_RNA	0	0	0.643229	0	0	0	0	0	0	0	0	0.153893	0	0	0	0	0	0	0	0	0.394033	0	0	0	0	0	0	0	0	1.53649	0	0	0	0	0	0	0	0	0.268143	0	0	0	0	0	0	0	0	0	0.242781
Y_RNA	0	0.182549	2.83777	0	0.328067	0.340093	0.402407	0.628432	0	0.190114	0.623718	0	0.682798	0.694288	0.113955	0	0	0.311386	0.0969887	0.146428	0	0	0.104723	0.387297	0	0.593326	0	0.286102	0.212519	1.88296	0	0	0.120133	0.537403	0.744876	0	0.460963	0	1.05154	0.133614	0.188189	0.140875	0.112485	0	0.0964169	0.823596	0.975227	0	0.357031
Y_RNA	0	0	0	0	0	0.178812	0.42315	0	0	0	0.163967	0	0.598328	1.21679	0	0	0.260169	0	0	0	0	0	0	0	0	0	0	0	0	0.396003	0	0	0	0.113021	0	0	0	0	0.138218	0	0	0	0	0	0.202774	0.144342	0.128187	0	0.250289
Y_RNA	0	0	0.182735	0	0	0.591299	0	0	0	0.330539	0.180736	0.349758	0.131904	0.268248	0	0.135451	0	0	0.224837	0	0	0	0.121383	0.59855	0.758062	0.137544	0	0.663235	0	0.654756	0	0.131713	0.139245	0	0	0	0.178099	0	0.304708	0.309741	0	0.326574	0	0.109908	0.55878	0.159104	0.565189	0	0
Metazoa_SRP	0	0	0.171072	0	0	0	0.0727757	0	0	0	0	0.0545721	0.0411616	0.0837085	0	0	0	0	0	0	0.139728	0	0.0378785	0.0466954	0	0	0	0	0.0768685	0.272428	0	0.0411019	0	0	0	0	0.111154	0	0.522973	0	0	0	0.0406861	0	0	0	0	0	0.215231
SNORA70	0	0	0.120005	0	0	0	0	0	0	0	0	0.114846	0	0	0	0	0	0.0790083	0.0738272	0.11146	0	0	0	0	0	0.180654	0	0	0	1.28997	0.169614	0	0	0	0	0.098398	0.233922	0	0	0	0.0716243	0	0	0.0721784	0	0	0.371169	0	0
SNORA70	0.51113	0.608498	0.315308	1.16137	0.76549	0.226729	0.134136	1.95512	0	0	0.623718	0	0	0.154286	0.22791	0	0	0.415181	0.129318	0	0.0858459	0.789136	1.46612	0.774594	0.43601	0.15822	0.711031	0.190734	0.354198	1.12977	1.11413	0	0.240265	1.43307	0.662112	0	0.921926	0.429435	0.701026	0.267228	0.250919	0.0939167	2.84963	0	0.64278	0.366043	0.975227	0.155043	0
SNORA70	0	0	0	0	0	0	0	0.224912	0	0	0	0	0	0	0	0	0	0	0	0	0	0	0	0	0	0	0	0.460774	0	0	0.239245	0	0	0	0	0	0	0	0	0	0	0	0	0.10181	0	0.14738	0	0	0
Metazoa_SRP	0	0.0614523	0.265358	0.0533121	0	0	0.0677319	0.0705171	0.123573	0.0319994	0.0524911	0.0507899	0.0383088	0.0389535	0.0767221	0.0393388	0.0416442	0.0698819	0.130599	0	0.0433479	0.221375	0	0.130377	0.0880653	0	0.179518	0.0481557	0.071541	0.697253	0.187527	0	0	0	0.0417917	0.0870319	0.620703	0	0.0884959	0	0	0	0	0	0.0324572	0	0	0	0.200314
Metazoa_SRP	0	0	0.345822	0	0	0	0	0	0	0	0	0	0.0416042	0.126913	0	0	0	0	0.0709165	0	0	0	0	0	0.0478204	0	0	0	0	1.30795	0	0	0	0	0	0	0.337048	0	0.0961085	0	0	0	0	0	0.0352492	0	0	0	0.0870182
Y_RNA	0	0	0	0	0	0	0	0	0	0	0	0	0	0	0	0	0	0	0	0	0	0	0	0	0	0	0.355516	0	0	1.12977	0	0	0	0	0	0	0.307309	0	0	0	0	0	0	0	0	0	0	0	0
Y_RNA	0	0	1.59359	0	0.301467	0	0	0	0.11244	0	0	0.138643	0	0.106332	0.209431	0	0	0.0953794	0.0891248	0	0.118328	0.120859	0.0962318	0.474526	0.120197	0	0.490035	0.131452	0	1.90331	0	0.104421	0	0.197532	0.22816	0	1.12957	0	1.44942	0	0	0	0.103365	0	0.0885994	0	0	0.106854	0.218721
U4	0.8355	2.22804	3.57349	0.828388	2.86007	2.37193	0.526225	0.547864	2.56018	2.07176	1.63126	1.1838	3.47235	4.53958	0.298036	2.64881	1.72556	0.452441	3.38217	2.80842	0.5613	1.14661	0.912968	6.41523	2.7368	2.48284	2.78943	5.98612	0.0926364	3.2831	4.37083	2.97198	0.942579	1.59292	3.24689	0.676171	1.2056	1.31033	4.23986	2.32968	0.738281	0.982513	1.96128	2.97597	1.68112	12.8045	8.39571	0.709621	0.933772
Y_RNA	0	0	0.945925	0	0	0	0	0	0	0	0	0	0	0	0	0	0	0	0	0	0	0	0	0	0	0	0	0	0	0.941479	0	0	0	0	0	0	0.307309	0	0	0	0	0	0	0	0	0.137266	0	0	0
SNORA73	0	0	0.425416	0	0.177052	0	0	0	0.132073	0	0	0	0	0	0.0614994	0	0	0	0	0	0.277977	0.141961	0	0.209017	0	0	0.0959328	0.154404	0	1.11782	0	0	0	0	0	0	0.0829246	0.115879	0.425623	0	0.101562	0	0.0607063	0	0	0	0.0657892	0	0.128455
Metazoa_SRP	0.0605285	0	0.348499	0	0.1554	0.053699	0	0.0661507	0.0772808	0.060036	0.147723	0.09529	0.0359367	0.182707	0.0359857	0.110709	0.195328	0.13111	0.061256	0.0924809	0.0813277	0.0415334	0.0330704	0	0.330449	0.11242	0.168402	0.0451739	0	1.78385	0.0703663	0.0358846	0.11381	0	0	0.0816429	0.291135	0.0339028	0.207541	0	0.0594282	0.0889737	0.248652	0.029944	0.213132	0.0866943	0.0384958	0.0734415	0.0375822
Y_RNA	0	0	0.37837	0	0	0.816224	0	0	0	0.798479	0.187115	0	0.409679	0	0	0	0	0	0.116386	0	0	0	0	0.309838	0	0	0	0	0	1.80764	0	0	0	0	0	0	0.184385	0	0	0	0	0	0.404947	0	0	0	0.146284	0	0
FAM153B	0.0508329	0.0276646	0.119459	0.00450002	0.0435027	0.222266	0.322068	0.103173	0.00231792	0.980476	0.0723684	0.0643068	0.232819	0.258658	0.0269835	0.0962958	0.0714746	0.00688177	0.0404202	0.00554765	0.113428	0.0149488	0.0228136	0.0562478	0.00867242	0.107899	0.0134693	0.0270985	0.0171096	0.206882	0.0168842	0.0408996	0.0113785	0.00712612	0.00940692	0.0134682	0.0116429	0.00305059	0.0535339	0.00632771	0.0106948	0.0173461	0.0117196	0.154478	0.0118719	1.54586	0.00230925	0.00110138	0.0349438
Y_RNA	0.592446	0	0.812158	0	0.676018	0	1.0365	0	0	0.0979375	0.642619	0	0	0.119221	0	0	0.254913	0	0	0	0	0	0	0	0	0.244522	0	0	0.218959	0.970008	0	0	0	0	0	0	0	0	0	0	0	0	0.115894	0	0.397355	0.282851	0	0	0
Y_RNA	0.34603	0	1.70769	0.142952	0	0.306987	0.363235	0	0.77315	0.0858037	0.140751	0	0.205444	0.10445	0.102862	0.105484	1.11665	0	0.0875473	0.132174	0.116234	0	0.0945286	1.04879	0	0.321341	0	0.774753	0.0959155	1.69966	0.201135	0.205146	0	0	0	0.350053	0.416091	0.0969079	0.474589	0.120607	0.16987	0.381484	0.101535	0.684737	0.0870312	0.371711	0.550184	0	0.107425
SNORA70	0.310329	0.147778	4.21162	0.641014	1.85905	1.23891	1.30303	0.169577	0.89149	0.230853	0.631143	0.366413	1.65822	0.936738	0.276747	0.189201	0.801155	0.336099	2.19841	0.711222	1.04241	0.425883	0	1.77665	0.211776	0.384249	0.431698	0	0.860195	3.35346	0.270575	0.09199	0.486251	0.0870081	0.301497	0.209291	0.995095	0.173819	1.8089	0.108164	0.228515	0.342125	0.0910595	0.690851	0.702466	2.00016	0.493419	0.188267	0.770733
Y_RNA	0	0	0.159215	0	0	0	0	0	0	0	0.314947	0	0	0	0	0	0.124933	0	0	0	0.130044	0	0	0.260754	0	0	0	0	0	0.57048	0	0	0	0	0	0	0.155176	0	0	0	0	0	0	0	0	0	0	0	0.120189
Metazoa_SRP	0	0	0.0574312	0	0	0	0	0	0	0	0	0	0	0	0	0	0	0	0	0	0	0	0.038149	0.0940578	0.0952992	0	0	0	0	0.342967	0	0.0413955	0	0	0	0	0	0	0.0478826	0.0486736	0	0	0	0	0	0	0	0	0
Y_RNA	0	0	0.315308	0	0	0	0	0	0	0	0	0	0	0	0	0	0	0	0	0	0	0	0	0	0	0	0	0	0	0.941479	0	0	0	0	0	0	0	0	0	0	0	0	0	0	0	0	0	0	0
Y_RNA	0	0	0.663123	0	0	0	0	0	0	0	0	0	0.119666	0	0	0	0	0	0	0	0	0	0	0	0.137545	0	0	0	0	0.594005	0.117156	0	0	0	0.130545	0	0.323149	0	0.276436	0	0	0	0	0	0	0.577366	0	0	0.250289
PINX1	0	0.0106218	0	0	0	0	0	0	0.00711971	0.00553099	0	0.00877886	0	0	0.0265223	0	0.0215942	0	0.0112868	0.0255602	0.00749254	0	0	0.00751175	0	0	0	0	0	0.0438247	0.0129654	0.00661194	0	0.043777	0	0	0.00894053	0	0.00764811	0	0	0	0.0130901	0.00551735	0	0.0159739	0	0.006766	0
Y_RNA	0	0	1.89185	0	0	0	0	0	0	0.095057	0.15593	0	0.227599	0.462859	0	0	0	0	0	0	0.901382	0	0.104723	0.903693	0.523212	0.355995	0.177758	0.143051	0.106259	2.07125	0.33424	0.113635	0	0	0	0	0.614618	0.107359	0	0	0	0.140875	0	0.0948226	0.674919	0.274532	0.243807	0	0.23802
Y_RNA	0.189813	0	0.312247	0	0	0	0.3985	0	0.121173	0	0	0	0.22539	0	0	0	0.122507	0	0.192094	0	0	0.390737	0.103706	0.511382	0	0	0	0.141662	0	2.05114	0.220663	0.112531	0	0.106437	0	0	0.304325	0.106316	0.260333	0	0	0	0	0	0	0.271867	0.603599	0	0.235709
Metazoa_SRP	0	0	0	0	0	0.0617252	0	0.076038	0	0	0	0	0.041308	0	0	0.0424187	0	0.0376766	0	0	0	0	0	0	0	0	0.0645242	0	0	0.615144	0	0	0	0	0	0	0	0	0	0	0.0341553	0	0.122493	0	0	0.0498261	0	0	0.0431994
Y_RNA	0.177734	0	1.46188	0.440552	0.152104	0.315359	0	0.194243	0.340387	0.0881438	0.289178	0.139903	0.527616	0.751094	0	0	0.114711	0.0962465	0	0.271558	0.358212	0.365872	0.194213	0.23942	0.60645	0.330105	1.48347	0.265294	0.0985314	1.57141	0.826484	0.210741	0.222791	0	0.115117	0.3596	0.569918	0.0995508	0.609415	0	0.436257	0.261259	0	0.263779	0.447024	0.509132	0.113038	0.107825	0.993194
Y_RNA	0	0	0	0	0	0	0	0	0	0	0	0.137405	0	0.210766	0.10378	0.106425	0	0	0	0.266708	0.469087	0.359338	0	0	0.238248	0	0	0.130278	0	0.342967	0	0	0	0	0	0	0	0.293319	0.718239	0	0	0	0.307326	0	0	0.12501	0	0	0
Y_RNA	0.383347	0	1.26123	0	0.328067	0.170047	0.804814	0.209477	0.489445	0.190114	0.467789	0.150876	0.1138	1.04143	0	0.116859	0.742246	0	0.484944	0	0	0.657613	0.104723	1.03279	0.130803	0.23733	0.177758	1.14441	0	5.27228	0.111413	0.113635	0	0.537403	0.248292	0.129268	1.38289	0.107359	0.788655	0.133614	0	0	0.22497	0.379291	0.964169	0.274532	0.36571	0.116282	0.11901
Y_RNA	0	0	0	0	0.492101	0.340093	0	0	0.244723	0.190114	0	0.150876	0	0.115715	0.341865	0	0.247415	0.103795	0	0	0	0.263045	0	0.258198	0	0	0	0	0	0.941479	0.222827	0	0.120133	0.107481	0	0	0	0	0	0.534455	0.188189	0	0	0.189645	0.482085	0	0.121903	0	0
SCARNA4	0.303112	0.144341	0.872597	0	0.259402	0.672278	0.318182	0.165633	0.290252	0.0751614	0.739759	0	0.449905	0.274486	0.450519	0.0924004	0.293446	0	0.383444	0.11578	0.509086	0.415978	0.579629	0.510391	0.413702	0.750626	0.702764	1.1311	0.420095	0.89331	0.264283	0.539104	0.284966	0.0849847	1.27611	0.102212	1.33644	0.254665	1.35111	0.739537	0	0.334169	0.266825	0.449856	0.304947	1.19389	0.385555	0.0919442	0.470505
Y_RNA	0.759251	0	2.6541	0.940984	1.46197	0.841979	1.594	0	0.484693	0.0941341	0.926494	0.298822	0.676169	0.91673	0.225697	0.578624	0.490027	0.616725	0.67233	0.435019	1.02015	0.651228	0.207412	1.15061	0.518132	0.940104	0.528096	1.69994	0.315683	3.91582	0.441326	0.450126	0.118966	0.74506	1.59823	0.256026	1.97811	0.637898	2.60333	1.32317	0.0931811	0.139507	0.334179	0.46951	0.286443	0.543733	1.69008	1.38184	0.235709
Metazoa_SRP	0	0	0.0638124	0	0	0	0	0	0	0	0	0	0	0	0	0	0	0	0	0	0	0	0	0	0	0	0	0	0.0430097	0.228645	0	0	0	0	0	0	0	0	0	0	0	0	0	0	0	0	0	0	0
Y_RNA	0	0	0.157654	0	0	0	0	0	0	0	0	0	0	0	0	0	0	0	0	0	0	0	0	0	0	0	0	0	0	0	0.111413	0	0	0	0	0	0	0	0	0	0	0	0	0.0948226	0	0	0	0	0
Y_RNA	0	0	0.328178	0	0	0	0	0	0	0	0	0	0	0.240875	0	0.121629	0.257514	0	0.100947	0.304809	0	0	0.217994	0.403105	0	0	0	0.14889	0	1.56785	0	0.118273	0	0	0	0	0	0	0	0	0.0979352	0	0.117076	0	0	0.285737	0	0	0
SNORD116	0	0	0.206163	0	0	0	0.263112	0	0	0	0.203908	0	0.148815	0.151319	0	0.152816	0	0.542929	0	0.191483	0	0	0	0	0	0.155177	0	0.748266	0	0.738699	0	0	0	0.281103	0	0	0.803731	0	0	0	0	0	0	0.247998	0	0	0.159412	0	0.155629
Y_RNA	0	0	0.468371	0	0	0	0	0	0.242347	0	0	0	0.112695	0	0	0.115725	0	0	0	0	0	0	0	0.127846	0	0.117513	0	0	0	1.86468	0	0	0	0	0	0	0	0	0	0	0	0	0	0	0	0	0	0	0
Y_RNA	0	0	0.274884	0	0	0	0	0	0	0	0	0	0.0992099	0	0	0.305632	0	0	0.0845543	0.127655	0	0.114661	0	0.112548	0	0.103452	0.154968	0	0	0.656621	0	0	0.104731	0	0	0	0	0	0	0	0	0	0	0.165332	0	0	0	0	0
Y_RNA	0	0	0.157654	0	0	0	0	0	0	0	0	0	0	0	0	0	0.123708	0	0	0	0	0	0	0	0	0	0	0	0	0.564887	0	0	0	0	0	0	0	0	0	0	0	0	0	0	0	0	0	0	0
Y_RNA	0	0	0	0	0	0	0	0	0	0	0	0	0	0.124241	0	0	0	0	0	0	0	0	0	0.138612	0	0	0	0	0	0.40434	0	0	0	0	0	0	0	0	0	0	0	0	0	0	0	0	0	0	0
Y_RNA	0	0	0.438565	0	0	0	0	0.194243	0	0	0	0	0	0	0	0	0	0	0	0	0	0	0	0.11971	0	0	0	0	0.0985314	0.873007	0	0	0	0	0	0	0	0	0	0	0	0	0	0	0.0894048	0	0.565189	0	0
U3	0	0	0.148896	0	0	0	0	0	0	0	0	0	0.0537387	0	0	0	0	0	0	0	0	0	0	0	0	0	0	0	0.050178	0.0889174	0	0	0	0	0	0	0	0	0	0	0	0	0	0	0	0	0	0	0
U3	0	0	0	0	0	0	0	0	0	0	0	0	0	0	0	0	0	0	0	0	0	0	0	0	0	0	0	0	0	0.823121	0	0	0	0	0	0	0	0.260728	0	0	0	0	0	0	0	0	0	0	0
SNORD39	0	0	0.407107	0	0.21179	0.658662	0	0	0	0.490927	0	0	0	0	0	0	0	0	0	0	0	0	0	0	0	0	0	0.554095	0	0.243116	0	0	0	0.277545	0	0.166903	0	0	0	0	0	0	0	0	0.124488	0.177229	0	0	0.153659
Y_RNA	0	0.332501	1.43578	0.144228	0.149388	0.309728	0.732956	0	0.445745	0	0	0	0.414556	0.210766	0	0.106425	0.45065	0	0.353316	0	0.351815	0	0.190745	0.470289	0.238248	0.10807	0	0.390835	0.387088	4.80154	0	0.103489	0	0.195768	0.565308	0	0.559741	0.293319	0.478826	0	0.0856933	0	0	0.172713	0.175617	0.12501	0.222038	0.1059	0.108384
Y_RNA	0	0	0.143578	0	0	0.154864	0.183239	0	0.111436	0	0	0	0.103639	0.210766	0	0	0	0	0	0	0.234543	0.239559	0.0953726	0.117572	1.19124	0	0	0.130278	0	0.857418	0	0	0	0	0	0	0	0	0.598533	0	0.0856933	0	0.102442	0.172713	0	0	0	0	0
Y_RNA	0.173015	0	2.56153	0	0	0.153494	0	0	0.33135	0.0858037	0.140751	0	0.102722	0.208901	0.102862	0.210967	0.111665	0.0936913	0	0	0	0.11872	0.0945286	0.699191	0.35421	0.214227	0	0	0.0959155	5.26895	0	0	0	0	0.224122	0	0.554787	0	0.118647	0.241214	0.16987	0	0.101535	0.0855921	0.0870312	0	0.33011	0.209926	0.107425
Y_RNA	0	0	1.24899	0.313661	0.162441	0.336792	0.3985	0.207443	0	0.0941341	0.617663	0	0.22539	0.458365	0	0	0	0	0	0.290013	0.127519	0.260491	0	0.383537	0	0	0.176032	0.141662	0.210455	3.16995	0.110332	0.225063	0	0	0	0	0.152163	0	0	0	0	0.139507	0.111393	0	0.190962	0.271867	0.36216	0	0
Y_RNA	0	0.182549	2.52247	0	0.164034	0.170047	0.804814	0.209477	0.367084	0.760456	0	0.150876	0	0	0.569774	0.116859	0.371123	0.934157	0.872898	0.292856	0.772613	0	0.73306	1.54919	1.96204	0.23733	0.177758	0.572203	0.531297	1.50637	0.66848	0.795443	0.240265	0.537403	1.6139	0.258536	0.460963	0.214717	2.76029	0.400842	0.188189	0.986125	0	0.474113	1.157	0.823596	0.853324	0.348847	0.23802
Y_RNA	0	0.512478	0.14753	0	0.613998	0.159126	1.50626	0	0.114503	0	0	0	0.212983	0	0	0.218709	0.231526	0	0.18152	0.137024	0	0.246152	0	0.120808	0.244805	0.333133	0.166342	0.401592	0	0.881017	0.104258	0.106337	0.112418	0.100578	0.116173	0	0	0.100464	0.246002	0.125033	0	0	0	0.177466	0.270675	0.128451	0.342224	0.108815	0.222735
Y_RNA	0	0	1.10358	0.158368	0.820168	0.51014	0.201204	0	0.122361	0.095057	0.467789	0	0.341399	0.115715	0.113955	0.116859	0.494831	0	0	0.146428	0.128769	0	0	0.129099	0	0	0.177758	0.715254	0.212519	0.564887	0.33424	0.113635	0	0.107481	0.248292	0.387804	0	0	0.52577	0	0.0940946	0	0	0.0948226	0.0964169	0.137266	0.487614	0	0.23802
Y_RNA	0	0	0.497342	0	0	0	0	0	0	0	0.327934	0	0	0.121679	0	0	0	0	0	0	0	0	0	0	0	0	0	0.150425	0.111737	0.198002	0	0.119492	0	0	0	0	0	0	0	0	0	0	0.118283	0	0.405548	0	0	0	0
Y_RNA	0.98741	1.12849	6.98456	1.30534	6.76018	5.25599	4.14601	2.5899	4.28635	4.30925	4.17702	4.19709	5.27616	6.79561	0.821856	1.92641	10.1965	1.92493	6.09559	2.56471	6.63355	7.18193	2.69741	5.18743	4.71683	2.812	3.47974	9.43268	3.06542	9.31208	4.362	5.50267	0.990184	5.53688	5.62795	3.596	8.07384	0.884896	2.30223	3.30391	0.96946	2.03202	2.20198	3.90784	5.76164	10.0412	14.3181	2.75554	2.08448
SNORA70	0	0	0	0	0	0	0	0	0	0	0	0.341985	0	0	0	0	0	0	0	0	0.145938	0	0	0	0.296487	0	0	0	0	1.70721	0	0	0	0.121811	0	0	0	0	0.893809	0	0	0	0	0	0	0	0	0	0.404635
SPATA13	5.63056	0.479165	6.40772	0.612173	8.16053	3.22207	9.28764	3.90047	7.13246	2.23585	4.27997	1.89814	3.08041	2.90208	1.61358	3.053	2.91735	2.40519	2.48912	0.402368	1.86296	3.30123	2.06913	3.56603	1.33714	7.67988	1.50547	1.35234	1.34228	2.07352	1.16749	1.04745	1.29581	2.21509	0.259673	2.84039	2.18045	5.92551	5.03913	0.872681	0.979254	1.46755	0.359844	2.09422	3.79323	2.18293	2.25485	0.587794	1.60585
Y_RNA	0	0	0.157654	0	0	0.170047	0	0	0	0.095057	0	0	0	0	0	0	0	0	0	0	0	0	0	0.129099	0	0	0	0	0	0.564887	0	0	0	0	0	0	0	0	0	0	0	0	0	0.0948226	0	0	0	0	0
Y_RNA	0	0	0	0.144228	0	0	0	0.190774	0	0	0	0	0	0	0	0	0.112662	0	0	0	0.586358	0.119779	0	0.235145	0	0	0	0	0	0.171484	0.202931	0	0	0.0978841	0	0	0.419806	0	0	0	0	0.128297	0.102442	0	0.0878083	0.12501	0	0	0.433537
Y_RNA	0	0	0	0	0	0	0	0	0	0	0	0	0	0	0	0	0	0	0.097949	0	0	0	0	0	0	0	0	0	0	0.38032	0	0	0	0	0	0	0	0	0	0	0	0	0	0	0	0	0	0	0
SNORD116	0	0	0	0	0	0	0	0	0	0	0	0	0	0	0	0	0	0	0	0	0	0	0	0	0	0	0	0	0	0.206518	0	0	0	0	0	0	0	0	0	0	0	0	0	0	0	0	0	0	0
Metazoa_SRP	0	0	0.31843	0	0	0.0572435	0	0	0	0	0.0524911	0	0.0383088	0	0	0	0	0	0	0	0	0	0.10576	0.0434591	0.0440327	0	0	0	0	0.0633867	0	0	0	0	0	0.043516	0	0	0.044248	0	0.0316754	0	0	0.063841	0.0973716	0	0	0	0
Y_RNA	0.36205	0.862039	1.78675	0.29914	0.309841	0.642399	0.190026	0	0.693381	1.25687	0.294534	1.28244	0.322432	0.218572	0.53812	0.220734	0.23367	0.294086	0.274801	0.41488	0	1.36637	0.692334	0.365781	0.741216	0.336218	0.167882	1.48614	0.100356	1.24484	0.526118	0.321965	0.567293	0.203019	0.468996	0.732519	0.290236	0.912549	0.49656	0	0.355469	0.399146	0.637416	0.358219	0.910604	0.25928	0.230262	0.549111	0.337196
U8	0	0	0	0	0.251601	0	0	0	0	0.218703	0	0	0	0	0	0	0	0	0.0743823	0	0	0	0	0	0	0	0	0	0	0	0	0	0	0.0824287	0	0	0	0	0	0	0	0	0	0	0	0	0	0	0
SNORD115	0	0.245	0.211588	0.212547	0.660451	1.1411	0	0	0	0.38273	0.209274	0	0.458193	0.931808	0.152939	0.156838	0.498086	0.139304	0.390507	0	0	0.353034	0.140549	1.90591	1.40441	0	0	0.383978	0.142611	2.0217	0.448585	1.22008	0.161231	0.288501	0.499851	0.173491	0.618661	0	0.352819	0.358648	0.50514	0	0.905802	0.381786	1.03521	0.184225	0	0.46819	0.159724
SNORD63	0	0.290938	0.753784	0	0	0	0	0	0	0	0	0.240458	0.362736	0	0	0	0	0	0	0	0	0	0	0	0	0	0.283302	0	0.169351	0.600193	0	0	0	0	0	0	0	0.171103	0	0	0	0	0	0	0.153665	0	0	0	0
SNORA70	0	0	0.730942	0	0	0	0	0	0	0	0	0	0	0.178832	0	0	0	0	0	0	0	0	0	0	0	0	0	0	0	0.873007	0	0	0	0	0	0	0	0	0	0	0	0	0	0	0	0	0	0	0
U8	0	0	0.360016	0	0	0.258877	0	0	0	0	0	0	0.0866236	0	0	0	0	0	0.0738272	0	0	0	0	0.0982694	0	0	0	0	0.080884	1.86328	0.0848071	0	0	0	0.283498	0	0.233922	0	0	0	0	0	0	0	0	0	0	0	0
Y_RNA	0	0	0.472962	0	0	0	0.201204	0	0	0.190114	0.15593	0	0	0	0	0.116859	0.123708	0	0	0	0	0.131523	0	0	0	0	0.177758	0.286102	0.106259	1.69466	0	0	0	0	0	0	0	0	0	0	0	0	0	0	0	0	0.121903	0	0
Y_RNA	0	0	1.98751	0	0.751975	0.194885	0.230593	0	0.140234	0.326825	1.07223	0.518742	0.391266	0.265234	0.2612	0	0.425332	0	1.44502	0.335633	1.77093	0.753669	0.360058	0.591825	0.299818	0	0.81489	0	0.12178	3.45279	0.255374	0.520932	0.27536	0.73908	0.14228	0	1.05659	0.738242	0.451926	0.459391	0.107839	0	0.257831	0	0.331501	1.10121	0.838257	0.266535	0.545575
Y_RNA	0	0	0.143578	0	0	0	0	0	0	0	0	0	0	0	0	0	0	0	0	0	0.234543	0	0	0	0	0	0	0	0.0967719	0.342967	0	0	0	0	0	0	0.139935	0	0.35912	0	0	0	0.204884	0	0	0.12501	0	0	0.216769
BMS1P4	0.265718	0.155735	0.714512	0.109773	0.446055	0.172269	0.38621	0.256892	0.411027	0.207804	0.365819	0.185026	0.1881	0.209774	0.109368	0.168233	0.151708	0.11622	0.180998	0.210801	0.23344	0.252457	0.201015	0.247805	0.223179	0.120216	0.123213	0.312723	0.24929	0.311234	0.320786	0.090884	0.108892	0.126078	0.145627	0.0482474	0.106506	0.280491	0.210253	0.299217	0.0953243	0.0676023	0.131948	0.207291	0.159368	0.109784	0.422488	0.186003	0.0888377
Y_RNA	0	0	0	0	0	0	0	0	0	0	0	0	0.211047	0.107299	0	0	0.229422	0	0.089935	0.135779	0	0.121957	0	0.11971	0	0.330105	0	0	0.0985314	0.873007	0.206621	0.210741	0	0	0	0	0	0	0	0	0	0	0	0	0.17881	0.254566	0	0	0.110355
Y_RNA	0.407306	0	0	0	0.174286	0.180675	0.427557	0	0	0.201996	0.165675	0	0.362736	0.122947	0	0.124163	0.131439	0	0	0	0.410451	0	0.111268	0.137168	0	0.252163	0	0	0.564503	1.40045	0	0	0	0.114198	0	0	0.653031	0	0	0	0.0999755	0	0	0.302247	0.204886	0.145845	0	0	0.252897
Y_RNA	0.191674	0	0.315308	0	0.328067	0	0	0	0.122361	0.095057	0.467789	0	0	0.347144	0	0.233719	0.247415	0	0	0.146428	0	0.131523	0.314168	0.387297	0.130803	0	0	0	0.106259	0.564887	0.557066	0	0	0.214961	0	0	0.768272	0.214717	0.788655	0.668069	0.0940946	0.140875	0.337456	0.0948226	0.192834	0.137266	0.121903	0.116282	0.357031
Y_RNA	0.519045	0.329558	4.83845	0	0.740329	0.920961	0.544852	0.189086	0.33135	0.94384	1.68901	0.817133	0.719052	0.417802	0.514309	0.738386	0.558327	0.374765	1.13812	0.925218	0.581169	0.712317	0	1.74798	0.23614	0.428455	0.320908	4.13201	1.2469	3.05939	0.603406	0.410292	0	0.582107	1.23267	0.350053	0.554787	0.775263	1.89835	0.964857	0.33974	0.635807	0.913818	0.427961	0.609219	0.867327	1.54051	0.209926	0.4297
Y_RNA	0.3342	0	0.824652	0	0	0.148246	0	0.365242	0.213348	0.331481	0	0.131533	0.0992099	0.201759	0	0.101877	0	0	0.253663	0	0	0	0	0.112548	0.3421	0.206903	0	0.124711	0	0.656621	0.0971295	0.396264	0.209462	0.187402	0	0	0.133955	0	0.114591	0.232968	0	0	0.098064	0.247998	0.0840558	0.598339	0.21255	0	0
SNORA74	0	0	0.888884	0	0	0	0	0	0	0	0	0	0	0.118622	0	0	0	0	0	0	0	0	0	0.264685	0.0670447	0	0.0911121	0.0733225	0	0.86862	0	0	0	0	0	0	0.157515	0	0.404235	0	0	0	0	0	0	0	0	0	0
Metazoa_SRP	0	0	0	0	0	0	0.128267	0	0	0	0	0	0	0	0	0	0	0	0	0.046674	0.0410451	0	0	0	0	0.0378245	0	0	0.0338702	0.120039	0.035513	0.036221	0	0	0	0	0	0	0.0418973	0.0425894	0	0	0	0	0.0307329	0	0.0388567	0	0
Y_RNA	0.191674	0.182549	0.945925	0.475105	0.164034	0.170047	0.201204	0.209477	0.611807	0.095057	0.15593	0	0.227599	0	0.455819	0	0.494831	0.20759	0.387955	0	0.128769	0.789136	0.418891	1.03279	0.91562	0.118665	0.355516	0.572203	0.106259	1.50637	0.891306	0.454539	0	0.537403	0.62073	0.129268	0.153654	0.536794	1.18298	0.935297	0.282284	0.28175	0.112485	0.379291	0.867752	1.09813	0.853324	0.232565	0.476041
Y_RNA	0	0	2.25431	0	0	0	0	0	0	0.18123	0	0.143826	0.216964	0.330922	0	0	0	0.098945	0.0924565	0	0.122752	0	0	0.246133	0.124691	0	0	0	0	1.97447	0.318621	0	0	0	0	0	0	0	0.250601	0.12737	0	0	0	0.271175	0	0	0.116207	0.110849	0
U3	0	0	0	0	0	0	0	0	0	0	0	0	0	0	0	0	0	0	0	0	0	0	0	0	0	0	0	0	0	0	0	0	0	0	0	0	0	0	0	0	0	0	0	0	0	0	0	0	0
Y_RNA	0	0	0.160807	0	0	0	0	0	0	0	0	0	0	0	0	0	0	0	0	0.149357	0	0	0	0	0	0	0	0	0.216769	1.34443	0	0	0	0	0	0	0.156727	0	0.268143	0	0	0	0	0	0	0.140011	0	0	0
U8	0	0	0	0	0	0	0	0	0	0	0	0	0	0	0	0	0	0	4.25026	0.110635	0	0	0	0	0	0	0	0	0	0.569072	0	0	0	0	0	0	0	0	0.297936	0	0	0	0	0	0	0	0	0	0
Y_RNA	0	0.365099	0.472962	0	0.984202	0.170047	0	0	0.244723	0.380228	0	0.150876	0.227599	0.115715	0.22791	0.233719	0.989662	0	0	0.73214	0	0	0	0.387297	0.784817	0.830656	0.177758	0	0.212519	1.12977	0.445653	0	0.120133	0.752364	0	0	0	0.107359	0.131442	0.267228	0.188189	0.28175	0	0.284468	0.385668	0.823596	0.609517	0	0.11901
U3	0	0	0.299176	0	0	0	0	0	0.0580505	0	0	0	0	0	0.108125	0	0.176068	0	0.0460133	0	0	0	0.0993649	0.061247	0	0	0.0843316	0	0.0504114	0.625317	0.105713	0	0	0.101982	0	0	0	0.050933	0	0	0.0892805	0	0.0533651	0	0	0	0	0	0
Y_RNA	0	0	0.14753	0	0	0	0	0	0	0	0	0	0	0	0	0	0	0	0	0	0	0	0	0.120808	0	0	0	0	0	0.352407	0	0	0	0	0	0	0	0	0	0	0	0	0	0	0	0	0	0	0
Metazoa_SRP	0.207251	0.263181	0.795513	0	0.413852	0.674178	0.217556	0.226502	0.044102	0.205565	0.224803	0.271896	0.205081	0.208532	0.0821441	0.0421189	0.178349	0.0374103	0.244699	0.263881	0.185646	0.237019	0.113234	1.11673	0.330012	0.171079	0	0.206236	0.191492	1.49306	0.281092	0.0819133	0.0865973	0.387386	0.134236	0.0931826	0.553807	0.232168	0.426375	0.0963153	0.033914	0	0	0.239234	0.104253	0.445266	0.307558	0.041911	0.171577
Y_RNA	0	0	1.36857	0	0	0	0	0	0	0	0	0	0	0	0	0	0.134236	0	0	0	0	0	0	0.280172	0	0	0	0	0	0.408642	0	0	0	0	0	0	0	0	0	0	0	0	0	0	0	0	0	0	0
LINC01115	0	0	0.275246	0	0.176236	0	0.0135107	0	0	0.0829793	0.0104706	0.0101312	0.129907	0.0388509	0.007652	0.0470822	0.0249207	0	0.0325637	0	0	0	0.0210962	0.0606825	0.00878334	0.0557781	0.0477454	0.0480289	0	0.265523	0.0299254	0.0228915	0.0403342	0	0.00833633	0.0173605	0.0722246	0	0.344225	0	0.0252736	0	0.151066	0	0.0129487	0.193564	0.0163715	0.0078083	0.0719232
Y_RNA	0.598491	0	0.328178	0.329664	0.341458	0	0.418832	0.218027	0.636778	1.28618	0.486882	0.157034	0.473778	0.120438	0	0	0.257514	0.108032	0.201895	0	0	0	0.435989	0.80621	0	0	0	0.297779	0	1.95981	0.347882	0.354818	0	0.559338	0	0	0	0.223481	0.410422	0.417202	0.0979352	0	0	0	0.501762	0.285737	0.253758	0	0
Y_RNA	0	0.169273	0.730942	0	0	0	0	0	1.13462	0	0	0	0	0	0	0.10836	0	0	0.17987	0	0	0	0.679746	0	0.12129	0	0	0	0	1.04761	0	0	0	0	0	0	0.14248	0	1.09695	0	0.261754	0.522518	0	0	0	0.127283	0	0	0.110355
Metazoa_SRP	0	0	0.513215	0	0	0	0	0	0	0.0343823	0	0.109144	0	0	0	0	0	0.0375429	0	0	0	0	0	0.0466954	0	0	0.128591	0	0.0384342	1.36214	0	0	0	0	0	0	0.0555771	0	0.237715	0	0	0	0	0	0.0348742	0.0496494	0.0440927	0	0.0430462
LINC00486	0	0	2.20431	0	0.0318542	0.00825548	0.00976809	0	0.0415831	0.00922971	0.0302805	1.57482	0.0110496	0.0280888	0.127243	0.01702	0	0.0151172	0.00941728	0.0142177	0.118779	0.0191556	0.0152523	0.0376052	0.133355	0.00576099	0.155337	0.111118	1.11428	0.521062	0.0108179	0	0	0.020872	0.00602708	0.106688	0.156653	0.00521208	0.0382879	0.214062	0.00456814	0.0136785	1.57276	0.0736557	0.0468088	0.0333202	0.402438	0	0.918661
Y_RNA	0	0	0.141059	0	0	0.152147	0	0	0.218962	0	0	0	0.101821	0	0	0	0.110686	0	0.173559	0	0	0	0	0.231019	0.117034	0.106174	0	0.127993	0	0.33695	0.199371	0.101673	0	0.0961669	0	0	0	0	0	0	0	0	0	0	0	0	0.109071	0	0
Y_RNA	0	0	1.41889	0	0	0	0	0	0	0	0	0	0	0	0	0	0	0	0	0	0	0	0	0.129099	0	0	0	0	0	2.44784	0	0	0	0	0	0	0	0	0	0	0	0	0	0	0	0	0	0.116282	0
U6	0	0.179039	0	0	0	0	0	0	0	0	0	0	0	0	0	0.114612	0	0	0	0	0	0.515973	0	0	0	0	0.174339	1.5433	0	0	1.09271	0	0	0	0	0.507128	0	0.210588	0	0	0	0.138166	0	0.464996	0.0945628	1.48089	0	0.114046	0
Y_RNA	0.179364	0	0.737648	0.148198	0.460498	0.159126	0.188282	0	0.114503	0	0.145916	0.141187	0	0	0.106637	0	0	0	0.0907601	0	0	0	0	0	0	0	0	0	0	0.176203	0	0	0	0.100578	0	0.120966	0	0	0.246002	0	0.0880518	0.131828	0	0	0	0.256901	0.114075	0	0
Y_RNA	0	0	0.423177	0.283396	0	0.456441	0	0	0.109481	0	0	0	0	0.207068	0	0.209117	0	0	0.0867794	0	0	0	0	0.346529	0.117034	0	0	0.255986	0.190148	1.3478	0	0	0	0	0.222156	0	0.27496	0	0	0	0	0	0	0	0.0862678	0.122817	0.109071	0	0.212966
U3	0	0.0878304	0	0	0	0	0	0	0	0	0	0	0	0	0	0	0	0	0	0	0	0	0	0	0	0	0	0	0.10225	0.0905951	0	0	0	0	0	0.062195	0	0	0	0	0	0	0	0	0.0927786	0	0.0586516	0	0
SNORA75	0	0	0.135132	0	0	0	0	0	0	0.162955	0	0	0	0	0	0	0	0	0	0	0	0	0	0	0	0	0	0	0	0.161396	0	0	0	0	0	0	0	0	0	0	0	0	0	0	0	0.117657	0	0	0
RMRP	0	0.0694777	0	0.0602745	0	0.0647193	0	0	0	0	0	0.229692	0	0.0440407	0.0867417	0.133429	0.188331	0.118512	0	0.0557301	0.196036	0	0.199286	0	0.0995664	0.0451636	0.135308	0	0.283094	0.358324	0	0.389241	0.411499	0	0	0	0	0.122581	0.400213	0	0	0.0536166	0	0.0360892	0.036696	0.052243	0	0	0.135885
Y_RNA	0.179364	0	1.03271	0	0.460498	0.318253	0.941411	0	0.114503	0	0	0.141187	0.106491	0.433134	0.31991	0	0.34729	0.0971295	0.4538	0.274049	0.120499	0.123076	0	0.483233	0.367208	0.222089	0	0.803184	0	0.704813	0.208517	0.106337	0	0.301735	0.232347	0.241933	0.575147	0.200928	0.123001	0	0	0.263656	0	0.0887331	0.18045	0.899155	0.22815	0.652888	0.111367
U3	0.0926574	0	0	0	0	0	0	0	0	0	0	0	0	0.111876	0	0	0.0598018	0	0	0	0	0.0635796	0	0.0624081	0	0	0	0	0	0.182049	0	0	0	0	0	0	0	0	0	0	0	0	0	0	0	0	0	0	0
Y_RNA	0	0	0	0.146851	0	0.315359	0	0	0.226925	0.264431	0.144589	0	0.211047	0.214598	0	0	0	0	0	0	0.119404	0	0	0.35913	0	0.110035	0	0.663235	0	0.523804	0	0	0	0	0.115117	0	0	0	0	0.495586	0.174503	0.13063	0	0	0	0.254566	0.113038	0	0.110355
Y_RNA	0	0	1.57654	0	0	0	0	0	0	0	0	0	0	0.462859	0	0	0	0	0	0	0	0	0	0.129099	0	0.118665	0	0	0	3.20103	0	0	0	0	0.124146	0	0	0.107359	0.131442	0	0	0	0	0	0	0	0	0.116282	0
SNORA17B	0	0	0	0	0	0	0	0	0	0	0	0	0	0	0	0	0	0	0	0	0	0	0	0	0	0	0	0	0	0	0	0	0	0	0	0	0	0	0	0	0	0	0	0	0	0	0	0	0
Y_RNA	3.037	4.15787	7.33781	4.0776	9.42158	11.1141	6.7745	4.35631	4.24107	12.5198	5.40455	6.27526	6.5363	8.59434	3.9497	1.8516	12.8632	3.08362	8.83633	8.84539	4.59067	9.1172	12.5484	13.2959	5.31085	3.76042	7.04128	11.0496	3.7882	6.8993	7.72321	5.40151	5.47245	11.2823	13.8923	2.43225	10.3471	9.88743	10.6736	9.65911	1.58408	5.44078	6.12662	6.85485	14.7995	22.5649	16.9008	3.91522	4.9499
U8	0	0	0	0	0	0	0	0	0	0	0	0	0	0	0	0	0	0	0	0	0	0	0	0.0997583	0	0	0	0	0	0	0	0	0	0	0	0	0	0	0	0	0	0	0	0	0	0	0	0	0
Y_RNA	0	0	0.434614	0	0.150734	0	0	0	0	0	0.286573	0	0	0	0	0	0.113677	0	0	0	0	0.120859	0	0	0	0.109044	0	0	0	2.24937	0	0	0	0	0	0	0	0	0	0	0	0	0	0	0	0	0	0	0
Y_RNA	0	0	0.796075	0	0	0	0	0	0	0	0	0	0	0	0	0	0	0	0	0.147878	0.130044	0.132825	0	0.130377	0	0	0	0	0	2.8524	0	0	0	0	0	0	0	0	0.132744	0	0	0	0	0	0	0	0	0.234867	0
Y_RNA	0	0	1.28077	0	0.148066	0	0	0	0	0	0	0.136189	0.205444	0.208901	0	0	0	0	0	0	0	0	0	0.233064	0.23614	0	0.160454	0.258251	0	0.679864	0	0	0	0.0970179	0	0	0	0	1.18647	0	0	0	0.203071	0	0.0870312	0.123904	0	0.104963	0.21485
Y_RNA	0	0	3.85937	0	0	0.346895	0	0	0.249617	0	0	0.307787	0.464302	0.472116	0.116234	0	0	0	0.0989285	0	0	0.134153	0	0.921767	0.533676	0	0.725252	0	0	3.45711	0	0.115907	0.122535	0	0	0	0	0	0.670357	0.136286	0	0	0	0.0967191	0	0	0.124341	0.118608	0.12139
Y_RNA	0	0	0.446687	0	0	0	0	0	0	0	0	0	0.214955	0	0	0	0	0	0	0	0	0.124216	0	0.487707	0.123536	0	0	0	0.100356	1.24484	0	0	0	0	0.937992	0	0.145118	0	0.6207	0	0	0	0	0	0.182121	0	0	0	0.112399
Y_RNA	0	0.55307	1.27372	0	0	0	0	0	0	0	0	0.457109	0.114926	0	0	0	0	0	0	0	6.2421	0	0	0	3.43455	0	2.69277	0	0	1.14096	0.112516	0.22952	1.21322	0	0	0	0	0	0.265488	0	0.950262	0	0	0	0	0.138625	0	0	0.360566
Y_RNA	0	0	0.146188	0	0	0	0	0	0	0	0	0	0	0	0	0	0	0	0	0	0	0	0	0.11971	0	0	0	0	0.0985314	0.698406	0	0	0	0	0	0	0	0	0.121883	0	0	0	0	0	0	0	0	0	0
Y_RNA	0	0	0	0	0	0	0	0	0	0	0	0	0	0.119221	0	0	0	0	0	0	0	0	0	0	0	0	0	0.147386	0	1.35801	0	0	0	0	0.127908	0	0.158311	0	0.541702	0	0	0	0	0	0	0	0	0	0
Y_RNA	0.69206	1.97735	2.84615	0.714759	1.48066	1.07445	0.908087	0.189086	0.4418	1.11545	0.844503	1.77045	0.616331	1.14895	1.64579	1.16032	2.12164	0.74953	1.22566	0.396522	0.116234	1.30591	0.756228	1.86451	1.41684	1.71382	0.320908	1.29125	0.191831	2.20956	1.10625	0.820583	0.759068	1.16421	1.00855	0.700106	0.277394	1.2598	0.711883	2.77397	0.67948	1.01729	1.52303	0.684737	0.69625	1.23904	2.20073	1.36452	2.04108
Y_RNA	0	0	0.945925	0	0	0.170047	0	0	0	0	0	0.150876	0	0	0	0	0	0	0	0	0	0	0	0	0	0	0	0	0	1.31807	0	0	0	0	0	0	0	0	0.131442	0	0	0	0	0	0	0	0	0	0
U8	0	0	0	0	0	0	0	0	0	0	0	0	0	0	0	0	0	0	0	0	0	0	0	0.195083	0	0	0	0	0	0.142268	0	0	0	0	0	0	0	0	0	0	0	0	0	0	0	0	0	0	0
7SK	0	0	0.651041	0	0	0	0.0830881	0	0	0.0392543	0.0643919	0.186915	0.0469942	0.09557	0	0.144773	0.102172	0.0857256	0	0.120937	0	0	0.0432459	0	0.0540158	0	0	0.0590736	0.0438804	0.622062	0.0460087	0	0.148828	0	0	0	0.126905	0	0.379959	0	0	0	0	0.0391575	0	0.0566847	0	0.0480194	0
Y_RNA	0.173015	0	0.426922	0	0.148066	0	0	0	0.11045	0	0	0.136189	0.308165	0.10445	0	0.210967	0	0	0	0	0	0	0	0.699191	0.11807	0.107114	0	0	0.191831	2.03959	0	0	0	0	0	0	0.277394	0	2.37294	0	0	0	0	0.171184	0.261094	0	0.110037	0	0.107425
Y_RNA	0.69206	0	6.97306	0.142952	0.148066	0.153494	0	0	0	0	0.140751	0.272378	0	0.208901	0.102862	0	0.223331	0.0936913	0.262642	0.396522	0.348702	0	0	1.28185	0.23614	0.214227	0.641816	0	0.287747	3.90922	0.100568	0	0	0	0.448244	0	0.554787	0.0969079	4.15265	0	0.084935	0	0	0	0.0870312	0.123904	0.110037	0	0
Y_RNA	0	0	0	0	0.328067	0	0	0	0	0.095057	0	0	0.1138	0.115715	0	0	0	0	0	0	0	0	0.209446	0	0.130803	0.118665	0	0	0	0.753183	0	0	0	0	0.248292	0.129268	0	0	0.131442	0	0	0	0	0	0	0.137266	0.121903	0.116282	0
Y_RNA	0	0	0.159215	0	0	0	0	0	0	0	0	0	0	0	0	0	0	0	0	0	0	0	0	0	0	0	0	0	0	0.19016	0	0	0	0	0	0	0	0	0	0	0	0	0	0	0	0	0	0	0
Y_RNA	0	0	0.663123	0	0	0	0	0	0	0	0	0	0	0	0.119829	0	0	0	0	0	0	0	0	0	0	0	0	0	0	1.58401	0	0	0	0	0	0	0.323149	0	0.138218	0	0	0	0	0	0	0	0	0	0
Y_RNA	0	0	0.38905	0	0	0	0	0	0	0	0	0	0	0	0	0	0	0	0	0	0	0	0	0	0	0	0	0	0.0874069	1.85866	0	0	0	0	0	0	0	0	0	0	0	0	0	0	0	0	0	0	0
Y_RNA	0	0	0	0	0	0	0	0	0	0	0	0	0.122185	0	0	0	0	0	0	0	0	0	0	0	0	0	0	0	0	0.20217	0	0	0	0	0	0	0	0	0	0	0	0	0	0.203619	0	0	0	0	0
Y_RNA	0	0	0.287156	0	0	0	0	0	0	0	0	0	0	0	0	0	0	0	0	0	0	0	0	0.352717	0	0	0	0	0	0.342967	0	0	0	0	0	0	0	0	0	0	0	0	0	0	0	0	0	0	0
U2	0	0.256828	0.221803	0	0	0.119619	0.141536	0	0	0.0668677	0.109688	0	0	0	0	0	0.174044	0.0730146	0.0682265	0	0	0.0925193	0	0.0908145	0	0	0	0.100629	0	0.132456	0	0	0	0.075607	0	0	0.216176	0.0755213	1.20202	0	0.0661907	0.0990983	0	0.0667028	0.0678243	0	0	0.163597	0.0837175
U3	0.7241	0.172408	0	0	0.464762	0.722699	0.570077	0.395679	0.0577817	0.538656	0.515434	0	0.0537387	0.109286	0.053812	0	0.23367	0	0.137401	0.138293	0	0.124216	0.19781	0.304817	0.061768	0	0	0.337759	0.100356	0.622422	0.315671	0.107322	0	0	0	0.0610432	0.072559	0	0	0	0.177734	0.0665243	0	0	0.136591	0.12964	0.230262	0	0.280996
Metazoa_SRP	0	0	0.372526	0	0.0646001	0.0669682	0	0	0	0	0	0	0	0	0	0	0	0	0.0381963	0	0.0507121	0	0	0.203368	0	0.046733	0	0	0	0.667396	0	0	0	0	0	0	0.0605125	0	0.051765	0	0	0	0.0442992	0	0.0379712	0	0	0	0
Y_RNA	0	0	0.885177	0	0	0	0	0	0	0	0	0	0	0.108283	0	0	0	0	0	0	0.120499	0.123076	0	0.120808	0	0	0.166342	0	0	2.64305	0	0	0	0	0	0	0.287573	0	0.123001	0	0	0	0	0	0.18045	0	0.114075	0.108815	0.111367
Y_RNA	0	0	0.853844	0	0.296132	0	0.181617	0.378171	0.33135	0.257411	0.563002	0.817133	0.205444	0	0.822895	0.527418	0.223331	0.562148	0.700379	0.66087	0	0.11872	0.756228	1.04879	1.06263	0.428455	0.320908	1.54951	0.671409	2.03959	1.70965	0.410292	0.216877	0.0970179	0.112061	0.116684	0.138697	0.678355	0.474589	0.241214	0.254805	1.01729	0	0.0855921	0.0870312	0.495615	0.33011	0.209926	1.2891
Y_RNA	0	0	0	0	0	0	0	0	0	0	0	0	0	0	0	0	0	0	0	0	0	0	0	0	0	0	0	0	0	0	0	0	0	0	0	0	0	0	0	0	0	0	0	0	0	0	0	0	0
Y_RNA	0	0	0.863395	0.108413	0.112292	0.232816	0.137737	0	0.167528	0.195218	0.213487	0.206568	0	0.0792141	0.156019	0.0799977	0	0.0710544	0.464765	0	0.264452	0.270107	0.0716894	0.441883	0.268629	0.162468	0.121687	0.0979274	0.218224	2.44911	0.0762695	0.311161	0	0.367887	0	0	0.315559	0.146988	0.269942	0.0914672	0.0644138	0.289314	0	0.194736	0.0660035	0.563804	0.166901	0.0796027	0.0814701
Y_RNA	0.181025	0	0.297791	0	0	0	0.380051	0.395679	0.462254	0	0.147267	0.284988	1.07477	0.54643	0.107624	0.220734	0.584175	0	0.641203	0.41488	0	0.248432	0	0.975415	1.23536	0.336218	0.167882	0.270207	0	2.13402	0.315671	0.214643	0.453834	0.406038	0.234498	0.244173	0.580472	0.811155	1.48968	0.126191	0.177734	0.133049	0.212472	0.0895547	0.910604	0.907481	0.805917	0.439289	0.224797
Y_RNA	0	0	0.945925	0	0	0	0.201204	0	0	0	0	0	0	0	0	0	0	0	0	0	0	0	0	0	0	0	0	0.286102	0	1.50637	0	0.113635	0	0	0	0	0	0.107359	0	0	0	0.28175	0	0	0	0.411798	0.121903	0	0
SNORD81	0	0	0.217307	0	0	0	0	0	0	0	0	0	0	0	0	0	0	0	0	0	0	0	0	0	0	0	0	0	0	0.519085	0	0	0	0	0	0	0	0	0.181177	0	0	0	0	0	0	0	0	0	0
Metazoa_SRP	0.0695755	0	0	0	0	0	0	0.076038	0	0	0	0	0	0	0	0	0	0	0	0	0.0467417	0	0	0	0	0	0	0	0	0.205048	0.0404418	0	0.0436068	0	0	0	0	0	0	0	0	0	0	0	0	0	0	0	0
Metazoa_SRP	0	0	0.680338	0	0	0	0	0	0	0	0.0611724	0	0	0.136187	0	0	0	0	0	0	0.101034	0	0	0.15194	0.051315	0	0	0	0.0416864	0.960308	0	0	0.0471289	0	0	0	0.12056	0	0.0515659	0	0	0	0	0	0.0378251	0	0	0.0456185	0.140066
Metazoa_SRP	0	0	0.171072	0.0572821	0	0	0	0	0.0885167	0.0343823	0.0564	0	0.0823231	0	0	0	0.223727	0.0375429	0.105243	0.0529633	0.046576	0.047572	0.113635	0.0466954	0.331182	0	0.385772	0	0	0.340535	0.0402984	0	0	0	0.179615	0	0.0555771	0.0388319	0	0	0	0	0	0.0685951	0.104623	0	0	0	0.0860925
Y_RNA	2.49176	0.912747	3.31074	1.26695	2.62454	1.53042	2.41444	1.25686	3.05903	0.760456	2.18301	4.52628	2.04839	0.810003	0.911639	0.934875	3.2164	0.311386	1.45483	1.17142	1.674	2.23588	1.57084	2.45288	1.56963	1.54265	1.2443	1.71661	0.425037	3.01273	0.557066	1.81815	0.720796	0.752364	0.496584	1.16341	2.30482	1.2883	2.23452	2.13782	0.470473	0.704375	2.02473	1.42234	1.34984	3.56892	4.75423	0.930259	1.78515
Metazoa_SRP	0	0	0.153637	0	0.0532848	0	0	0.0680467	0.039748	0	0.0506523	0	0	0.0375888	0.0370172	0	0	0.0674338	0.0630118	0	0.125488	0.0854478	0	0.12581	0	0.0385473	0.057743	0.232344	0	0.79516	0.0723831	0.0738263	0.0780479	0.0349141	0	0	0.0998264	0.0348745	0.213489	0	0	0	0.109619	0	0.0313202	0.0891792	0.0395992	0.0755465	0.154637
Y_RNA	0	0	0	0	0	0	0	0	0	0	0	0	0	0	0	0	0	0	0	0	0	0	0	0	0	0	0	0	0	0	0	0	0	0	0	0	0	0	0	0	0	0	0	0	0	0	0	0	0
Y_RNA	0.34603	0.164779	1.42307	0	0	0	0	0	0	0	0.140751	0.136189	0.102722	0	0.102862	0	0.111665	0	0.175095	0.132174	0.348702	0	0.283586	0.349596	0	0.642682	0.641816	0.129125	0.383662	1.18976	0.502839	0	0	0.0970179	0.336183	0	0.138697	0.969079	0.237294	0.361822	0	0.127161	0.203071	0.171184	0.0870312	0.123904	0	0.104963	0.21485
Y_RNA	0	0	1.02332	0	0	0	0	0	0	0	0	0	0	0	0	0.10836	0	0	0	0	0	0	0	0	0	0	0	0	0	2.09522	0	0	0	0	0.230234	0	0	0	0	0	0	0	0	0	0	0.127283	0	0	0
Y_RNA	0	0	0	0	0	0	0	0	0	0	0	0	0	0	0	0	0	0	0	0	0	0	0	0	0	0	0	0	0	0	0	0	0	0	0	0	0	0	0	0	0	0	0	0	0	0	0	0	0
Y_RNA	0.199497	0.380001	1.80498	0	0.512187	0.176987	0.628248	0.436055	0.382067	0	0.324588	0.942204	0.236889	0	0.118606	0.121629	0.128757	0	0.201895	0	0.402074	0.410673	0.217994	0.134368	0.136142	0.123509	0.370027	0	0.110596	2.93972	0	0	0	0	0.258426	0	0.79963	0.111741	0.820845	0	0	0	0.117076	0	0.100352	0	0	0	0.990942
Y_RNA	0	0	0	0	0	0	0	0	0	0	0	0	0	0.231429	0	0.116859	0	0	0	0	0	0	0	0	0	0.118665	0	0	0	0.564887	0	0	0	0	0	0	0.307309	0	0	0	0	0	0	0	0	0	0	0	0
Y_RNA	0	0	0	0	0	0.247782	0	0	0.089149	0	0	0	0	0	0	0	0	0	0	0	0	0	0	0.0940578	0	0.172912	0	0.104223	0	0.548748	0.0811725	0	0	0.0783073	0	0	0	0	0.0957652	0	0.0685546	0.102637	0	0	0.140493	0	0.177631	0	0
Y_RNA	0	0	0.63686	0	0	0	0	0	0	0	0	0	0	0	0	0	0	0	0	0	0	0	0	0.130377	0.132098	0	0	0	0	1.33112	0	0	0	0	0	0	0	0	0	0	0	0	0	0	0	0	0	0	0
Y_RNA	0	0.170826	1.91788	0.148198	0.460498	0.636505	0.188282	0.196025	0	1.24533	0.875494	0.282373	0.319474	0.433134	0	0.218709	0.463053	0.388518	0.18152	0.137024	0.602497	0.861533	0.195995	0.120808	0.367208	0.111044	0.499027	0	0.596612	1.05722	0.208517	0	0	0.704047	0.69704	0.241933	0.43136	0	0.861008	0.750199	0	0.65914	0.631568	0	0.3609	0.256901	0.22815	0	0.111367
Y_RNA	0	0	0.612599	0	0	0	0	0	0.118865	0	0	0.146565	0	0	0.110699	0	0	0.10083	0	0.284489	0.750539	0.25553	0	0.376231	0	0	0	0	0.206447	1.64624	0.21646	0	0	0.10441	0.241198	0	0.895586	0.104291	0.127687	0.129796	0	0.13685	0	0	0.0936622	0.133344	0.236841	0.22592	0.23122
Y_RNA	0	0	0	0	0	0	0	0	0	0	0	0	0	0.109286	0	0	0	0.196058	0	0	0	0	0	0	0	0	0	0	0	0	0	0	0	0	0	0	0	0	2.23452	0	0	0	0	0	0	0	0	0	0
Y_RNA	0	0	0.144871	0.145528	0	0	0	0	0	0	0	0	0.313718	0.42533	0.209431	0.107384	0	0.763035	0.356499	0.134556	0	0	0.0962318	0.474526	0.240394	0.109044	0.163345	0.262904	0.976437	1.55726	0	0.104421	0.220784	0.395064	0.45632	0.237574	0.282392	0	0.120785	0	0.691723	0	0	0.0871343	0.265798	0	0.448077	0	0.437443
Y_RNA	0	0	0.315308	0	0	0	0	0	0	0	0	0	0	0	0.22791	0	0	0	0	0	0	0	0	0.387297	0	0	0	0	0	1.88296	0	0	0	0	0	0	0.153654	0	0.131442	0	0	0	0	0	0.0964169	0	0	0	0
Y_RNA	0.173015	0.329558	3.8423	0	1.18453	0.767468	1.99779	0.378171	0.33135	0.257411	1.68901	0.136189	0.719052	0.835603	0.102862	0	0.446662	0	0.0875473	0	0.464935	0.712317	0	1.51491	0.35421	0.107114	0.160454	0.387376	1.34282	2.20956	0.100568	0.205146	0	0.194036	0.784427	0.233369	0.277394	0	0.237294	0.120607	0.764415	0.127161	0.203071	0	0.957343	0.371711	0.770257	0.104963	0.644551
SNORA72	0.148111	0.141061	0.609118	0.122375	1.14078	0.525599	0.621902	0.647475	0.189104	0.440719	0.843437	0.233172	1.2311	0.625911	0.264168	0.541802	0.764739	0.721849	1.19913	0.226298	0.199006	1.3212	0.161844	1.09734	0.303225	0.183392	0.137358	1.43701	0.656876	1.89152	0.344368	0.175617	0.464149	0.498319	0.383724	0.299667	2.13719	0.165918	2.23452	1.03247	0.290838	0.653148	0.260761	0.586176	0.447024	3.81849	1.97816	0.449273	0.551774
U3	0.383347	0.273824	0.788271	0.395921	0.656135	0.25507	0.503009	0.314216	0.0611807	0.285171	1.09151	0.37719	0.512098	0.520716	0.22791	0.233719	0.185562	0.259488	0.727415	1.17142	0.321922	0.657613	0.36653	0.710045	0.327007	0.474661	0.533274	1.71661	0.0531297	0.282444	0.50136	0.170452	0.300331	0.752364	0.062073	0.129268	0.768272	0.268397	0.920097	0.133614	0.0470473	0.0704375	0.506183	0.379291	0.289251	1.02949	0.792372	0.232565	0.357031
Y_RNA	0	0	1.10358	0	0	0	0	0	0	0	0	0	0	0	0	0	0	0	0.0969887	0	0	0	0	0.387297	0	0	0	0	0.425037	3.01273	0.222827	0	0	0	0	0	0.921926	0	0.394327	0	0	0	0	0	0	0	0	0	0.11901
Y_RNA	0	0	0.472962	0	0	0	0	0	0	0	0	0	0	0.115715	0	0	0	0	0	0	0.128769	0	0	0.129099	0	0.118665	0.533274	0	0	0.941479	0	0	0	0	0	0	0	0	0	0	0	0	0	0	0	0	0.36571	0	0
U2	0	0	0	0	0	0	0	0	0	0	0.140751	0	0	0	0	0	0	0	0	0	0	0	0	0	0	0	0	0	0	0.339932	0	0	0	0	0	0	0	0	0	0	0	0	0	0	0	0	0	0	0
Y_RNA	0	0.174019	0.450861	0	0	0	0	0	0	0	0	0	0	0.110307	0.10863	0	0	0	0	0	0	0	0.0998292	0	0.124691	0.11312	0	0	0	0.538491	0	0	0	0	0	0	0.146474	0	0.501201	0	0.0896977	0	0.107229	0.0903917	0	0	0	0	0
Y_RNA	0	0	0.724357	0	0	0.156259	0	0	0	0	0	0	0.104573	0.106332	0	0	0	0	0	0	0	0	0	0	0	0.109044	0	0	0	0.346057	0	0	0	0	0	0	0	0	0	0	0	0	0	0.0871343	0	0	0	0	0
Y_RNA	0	0	1.16951	0	0	0	0	0	0	0	0.144589	0	0	0.321897	0	0	0	0	0	0	0.119404	0	0	0	0	0	0	0	0	2.09522	0	0	0	0	0.115117	0	0	0	0.365649	0	0	0.13063	0.104304	0	0	0.127283	0.113038	0	0
Y_RNA	0	0	0	0	0	0	0	0	0.121173	0	0	0	0.112695	0	0	0	0	0	0	0	0	0	0	0	0	0	0	0	0	0.186468	0	0	0	0	0.122941	0	0	0	0	0	0	0	0	0	0	0	0	0	0
Y_RNA	0	0	0.472962	0	0	0	0	0	0	0	0	0	0	0	0	0	0.371123	0	0	0	0	0	0	0.258198	0	0	0	0	0	3.38932	0	0	0	0	0	0	0	0	0.788655	0	0	0	0	0	0.0964169	0.274532	0.121903	0.116282	0
Y_RNA	0	0	0.150287	0	0	0	0	0	0	0.0906151	0	0	0	0	0	0	0	0	0.0924565	0	0	0	0.0998292	0	0	0	0	0	0	0.717987	0	0	0	0	0	0	0	0	0.877102	0	0	0	0.107229	0.0903917	0	0	0.116207	0	0
Metazoa_SRP	0.069824	0	0.574312	0	0	0	0	0	0	0	0	0	0	0	0	0	0	0	0	0	0	0	0	0.0940578	0.0952992	0	0.0647546	0	0	0.685934	0	0	0	0	0	0	0	0	0.19153	0	0	0	0.0409768	0	0	0	0	0	0.0433537
Y_RNA	0	0	0.315308	0	0	0	0	0	0	0	0	0	0	0	0	0	0	0	0	0	0	0	0	0	0	0	0	0	0	0.376591	0	0	0	0	0	0	0	0	0	0	0	0	0	0	0	0	0	0	0.11901
Y_RNA	2.12929	2.39664	7.64232	0.639745	4.47276	4.29326	3.86072	6.55809	0.86501	2.01596	5.35409	3.65687	1.14926	1.51918	0.230166	0.708098	1.49919	1.46752	1.17539	3.40119	10.6636	7.57101	3.59583	3.91132	3.69874	1.07856	17.0542	1.15574	4.18515	1.33112	1.12516	3.90183	4.24627	0.759813	8.90164	0.130548	7.75879	0.867373	5.70799	2.15899	0.380105	1.99178	3.52157	1.53218	5.16069	3.04975	1.60044	0.704602	0.600943
Y_RNA	0	0	0.705295	0.141698	0	0	0	0	0.218962	0	0.139516	0	0.305462	0.103534	0.305879	0.104558	0	0	0.0867794	0.131015	0.460857	0.353034	0	0.462039	0	0.106174	0.159046	0.127993	0	3.20103	0.299057	0.203346	0	0	0.222156	0	0	0	0.588032	0	0.0841899	0	0.100645	0	0.0862678	0.122817	0.109071	0	0.319448
GABARAPL3	0.0633734	0.0704161	0.495192	0	0.0723131	0.0281115	0.0443496	0.0577166	0.0876559	0.0314289	0.0429628	0.0415703	0.100335	0.025506	0.012559	0.0515166	0.0272678	0.017159	0.0213784	0.0645518	0.0283834	0.0434856	0.0346247	0.0853686	0.0648714	0.0261563	0.0391816	0.0157657	0.00585546	0.695199	0.0184184	0.0313094	0.0264798	0.0118455	0.0136822	0.0284934	0.0677374	0.00591604	0.0507023	0	0.0311107	0.0232889	0	0.0992794	0.0212524	0.105897	0.0940454	0.00640778	0.0196743
Y_RNA	1.06254	0.202392	0.17479	0.526747	0.54559	0.37706	0.446147	0	0.406984	0.526947	1.90166	0	0	0.51317	0.505365	0.259123	1.37154	0.460309	1.93556	0.324688	0.142766	1.74982	0.81274	2.2901	0.725103	1.31564	0.394159	3.33059	1.06028	2.29639	1.48228	0.629931	0.266381	0.953306	0.688201	0.429957	1.36285	0.476113	2.04022	1.33323	0	1.40569	0.748271	0.630777	1.06897	0.913117	1.62185	0.257844	0.527784
Y_RNA	0	0	0	0	0	0	0	0	0	0	0	0	0	0.107299	0	0.10836	0	0	0	0	0	0	0	0.11971	0.24258	0.110035	0	0	0	1.57141	0	0	0	0	0	0.119867	0	0	0.243766	0	0	0	0	0.175853	0.0894048	0.127283	0	0	0.110355
DUXAP8	0	0	0	0	0	0	0	0	0	0	0	0	0	0	0	0	0	0	0	0	0	0	0	0	0	0	0	0	0	0	0	0	0	0	0	0	0	0	0	0	0	0	0	0	0	0	0	0	0
U2	0	0	0	0	0	0	0	0	0	0	0	0	0	0	0	0	0	0	0	0	0	0	0	0	0	0	0	0	0	0	0	0	0	0	0	0	0	0	0	0	0	0	0	0	0	0	0	0	0
U7	0	0	0	0	0	0	0	0	0	0	0	0	0	0	0	0	0	0.168049	0	0	0	0	0	0	0	0	0	0	0	0.914579	0	0	0	0	0	0	0	0	0.212812	0	0	0	0	0	0	0	0	0	0
Y_RNA	0	0	0	0	0	0	0	0	0	0	0	0	0	0	0	0	0	0	0.0969887	0	0.128769	0	0.73306	0	0	0	0	0	0	0.564887	0	0	0	0	0	0	0	0	0	0	0	0	0	0	0	0	0	0	0
Y_RNA	0	0	0.630617	0	0	0	0	0	0	0	0	0	0	0	0	0	0	0	0	0	0	0	0	0	0	0	0	0	0.106259	0.941479	0	0	0	0	0	0	0	0	0	0	0	0	0.112485	0	0	0.137266	0	0	0
Y_RNA	0	0	0	0	0	0	0	0	0	0	0	0	0	0	0	0	0	0	0	0	0	0	0	0	0	0	0	0	0	0	0	0	0	0	0	0	0	0	0	0	0	0	0	0	0	0	0	0	0
Metazoa_SRP	0	0	0.112847	0	0	0	0	0	0	0	0	0.0539977	0	0	0	0	0	0	0	0	0.0460857	0	0	0	0	0	0	0	0	0.53912	0	0	0	0	0	0	0	0	0	0	0	0	0.0402579	0	0	0	0	0	0
Metazoa_SRP	0.0658273	0.877712	1.29945	0.163167	0.732352	0.2336	0.207301	0.143883	0.630346	0.326458	0.160655	1.70993	0.468992	0.556366	0.39136	0.321068	0.382369	0.356468	0.233165	0.150865	0.707579	0.406524	0.359654	1.10843	0.539066	1.99693	0.122096	0.933442	0.656876	1.22868	1.30095	0.546365	0.330061	0.44295	0.170544	0.310765	0.10554	3.13401	0.677128	0.550651	0.323153	0.870864	0.656732	0.553611	0.761596	1.08426	0.251195	0.359418	0.776572
Y_RNA	0	0	0.472962	0.158368	0	0	0	0	0	0	0	0	0	0	0	0	0	0	0	0	0	0	0	0.516396	0	0	0	0	0	0.753183	0.111413	0	0	0	0	0	0	0	0.131442	0	0	0	0.337456	0	0	0.137266	0	0	0
Y_RNA	0	0	0.315308	0	0	0	0.603611	0.209477	0	0	0	0	0	0	0	0	0	0	0	0	0.386307	0.131523	0	0	0	0	0	0	0.212519	0.188296	0	0	0	0	0	0	0.307309	0	0.131442	0	0	0	0	0	0	0	0	0	0
SNORA63	0	0	0	0	0	0	0	0	0	0.0769509	0	0	0	0	0	0	0.100144	0	0	0	0	0	0	0.104509	0	0	0	0	0	0.30486	0	0	0	0.174016	0	0	0	0	0.106406	0	0	0	0	0	0	0.11112	0	0	0
Y_RNA	0	0.358078	0.618489	0	0.804396	2.1681	0.394668	1.84904	0.840058	1.11875	1.9881	2.21962	1.56256	0.907915	0.447054	0.229224	1.45594	0.508996	1.14148	0.287224	0.378878	1.67691	0.205418	2.15248	0.769725	1.16383	0.174339	3.64779	1.45902	2.40077	2.29468	0.668696	0.471289	0.632482	1.09583	0.507128	1.95909	0.210588	2.19155	0.524177	0.276855	0.276332	0.441288	1.76698	1.89126	1.61551	1.67383	0.342139	0.583608
Y_RNA	0	0	0.804036	0	0.167314	0	0	0	0	0.290874	0	0.153893	0	0.236058	0	0.119197	0	0.105871	0	0	0	0.134153	0	0.263362	0	0.121038	0.181313	0	0	1.92062	0.340925	0	0	0.10963	0	0.131853	0.313455	0	0.670357	0	0	0	0	0.0967191	0	0	0	0	0
Y_RNA	0	0	0	0	0	0	0	0	0	0	0	0	0.227599	0	0	0	0	0	0	0	0	0	0	0	0	0	0	0	0	1.31807	0	0	0	0	0	0	0.153654	0	0.657212	0	0	0	0	0	0	0	0	0	0
Y_RNA	0	0	0	0	0	0	0	0	0	0	0	0	0	0	0	0	0	0	0	0	0	0	0	0	0	0	0	0	0	0.783925	0	0	0	0	0	0	0	0	0	0	0	0	0	0	0	0	0	0	0
SNORA62	0.128623	0	1.48112	0	0	0.456441	0	0	0	0	0	0	0	0.310603	0	0	0	0	0	0.0982609	0	0.0882586	0	0.606426	0.175551	0	0.23857	0.479973	0.213917	2.14806	0.0747642	0	0	0.288501	0.166617	0	0.10311	0	0.793843	0	0	0	0	0	0.0647008	0.0921127	0.0818036	0.0780316	0.0798621
Y_RNA	0.17456	1.49625	0.287156	0	2.09143	3.71674	1.64915	0.763096	0	5.88675	0.710036	0	0.414556	0	0	0.212851	0.112662	0	0.264987	0.133354	0	0.119779	0	0.117572	0	0.10807	0.161887	0	0	0	0.202931	0.103489	0	0.0978841	0	0	0	0.0977731	0	0	0	0.128297	0.102442	0.259069	1.0537	0.12501	0.222038	0	0
ALG1L9P	0.24928	0.813991	0.410073	0.32366	0.182857	0.252747	0.672877	0.467031	0.636546	0.4062	0.811174	1.56977	1.35316	3.39683	0.169375	1.25927	0.298791	0.636384	0.396435	0.408078	1.05267	0.781948	1.34251	0.935439	1.99278	0.507083	0.462365	2.81724	0.45407	0.489775	0.372595	0.844498	0.624952	0.758825	0.276784	0.744527	3.05462	1.81513	0.610525	0.322718	0.891585	0.497296	0.501573	1.19798	0.788195	0.994616	1.69865	4.23446	0.309557
SCARNA4	0	0	0	0	0	0	0	0	0	0	0	0	0	0	0	0	0	0	0	0	0	0	0	0	0	0	0	0	0	0	0	0	0	0	0	0	0	0	0	0	0	0	0	0	0	0	0	0	0
Y_RNA	0.203653	0.387917	1.34006	1.5144	0.871429	1.26472	2.56534	0.445139	1.17008	1.00998	0.497025	0.320611	0.483648	0.491787	0.726462	0.744978	1.84015	0	0.412202	1.08906	0	0.419228	0.55634	1.50884	1.38978	1.76514	0.377735	0.303983	1.24191	1.00032	0.118377	2.17326	1.02113	0.456793	0.791431	0.824083	0.163258	0.456275	1.25692	0.141965	0.0999755	0.748398	1.07564	1.10824	0.409772	1.31261	1.03618	0.7413	0.252897
Y_RNA	0	0	0.300574	0	0	0	0	0	0	0	0	0	0	0	0	0	0	0	0	0	0.122752	0	0.199658	0	0	0	0	0	0	0	0	0	0	0	0	0	0	0	0	0	0	0	0	0	0	0.130852	0	0	0
Y_RNA	0	0	0	0	0.324882	0.168396	0	0.414887	0.36352	0	0.154416	0.747055	0.22539	0.229182	0	0	0.122507	0	0.0960471	0	0.127519	0.260491	0.103706	0	0	0	0.528096	0	0.315683	0.186468	0	0	0.832764	0.74506	0	0	0.304325	0	0.260333	0	0.0931811	0	0	0	0	0	0.48288	0.115153	0
Metazoa_SRP	0.414503	0	0.625046	0.285399	0.650338	0.245156	0.870223	0.226502	0.22051	0.376869	0.674409	0.163138	0.205081	0.250238	0.0410721	0.126357	0.356698	0.0374103	0.349571	0.42221	0.0928228	0.379231	0.0377446	0.465304	0.330012	0.171079	0.128136	0.206236	0.536178	0.203599	0.281092	0.0819133	0.0432987	0.193693	0.357962	0.0931826	0.332284	0.812588	0.236875	0.144473	0	0.101549	0	0.0683527	0.382261	0.395792	0.439369	0.041911	0.0428941
SNORA70	0	0	0.120908	0	0	0	0	0	0.187682	0	0	0.115709	0	0.0887436	0.174788	0	0.0948736	0.0796023	0.148765	0.224596	0	0.201734	0	0	0	0.0910063	0.136326	0.329124	0	0.722036	0.17089	0	0	0	0	0.198276	0	0	0	0	0	0	0.172534	0	0.0739438	0	0.18698	0	0
Y_RNA	0	0.182549	0.788271	0	0	0	0	0	0.122361	0	0	0	0	0	0	0	0	0	0	0	0	0	0	0	0	0	0	0	0	1.50637	0	0	0	0	0	0	0	0	0	0	0	0	0	0	0	0	0	0	0.11901
Y_RNA	0.368881	0	0.30341	0	0	0	0	0.201572	0	0	0	0	0.109505	0	0	0	0	0	0	0	0	0	0	0	0	0.114187	0	0	0	0.905951	0.107209	0	0	0	0.119461	0	0	0.103307	0	0	0	0	0	0	0	0.132086	0	0	0
Y_RNA	0	0	0.144871	0	0	0	0	0	0	0	0	0	0	0	0	0	0	0	0	0	0	0	0	0	0	0	0	0	0	0.346057	0	0	0	0	0	0	0	0	0.362355	0	0	0	0	0	0	0	0	0	0
Y_RNA	0	0.376162	0.974589	0	0	0.350399	0	0	0.126069	0.0979375	0.321309	0	0.234496	0.119221	0	0.120401	0.127456	0.106941	0.0999278	0	0	0	0	0.399033	0.269533	0	0	0.147386	0.109479	3.29803	0.114789	0.351234	0	0.110738	0.511632	0.26637	0	0	0	0	0	0	0	0.097696	0.0993387	0.141426	0.125597	0	0
U2	0	0	0.574312	0.192304	0	0	0	0	0.148582	0	0	0	0	0.140511	0	0	0	0	0	0	0	0	0	0.313526	0	0	0	0	0	2.51509	0	0.413955	0	0	0.150749	0	0.746321	0	0.319217	0.162245	0	0	0.273178	0	0	0.16668	0	0.2824	0
SNORA73	0	0	0	0	0	0	0	0	0	0	0	0	0	0	0	0	0	0	0	0	0	0	0	0	0	0	0	0	0	0.16701	0	0	0	0	0	0	0	0	0	0	0	0	0	0	0	0	0	0	0
Y_RNA	0	0	0.502523	0	0	0	0	0	0	0	0	0	0	0	0	0	0	0	0	0	0.957719	0	0	0	0	0	0	0	0	1.00032	0	0	0	0	0.131905	0	0	0	0	0	0	0	0	0	0.102443	0	0	0	0.252897
Y_RNA	0	0	0.450861	0	0.312737	0.162101	0.191801	0	0	0.18123	0	0	0.108482	0.110307	0.21726	0.222797	0.353781	0	0.0924565	0.139586	0	0.250753	0.399317	0.123066	0	0.11312	0	0.545465	0	2.51296	0	0	0	0.102458	0.591724	0	0	0	0.250601	0.12737	0.179395	0	0	0.0903917	0	0.261703	0.348621	0	0.226898
Y_RNA	0	0	0	0	0	0	0	0	0	0	0	0	0	0	0	0	0	0	0	0	0	0	0	0.286263	0	0	0	0	0	0.626288	0	0.251973	0	0.238327	0	0	0	0	0	0	0	0.156187	0	0	0	0.152186	0.405461	0.128922	0
Y_RNA	0	0	0	0	0	0	0	0	0	0	0	0	0	0	0	0	0	0	0	0	0	0	0	0	0	0	0	0	0	0.692114	0	0	0	0	0	0	0	0	0	0	0	0	0	0	0	0	0	0	0
Y_RNA	0.34603	0.494337	0.569229	0.857711	0.444197	1.07445	0.908087	0	0	0.686429	1.26675	0	0.205444	0.313351	0.205724	0	0.446662	0.0936913	1.13812	0.396522	0	0.356159	0.189057	0.582659	0.472279	0.749796	0	1.033	0.287747	1.0198	1.30738	0.923156	0.216877	1.16421	0.560305	0.233369	0.138697	0	0.83053	0	0.084935	0.381484	0.304606	0.256776	0.174062	2.35417	0.770257	0.104963	0.322275
Y_RNA	0	0.358078	1.08236	0	0	0.667106	0.197334	0	0	0.093229	0.152931	0.887846	0.223222	0.340468	0.111763	0.114612	0.242657	0.508996	0.0951236	0.718061	0	0.902953	1.1298	1.26616	0.384862	0.465532	0.174339	0.2806	0.312648	1.10805	0.109271	0.445798	0	0.527068	0.121759	0.253564	0.602798	1.26353	0.386744	0.655222	0.461426	0.552663	0	0.743993	0.0945628	0.673131	0.119559	0.114046	0
Y_RNA	0.191674	0.182549	0.630617	0	0	0	0.804814	0	0.122361	0.095057	0.467789	0	0.1138	0	0.113955	0	0.371123	0.20759	0.0969887	0.146428	0	0.131523	0.314168	0.258198	0.261606	0.118665	0	0.429152	1.06259	1.31807	0.557066	0.113635	0	0	0.62073	0	0.153654	0	0.52577	0	0.0940946	0	0	0.0948226	0.385668	0	0.121903	0	0.476041
Y_RNA	3.32362	2.79301	18.0104	1.61536	10.7081	10.5803	9.85092	14.5293	6.98928	4.26616	10.9743	0.153893	4.41087	4.36707	0	2.86072	0	0.317613	0	0.298713	4.72839	0.402459	7.69084	0.131681	4.13599	0.484154	2.7197	8.17106	1.08385	0.768247	0.113642	0.695444	3.30845	1.86371	3.41898	0	4.5451	0	9.65313	4.9063	0	4.88554	2.40943	3.96548	3.83547	0.420034	0	0	1.69947
Y_RNA	0	0	0	0	0	0	0	0.218027	0	0	0	0	0	0	0	0	0	0	0	0	0	0.136891	0	0	0	0	0	0	0	0.391963	0	0.118273	0	0	0	0	0	0	0	0.139067	0	0	0	0	0.100352	0	0	0	0
Y_RNA	1.27505	0.404783	1.57311	0.351164	4.00099	2.26236	2.00766	1.16123	1.22095	2.63473	3.80332	0.669102	2.14488	0.898047	1.01073	0.777369	1.5087	0.115077	2.15062	0.811721	0.571062	5.39529	0	2.2901	2.46535	1.05251	0.591238	5.23379	0.942474	4.17525	3.7057	0.377959	0	5.36235	0.41292	0.143319	3.23676	2.38056	1.74876	1.03696	0.625934	0.312375	0.997695	1.99746	0.962073	2.89154	10.0014	0.644609	1.58335
Y_RNA	0	0	0	0	0	0	0	0	0	0	0	0	0	0	0	0	0	0	0	0	0	0	0	0	0	0	0	0	0	0	0	0	0	0	0	0	0	0	0	0	0	0	0	0	0	0	0	0	0
SNORA70	0	0	0	0	0	0	0	0	0	0.0723568	0	1.03361	0.259871	0.616569	0.260225	0.355811	0.0941656	0	0.8121	0.22292	0.588109	0.901028	0.558001	0.294808	0.398265	0.180654	0	0.326668	0.161768	0.859977	0.763264	0	0.274333	0.163627	0	0.295194	0.350882	0.0817208	2.20117	0.203412	0.214873	0.214466	0	0	0.660528	0.313458	0.835129	0.26554	0
Y_RNA	0.383347	0	0	0	0.164034	0	0	0	0	0	0.15593	0	0.1138	0	0.113955	0	0	0.311386	0	0	0.128769	0.131523	0.104723	0.516396	0.261606	0.118665	0	0	0.212519	1.69466	0	0.227269	0.120133	0	0.496584	0	0	0	0.262885	0	0.752757	0	0	0.189645	0	0	0	0	0.357031
U2	0	0	0	0	0	0	0	0	0	0	0	0	0	0	0	0	0	0	0	0	0	0	0	0	0	0	0	0	0	0	0	0	0	0	0	0	0	0	0	0	0	0	0	0	0	0	0	0	0
Y_RNA	1.18489	0.564243	4.54808	0.163167	4.39411	1.752	1.6584	0.43165	3.40387	0.685563	1.92786	0.155448	0.703489	1.43065	1.87853	0.361202	2.16676	0.641643	0.499639	0.754326	0.928697	0.542032	0.755274	1.1971	1.07813	0.978088	0.549433	0.736928	1.53271	1.16401	0.803526	0.234156	0.618865	4.31877	0.127908	0.799111	0.158311	0.55306	2.57309	0.825976	0.290838	1.3063	0.115894	1.46544	1.39074	1.1314	5.52629	0.59903	0.122617
Y_RNA	0.173015	0.164779	0.142307	0.142952	0	0	0.908087	0.189086	0	0	0.140751	0	0.102722	0.522252	0.205724	0.527418	0.111665	0.0936913	0.525284	0.793044	0.116234	0.11872	0.378114	0.582659	0	0.321341	0.320908	1.16213	0.191831	2.37952	0.502839	0.205146	0.108438	0.194036	0	0.350053	0.277394	0.484539	0.237294	0.120607	0.16987	0.254323	0.406141	0.599145	0.0870312	0.247808	0.33011	0	0.21485
Y_RNA	0.352265	0.503244	0.579486	0.291055	0.452201	0.156259	0.739559	0	0.787081	0.0873497	0.286573	0.277285	0.313718	0.318997	0.523576	0	0.341032	0.0953794	0.534749	0	0.473313	0.725152	0	0.355895	0.721183	0	0.163345	0.788712	0.195287	1.03817	0.409519	0.313263	0	0.197532	0	0.237574	0	1.38116	0.362355	0.12278	0.172931	0.517811	0	0.174269	0.354397	0.504545	1.34423	0.53427	0.109361
Y_RNA	0	0	0.156124	0	0	0	0	0	0	0	0	0	0	0	0	0	0	0	0.0960471	0	0	0	0	0	0	0	0	0	0.315683	2.61055	0.110332	0	0	0	0	0	0.60865	0	0.130166	0	0	0	0	0	0	0.135933	0	0	0
ITFG2-AS1	0.359671	0.220211	1.18334	0.0424535	0.329792	0.136752	0.404522	0.224617	0.180407	0.0764453	0.438898	0.566231	0.259302	0.155097	0.39712	0.360252	0.248716	0.153033	0.766988	0.392527	0.707637	0.229171	0.252656	0.553718	0.420769	0.238578	0.285907	1.07373	0.626665	0.858094	0.761592	0.16754	0.338139	0.40337	0.232957	0.259895	0.473684	0.906553	0.334738	0.44772	0.163955	0.283231	0.211076	0.165223	0.28431	0.165585	0.310445	0.327302	0.526397
Metazoa_SRP	0	0	1.00505	0	0.0550376	0	0	0	0	0	0	0.101246	0.0381828	0.0388253	0	0	0	0	0.0650845	0.0491305	0.172821	0.0441293	0	0.346529	0.0438878	0	0.0596424	0	0.0713056	1.51628	0.0747642	0	0	0	0.0416542	0	0	0.0360217	0.0441024	0	0	0	0	0.0318155	0	0	0	0	0.159724
Y_RNA	0.358729	0.170826	2.21294	0	0.306999	0	0	0	0	0	0	0	0	0.216567	0	0	0.115763	0	0.0907601	0	0	0.123076	0	0.241616	0	0	0	0.133864	0	4.05268	0	0.106337	0	0	0	0	0.43136	0	0.369004	0	0	0	0	0	0	0	0.114075	0	0
Y_RNA	0	0	0	0	0	0	0	0	0	0	0	0	0	0	0	0	0	0	0	0	0	0	0	0	0	0	0	0	0	0.514451	0	0	0	0	0	0	0	0	0	0	0	0	0	0	0	0	0	0	0
Y_RNA	0	0	0.137442	0	0	0	0	0	0	0	0	0	0	0	0	0	0	0	0	0	0.11226	0	0	0	0	0	0	0	0	0.492466	0	0.0990661	0	0	0	0	0	0	0	0	0	0.122814	0	0	0	0.119668	0	0	0
Y_RNA	0	0	0	0	0	0	0	0	0	0	0	0	0	0	0	0	0	0	0	0	0	0	0	0	0	0	0	0	0	0	0	0	0	0	0	0	0	0	0	0	0	0	0	0	0	0	0	0	0
Y_RNA	0	0	0.143578	0	0	0	0	0	0	0	0	0.137405	0	0	0	0	0	0	0	0	0	0	0	0	0	0	0	0	0	0.171484	0.101466	0	0	0	0	0	0.139935	0	0	0	0	0	0	0	0	0	0	0	0
Y_RNA	0.840891	0	1.72911	0.173694	0.359816	0.373006	0.662024	1.14875	0.805217	0	0.513058	0	0	0.253826	0	0	1.08544	0.34152	0.319124	0	0	0.144251	0.114857	0.849555	0.430384	0	0	0.627578	0.349628	1.65214	0.366586	0	0	0.117882	0.40848	0	0.168524	0.235497	0.864976	0	0.103201	0	0	0.519995	0.845981	0.15055	0.802203	0.382607	0.130527
Y_RNA	0	0	0	0	0	0	0	0	0	0	0	0	0	0	0	0	0	0	0	0	0	0	0	0	0	0	0	0	0	0	0	0	0	0	0	0	0	0	0.282255	0	0	0	0	0	0	0	0	0	0
U3	0	0	0	0	0	0	0	0	0	0	0	0	0	0	0	0	0	0	0	0	0	0	0	0	0	0	0	0	0	0	0	0	0	0	0	0	0	0	0	0	0	0	0	0	0	0	0	0	0
Y_RNA	0	0	2.98845	0	0	0.153494	0	0	0.11045	0	0	0	0	0	0	0	0.111665	0	0	0	0	0	0	0	0	0	0	0.129125	0	2.20956	0	0	0	0	0	0	0.138697	0	0.237294	0	0.084935	0	0	0	0.0870312	0	0.110037	0	0.21485
Y_RNA	0	0	0.157654	0	0	0	0.201204	0.418954	0	0	0	0	0.1138	0.115715	0	0.233719	0	0.103795	0	0.146428	0	0	0	0.258198	0.130803	0.23733	0	0.286102	0	1.69466	0	0.113635	0	0	0	0	0.153654	0	0.394327	0	0	0	0	0.0948226	0.0964169	0.274532	0	0	0.11901
Y_RNA	0	0	0.730942	0	0	0	0	0	0	0	0	0	0	0.107299	0	0	0	0	0	0	0	0	0	0	0.12129	0	0	0	0	1.22221	0	0	0.111396	0.199328	0	0	0.14248	0	0.121883	0	0	0	0	0	0.0894048	0	0.113038	0	0.110355
Y_RNA	0.52368	0.997502	0.717889	0.576913	0.746939	0.154864	0.549717	0	1.2258	0.0865698	0.284014	0.549619	0.414556	0.843064	0.207561	1.17068	0.225325	0.283583	0.706632	0.266708	0.234543	0.359338	0.190745	0.823006	0.59562	0.32421	0.48566	0.651392	0.870947	2.0578	1.01466	0.517444	0.656439	0.783073	0.565308	0.235452	0.699676	1.17328	0.598533	1.21684	0.25708	0.513187	1.12686	0.172713	0.614658	0.62505	1.66529	0.8472	1.73415
U3	0	0.387917	0.586276	0.0841331	0.348572	0.542024	0.213779	1.22413	0.130009	0.201996	0.579863	0.160306	0.120912	0.0614734	0.121077	0.124163	0.197159	0.661694	0	0.0777899	1.84703	1.81666	1.33522	0.0685838	0.138978	0.126082	0.661037	0.151991	0.395152	1.10035	0.0591883	0.120737	0.127641	0.285495	0.725478	0.137347	2.5305	0.171103	0.768117	0.354912	0.0499878	0.0748398	0.239031	0.100749	0.358551	0.145845	0	0.4942	0.442569
SNORD27	0	0	0	0	0	0	0	0	0	0	0	0	0	0	0	0	0	0	0	0	0	0	0	0	0	0	0	0	0	0	0	0	0	0	0	0	0	0	0	0	0	0	0	0	0	0	0	0	0
Y_RNA	0	0.547648	0.315308	0.316736	1.64034	1.02028	1.20722	0	0.367084	0.760456	0.311859	0.150876	0.227599	0.231429	0.455819	0	0.865954	0.415181	0.290966	0.292856	0.257538	0.920658	0.523614	2.06558	0.130803	0	0.533274	0.429152	1.06259	1.69466	0.779893	0.454539	0.360398	0.859845	0.62073	0.904876	0.460963	0.536794	0.262885	0	0.376378	0.422625	0.22497	0.568936	0.385668	1.23539	0.731421	0.232565	1.07109
Y_RNA	0.439342	0.209214	1.26478	0.363001	1.12796	0	0.691778	0	0.140234	0.544709	0.714823	0.864569	1.04338	0.132617	0.5224	0.669644	0.425332	1.07061	0.333467	0.335633	0.885467	0.452201	0.960155	1.03569	0.599636	0	0.407445	0.491837	0.852463	2.3738	0.638436	0.520932	0	0.86226	0	1.03705	0.704393	0.861282	4.97118	2.60322	0.323516	0.645809	0.257831	0.978058	0.994503	0.629264	2.65448	0.932872	0.136394
SNORD18	0	0	0.459449	0	0	0	0	0	0	0	0	0	0	0	0	0	0	0	0	0	0.187635	0	0	0.188116	0	0	0	0	0.154835	0.274374	0	0	0	0	0	0	0	0	0.383061	0	0	0	0	0	0	0	0	0	0
5_8S_rRNA	0	0	0	0	0	0	0	0	0	0	0	0	0	0	0	0	0.0824718	0	0	0	0	0	0	0	0	0	0	0.190734	0	0.12553	0	0.0757564	0	0	0.082764	0	0.307309	0	0	0	0.0627297	0	0	0	0	0	0	0	0
SFTA3	0	0	0.165567	0	0	0	0.0198096	0.00687474	0	0	0.0153521	0.0148546	2.07651	0.0303807	0	0.0153406	0	0.0102192	0.00954908	0	0.016904	0	0.00343685	0.0466052	0	0.00389442	0.04667	0.0140841	0.00348728	0.414032	0.00365642	0.00372932	0	0	0	0.00424239	0.035299	0.00352336	0.51765	0	0	0	0.0036916	0	0	0.0585633	0	0	0.00781148
Y_RNA	1.54857	2.02792	4.45802	0.479809	2.15355	2.06076	1.21917	3.17327	1.73002	0.479991	2.83452	0.609479	1.60897	0.584302	0.345249	0.590082	3.12331	0.628937	0.685643	0.147878	4.68158	4.91452	2.53823	1.56453	3.83084	0.35952	3.76987	0.433401	0.858491	1.71144	1.80026	1.1476	0.485288	0.434179	2.75825	0.391644	2.17246	0.325265	3.71683	1.21443	0.0950262	0.853619	1.81758	2.68132	1.46057	4.57463	1.10799	0.469735	1.32207
U3	0	0	0	0	0	0	0	0	0	0	0	0	0	0	0	0	0	0	0	0	0	0	0	0	0	0	0	0	0	0	0	0	0	0	0	0	0	0	0	0	0	0	0	0	0	0	0	0	0
MATR3	0.448411	0.393849	1.045	0.337562	1.01622	0.891402	0.676421	0.430165	0.427267	1.02295	0.864686	0.304597	0.662613	0.743948	0.526272	0.389829	0.921818	0.368732	0.700029	0.402192	0.282281	0.515097	0.310325	1.00674	0.426143	0.683746	0.403534	1.37706	0.684999	1.78161	0.700847	0.527747	0.258144	0.84467	0.564731	0.511867	0.72559	0.478135	1.05576	0.451509	0.432922	0.499237	0.36939	0.445309	0.705927	1.11562	1.11012	0.371784	0.508371
Metazoa_SRP	0.0674162	0	0.277254	0	0.0576946	0.0598095	0	0	0.0860749	0	0	0	0	0	0	0	0	0	0	0	0.0452911	0	0.0368335	0.136222	0	0	0.0625217	0.0503144	0	0.397369	0	0	0.0845071	0.0378035	0	0.0454667	0.108088	0	0.138694	0	0.0330953	0	0.0395638	0.0333514	0.0678243	0.0482798	0	0	0.0418588
Y_RNA	0	0	1.14862	0	0	0	0	0	0	0	0	0	0	0	0	0	0	0	0	0	0	0	0	0.235145	0	0.10807	0	0.260557	0	1.0289	0	0	0	0	0	0	0.139935	0	0	0	0	0	0	0	0	0	0	0	0
Y_RNA	0	0	1.27372	0	0	0.17173	0	0	0	0	0	0	0	0.11686	0	0	0.374798	0.104823	0	0	0	0	0	0	0.264196	0	0	0	0.214623	3.04256	0	0	0	0	0	0	0.155176	0	0.132744	0	0	0	0	0	0	0	0	0	0
Y_RNA	0	0	0	0	0	0	0	0	0	0	0	0	0	0	0	0	0	0	0	0	0	0	0	0	0	0	0	0	0	0.792007	0	0	0	0	0	0	0	0	0	0	0	0	0	0	0	0	0	0	0
Y_RNA	0	0	2.36481	0	0	0	0	0	0	0	0	0	0.1138	0.115715	0	0	0	0	0.0969887	0	0	0	0	0.258198	0	0	0	0	0	0.564887	0	0	0	0	0	0	0	0	0	0	0	0	0	0	0	0.137266	0.243807	0	0
U3	0	0	0	0	0	0	0	0	0	0	0	0	0	0	0	0	0	0	0	0	0	0	0	0	0	0	0	0	0	0.270509	0	0	0	0	0	0	0	0	0	0	0	0	0	0	0	0	0	0	0
Metazoa_SRP	0.138168	0	0.113645	0	0.236487	0	0.0725186	0.0755006	0	0	0	0.0543793	0	0	0.0410721	0.0421189	0.0445872	0	0.0699141	0.105552	0.139234	0.142212	0.0377446	0.186122	0	0	0.0640682	0	0	0.475064	0	0.0409567	0.0432987	0.0387386	0	0.0465913	0.110761	0.0386947	0.236875	0.0481576	0	0	0.0405424	0.0341764	0.034751	0	0	0.041911	0.0428941
Y_RNA	0	0	0.796075	0	0	0	0	0	0	0	0	0.15237	0	0	0	0	0	0	0.097949	0	0	0	0.10576	0.260754	0.264196	0	0	0	0	1.14096	0	0.22952	0	0	0	0	0.310351	0	0	0	0.0950262	0	0	0	0	0	0	0	0.120189
Metazoa_SRP	0	0	1.54622	0	0.0643517	0.0667106	0.157867	0	0	0.0745832	0.428206	0.11838	1.16076	0.680936	0.0894107	0	0.533846	0.203598	0.114148	0.172335	0.202068	0	0	0.0506465	0.10263	0.186213	0.209207	0.392839	0.166745	0.960308	0.0874166	0	0	0.0421655	0.194814	0.101426	0.180839	0.210588	0.412527	0.0524177	0.0738281	0.110533	0.0441288	0.185998	0.1513	0.430804	0.0956473	0	0.0933772
Metazoa_SRP	0.138658	0.132057	0.627262	0.0572821	0.0593313	0.184519	0.218327	0.151537	0.0885167	0.137529	0.3384	0.109144	0.0823231	0.0837085	0.0412177	0	0.178981	0.0750859	0	0.105927	0.558912	0.190288	0.113635	0.0933908	0.189247	0.0858429	0.128591	0.0517418	0.115303	0.340535	0.120895	0.0822038	0.0869044	0.0777519	0.269423	0.093513	0	0.155328	0.285258	0.0966568	0.0340342	0.152864	0.162745	0	0.174371	0.0992988	0.132278	0.0420596	0
SNORD42	0	0	0.932216	0	0	0	0	0	0	0	0	0	0	0.171057	0	0	0.182872	0	0	0	0	0	0	0.381684	0.193361	0	0.525545	0.211466	0	2.2268	0	0	0	0	0	0	0	0	0.582919	0	0	0	0	0	0	0	0	0	0
Y_RNA	0	0	0	0	0	0	0	0	0	0	0	0	0	0	0	0	0	0	0	0	0	0	0	0	0	0	0	0	0	0	0	0	0	0	0	0	0	0	0	0	0	0	0	0	0	0	0	0	0
Metazoa_SRP	0.0778913	0	0.448466	0	0	0	0.081764	0	0.0497245	0	0.0633658	0	0	0.0470235	0	0	0	0.0843595	0	0	0	0	0	0.0524625	0.053155	0	0.216709	0.0581322	0.0431811	1.07126	0	0.0461782	0	0.0436774	0	0.0525312	0.0624412	0	0.160245	0	0	0	0	0	0.0391814	0	0	0	0
SNORA63	0	0	0	0	0	0	0	0	0	0	0	0	0	0	0	0	0	0	0	0	0	0	0	0	0	0	0	0	0	0	0	0	0	0	0	0	0	0	0	0	0	0	0	0	0	0	0	0	0
Metazoa_SRP	0	0	0.55664	0.124258	0.257407	0.133421	0	0	0	0	0.0611724	0	0.178578	0.0453958	0	0.0916897	0.0485315	0	0.0760988	0	0.202068	0	0.0410836	0.202586	0.10263	0	0.139472	0.0561199	0.0833727	1.62514	0	0	0.0471289	0	0	0.0507128	0.0602798	0.0421177	0.154698	0	0.036914	0	0	0	0.0378251	0.0538505	0	0	0.0466886
Y_RNA	0	0	0	0	0	0	0	0	0	0	0	0	0	0	0	0	0	0	0	0	0	0	0	0.23942	0	0	0	0	0	0.523804	0	0	0	0	0	0	0	0	0	0	0	0	0	0.0879264	0	0	0	0	0
Y_RNA	0	0	0.584754	0	0	0	0	0	0	0	0	0	0	0	0	0	0	0	0	0	0	0	0	0	0	0	0	0	0	2.44442	0	0	0	0	0	0	0	0	0	0	0	0	0	0	0	0	0	0	0
SFTA3	0	0	0	0	0	0	0	0	0	0	0	0	0.0312031	0	0	0	0	0	0	0	0	0	0	0	0	0	0	0	0	0.0516295	0	0	0	0	0	0	0.0140437	0	0.0961085	0	0	0	0	0	0	0	0	0	0
Y_RNA	0	0	0	0	0	0	0	0	0	0	0	0	0	0	0	0	0	0	0	0	0	0	0	0	0	0	0	0	0	0	0	0	0	0	0	0	0	0	0	0	0	0	0	0	0	0	0	0	0
Y_RNA	0	0	0.945925	0	0.164034	0	0	0	0	0.095057	0	0	0.1138	0	0	0.116859	0.123708	0.103795	0.193977	0	0.128769	0.131523	0.104723	0	0	0	0	0.143051	0	1.12977	0	0	0	0	0.124146	0.129268	0.460963	0	0.657212	0	0	0	0	0	0	0.549064	0	0.116282	0
Y_RNA	0	0	0.282118	0.283396	0	0	0	0	0	0	0	0	0	0.207068	0.10196	0	0	0	0	0.393044	0	0.588391	0	0	0.117034	0.318522	0	0	0.0950742	0.168475	0.398742	0	0	0	0.111078	0	0	0	0	0	0.0841899	0	0.301934	0	0.258803	0	0.109071	0	0
Metazoa_SRP	0	0	0	0	0	0	0	0	0	0	0	0	0	0	0	0	0	0	0	0	0	0	0	0	0	0	0	0	0	0	0	0	0	0	0	0	0	0	0	0	0	0	0	0	0	0	0	0	0
Y_RNA	0	0	0.497342	0	0	0	0	0	0	0	0	0	0	0.121679	0	0	0.130084	0	0	0	0	0	0	0	0	0.124782	0	0	0	0.396003	0	0	0	0	0	0	0	0.112893	0	0	0	0	0	0	0	0	0	0	0
Y_RNA	0.352265	4.69695	1.0141	2.76502	1.95954	1.56259	0.369779	0	0.33732	0.436748	0.85972	2.63421	1.46402	2.65831	1.57073	3.00676	6.59329	1.23993	22.4594	2.28744	1.41994	3.02146	2.1171	0.593158	10.4572	7.41497	4.24697	4.60082	1.5623	1.38423	2.76425	4.90779	2.7598	4.44447	1.48304	3.91996	1.41196	2.46635	1.93256	0.859462	0.605257	15.6638	2.0673	4.18245	3.72117	8.07272	6.27308	0.854833	6.671
U8	0.440993	0	1.81362	0	0.754802	0.521647	0.308613	0	0	0.729009	0.47834	4.85979	43.8993	37.8935	0	13.1744	25.1415	4.05972	0.892588	1.01068	9.28298	1.81561	0.0803137	0.990083	49.1543	58.9721	0.408977	0.658249	0.244476	0.144407	0.769003	25.9702	5.43577	0.164857	0.476048	59.3836	0.353521	16.7141	4.23383	0.307412	6.27816	7.99492	0.345067	15.9986	6.95072	54.2149	3.92657	0.089179	0.91271
Y_RNA	0	0.988674	2.13461	0	0	0	0	0	0	0	0	0	0.308165	0.522252	0	0	0.223331	0.187383	0.262642	0	0.464935	0	0	0.349596	0.35421	0	1.28363	0.129125	0	1.52969	0	0	0.108438	0	0.112061	0	0.970878	0.0969079	0.711883	0	0	0.635807	0	0.256776	0.0870312	0	0.220073	0.104963	1.39653
Y_RNA	0	0	1.72768	0	0	0	0	0	0	0.320523	0	0	0	0	0	0	0	0	0.327036	0	0	0	0.0882787	0.217655	0	0.200064	0	0	0	2.38093	0	0	0	0	0	0	0.259054	0	0	0	0	0	0	0	0	0	0	0	0
Y_RNA	0	0	0	0	0	0	0	0	0	0.095057	0	0	0	0	0	0	0	0	0	0.146428	0	0.394568	0	0	0	0	0	0.143051	0	0.564887	0	0.113635	0	0	0	0	0	0.107359	0	0	0	0.140875	0.112485	0	0	0	0	0	0
Metazoa_SRP	0.0645238	0	0.424574	0.0533121	0	0.0572435	0	0	0.0411909	0	0	0.0507899	0	0.11686	0	0	0.124933	0.034941	0	0.0492926	0	0	0.0352532	0.0434591	0	0	0.0598393	0	0.071541	0.697253	0.0750109	0	0.0808813	0	0.0835834	0.043516	0.155176	0	0.265488	0.0449789	0.0316754	0	0	0	0	0.0924167	0	0	0.0400628
Y_RNA	0	0	0.142307	0	0	0	0	0	0	0	0	0	0	0	0	0	0	0	0	0	0	0	0	0.233064	0	0	0	0	0	0.84983	0	0	0	0	0	0	0	0	0	0	0	0	0	0	0	0	0	0	0
Y_RNA	0	0	0.487295	0.163167	0	0	0	0	0	0	0.160655	0	0.703489	0.238442	0	0	0.382369	0	0	0	0	0.271016	0	0.133011	0	0	0	0.442157	0	0.582005	0	0	0	0	0	0	0	0	0.541702	0	0	0	0	0.097696	0	0.141426	0.125597	0	0
RAET1E-AS1	0	0.4001	0.159478	1.2816	0.0276553	0.0573381	0.0678438	0.0353168	0.0825181	0.0160261	0	0.101748	0	0	0.115273	0.118211	0.145996	0.0874968	0.0327036	0.493741	0	0.133044	0.317803	0.23942	0.110264	0.200064	0.269722	0.192941	0.0716592	0.0952372	0.413242	0	0.0607613	0.0543621	0.481399	0.0871758	0.0259054	0.144801	0.177284	0.0675799	0.0951833	0.0712525	1.30855	0.0639465	0	0.462847	0.226075	0	0.100323
U3	0	0	0.450861	0	0	0	0	0	0	0	0	0	0	0	0	0	0	0	0.0462283	0	0	0.0626883	0.299488	0	0	0	0	0	0.101294	0.269245	0	0	0	0.0512291	0.295862	0	0.219711	0	0.250601	0	0	0	0	0	0	0	0	0	0
SNORA74	0	0	0.0893374	0	0	0.0963598	0.114015	0	0	0	0	0.256489	0.128973	0.262287	0	0	0.070101	0	0.0549603	0.0829759	0.072969	0	0	0.292624	0	0.134487	0.201459	0.162124	0	0.746906	0.126268	0	0	0.121811	0.140699	0.219756	0.0870708	0.0608366	0.0744841	0.0757145	0	0.0798292	0.127483	0.0537328	0.109273	0.077784	0	0	0.134878
Y_RNA	1.20932	0.575877	2.48671	0.166532	0.517467	0	0.634724	0	0.257337	0.299871	1.96761	0.634612	0.837659	0.121679	0	0	0.520338	0	0.917893	0.76988	0	0.553208	0.330363	1.62904	0.687726	0.124782	1.86921	0.752123	0.558683	3.36603	0.820094	0.955937	0	0.452083	0.391636	0.543725	1.13102	0	2.48792	0	0.19789	0.148137	0.827984	0.398842	0.608321	0.577366	0.384561	0.489105	0.125145
Metazoa_SRP	0.0710935	0	0.116951	0	0	0	0.149256	0	0	0	0	0	0.0422093	0.0429196	0	0	0	0	0	0.0543115	0	0	0	0.047884	0	0	0	0	0	0.139681	0	0	0	0	0	0	0.113984	0	0.0487532	0.0495586	0	0	0	0	0.0357619	0	0	0	0
Y_RNA	0	0	2.06541	0	0.613998	0.318253	0.376564	0	0.114503	0.0889524	0.145916	0	0.106491	0.108283	0	0	0	0	0.27228	0	0.240999	0	0	0	0.122403	0	0	0.401592	0	1.93824	0	0	0	0	0	0	0.718933	0	0.615006	0	0	0	0	0	0	0.128451	0.114075	0	0.111367
Y_RNA	0	0.1862	0	0	0	0.346895	0	0	0	0	0	0	0	0	0	0	0	0	0	0.149357	0.262689	0	0.106817	0	0.133419	0.121038	0	0.291824	0	0	0	0.231815	0	0	0.506516	0.131853	0.156727	0.109506	0	0	0	0	0	0	0	0	0	0	0.12139
7SK	0	0	0	0	0	0	0	0	0	0	0	0	0	0	0	0	0	0	0	0	0	0	0	0	0	0	0	0	0	0	0.0454566	0	0	0	0	0	0	0	0	0	0	0	0	0	0	0	0	0	0
Y_RNA	0.191674	0	0.157654	0.158368	0.656135	0.51014	0.804814	0.418954	0.367084	0	1.09151	0.150876	0.682798	0.115715	0	0	0.247415	0.20759	0.290966	0.146428	0.772613	0.789136	0.209446	0.129099	0.392409	0.355995	2.13309	0.286102	0.531297	0.564887	0.222827	0.227269	0.240265	0.322442	0	0	0.614618	0.214717	0.394327	0.267228	0	0	0.112485	0.284468	1.54267	0.960862	0.487614	0	0.476041
Y_RNA	0	0	1.70769	0	0	0	0	0	0	0	0	0	0.102722	0	0.102862	0	0	0	0.0875473	0.132174	0.348702	0	0	0.932255	0.11807	0	0.320908	0.129125	0	1.52969	0	0	0	0	0	0	0.138697	0	2.13565	0	0	0.127161	0	0	0.0870312	0	0.110037	0.209926	0
Vault	0	0	0.472962	0	0	0.170047	0.402407	0	0.122361	0.095057	0	0	0	0	0	0	0.123708	0	0.193977	0	0	0.131523	0	0.258198	0	0	0	0.143051	0.106259	0.753183	0	0	0	0.107481	0	0	0	0	0.52577	0	0	0	0.337456	0	0.289251	0.274532	0	0	0.11901
Y_RNA	0	0	0.472962	0	0	0	0	0	0	0	0	0	0	0	0.113955	0	0.123708	0	0	0	0.257538	0	0	0.387297	0	0.118665	0	0	0	0.941479	0	0	0	0	0	0	0.153654	0	0.262885	0	0	0	0.112485	0	0	0.137266	0	0.116282	0.11901
Metazoa_SRP	0	0	1.60336	0	0.245329	0	0.30092	0	0.146403	0.0853004	0.186567	0.4513	0.919074	0.79609	0.0340862	0.13982	0.074007	0.0620945	0.145056	0.0437996	0.15407	0	0.344572	0.386161	0.0782516	0.0709903	0.212684	0.256736	0.22249	2.25292	0	0.101971	0.0359341	0	0.0371346	0.0386667	0.0459611	0	1.02224	0.0399666	0.0844368	0	0.0336466	0.198544	0.0576805	0.205295	1.49502	0	0.142393
Y_RNA	0.181025	0	1.19116	0.14957	0	0	0.380051	0	0.115563	0.0897761	0	0	0.214955	0.218572	0	0.331102	0	0.196058	0.183201	0	0	0.124216	0.0989049	0.487707	0	0	0.503647	0	0.200712	3.20103	0	0	0	0.406038	0.586245	0.122086	0	0	0.868981	0	0	0.266097	0.637416	0.268664	0.182121	0.12964	0.230262	0.109822	0.674391
Y_RNA	0	0	1.27372	0	0	0	0.203196	0.211551	0	0	0	1.06659	0.459705	0.11686	0.115083	0.118016	0	0	0	0	0.130044	0.132825	0	0.391132	0.132098	0	0.718071	0	0.107311	1.52128	0	0.22952	0	0.21709	0.626876	0	0.620703	0	0.265488	0.269874	0	0	0	0	0.194743	0	0	0.117434	0.480754
5_8S_rRNA	0	0	0	0	0	0	0	0	0	0	0	0.101916	0	0	0	0.0789381	0	0	0.131031	0.197823	0.173966	0.355372	0	0	0.0883569	0	0	0.193261	0	0.127193	0.0752593	0	0	0	0	0	0.207586	0	0.177578	0.0902557	0	0	0	0.384314	0	0.0927227	0.0823454	0	0
GOLGA8M	0	0	0	0	0.120154	0.0311396	0.110535	0	0.0448146	0.104443	0.0285544	0	0	0.0423802	0.0208679	0	0.0226538	0	0.017761	0.0268145	0	0.0240849	0	0.260052	0.0239531	0	0	0.026196	0.0194586	0.137926	0.0204024	0	0	0.0590468	0	0.0473441	0	0	0.0240703	0.0489358	0.0516929	0.0515951	0	0.0173643	0.0353125	0.0251367	0	0.0212941	0
SNORA63	6.27554	1.37926	3.17644	0.398853	5.57714	4.06853	2.28031	1.8465	1.69493	2.87283	6.87245	0.569975	1.00312	0.874289	0.286997	0.294312	2.64826	2.09128	0.61067	0.737564	3.24307	3.80928	3.56058	1.62569	0.658859	0.29886	1.34306	2.52193	0.267616	4.97938	0.982087	0.858573	0.453834	1.21811	1.56332	0.325564	2.1284	0.946347	1.15864	1.00953	0.473958	1.77398	0.141648	0	3.39959	3.62992	3.37718	0.439289	0.599459
Metazoa_SRP	0	0	0.235615	0	0	0.127068	0	0	0	0.106547	0	0.0563712	0.0425185	0	0	0.0436617	0	0.0775613	0	0	0	0	0	0.0964696	0.0488714	0	0	0	0	0.844227	0	0	0	0	0	0	0	0.040112	0.0982207	0	0	0	0	0	0.0360239	0	0.0910927	0	0.0444653
Y_RNA	0	0.670992	2.31794	0.145528	1.3566	2.81267	1.10934	0	1.1244	1.65964	0.42986	0.693213	0.627436	1.16966	0.104715	0.536921	0.909419	0.667656	1.24775	1.07644	0.236656	0.483434	0.0962318	0.711789	0.480789	0.327131	0	1.70888	0.292931	2.76846	0.409519	0.417684	0.662353	1.38272	0.22816	0.831508	0.423588	0.887886	0.48314	0.368341	0.172931	0.647263	0.516824	0.697074	0.442997	4.1625	1.79231	0.427416	0.328082
Y_RNA	0	0	0.157654	0	0	0	0	0	0	0	0	0	0	0	0	0	0	0	0	0	0	0	0	0	0	0	0	0	0	0	0	0	0	0	0	0	0	0	0	0	0	0	0	0	0	0	0	0	0
Y_RNA	0	0.348038	0.601149	0	0.938211	0.162101	0	0.199689	0.583218	0.271845	0.297286	0.143826	0.216964	0.220615	0	0	0.353781	0.098945	0.554739	0.139586	0.122752	0	0	0.984531	0.374072	0.45248	0	0.681831	0.202588	1.25648	0.212414	0.324974	0	0	0.118345	0	0.146474	0	0.1253	0.382111	0	0.402876	0.321687	0.451958	0.183823	0.261703	0.348621	0	0.113449
Y_RNA	0	0	0.901723	0	0	0	0	0	0.116644	0	0	0	0	0	0	0	0	0	0.0924565	0	0	0	0	0.123066	0	0	0	0.136366	0	1.07698	0	0	0.114519	0	0	0	0	0	0	0	0.0896977	0	0	0	0.0919115	0.261703	0	0.110849	0
Y_RNA	0.195507	0.1862	0.160807	0	0.167314	0	0	0	0	0.0969582	0.318096	0	0	0	0	0	0	0	0	0	0	0	0	0	0	0	0	0	0	0	0	0	0	0	0	0	0	0	0	0	0	0	0	0	0	0.140011	0	0	0
Y_RNA	0	0	0.157654	0	0	0	0	0	0	0	0	0	0	0.115715	0	0	0	0	0	0	0	0	0	0	0	0	0	0	0	0.188296	0	0	0	0	0	0	0	0	0	0	0	0	0	0	0	0	0	0	0
U7	0	0	0.518733	0	0	0	0	0	0.201304	0	0.256529	0	0.187219	0.190369	0	0	0	0.17076	0	0	0.211846	0	0	0.424777	0.215192	0.390447	0.29244	0.941366	0	1.23911	0.549878	0	0	0	0	0	0	0	0.216244	0	0	0	0	0	0	0	0.200551	0	0
Y_RNA	0	0.170826	1.03271	0	0.153499	0.159126	0.188282	0.196025	0	0	0.145916	0	0.212983	0	0.106637	0	0	0	0.0907601	0	0	0	0.195995	0.362425	0.122403	0	0.166342	0.66932	0	0.52861	0.312775	0.212674	0	0	0.232347	0	0	0	0.369004	0	0	0	0.210523	0	0	0.128451	0.114075	0	0.111367
Y_RNA	0	0	1.9923	0.428856	3.84971	1.53494	1.81617	0.378171	0.8836	1.28706	1.40751	0.680944	3.2871	6.37148	0.720033	0.527418	1.89831	0.655839	1.92604	0.925218	0.232468	0.474878	0.189057	2.21411	2.59754	1.39248	0	2.96989	1.72648	1.18976	2.11192	0.512864	0.65063	1.74632	0.672366	1.05016	0.416091	1.16289	0.711883	0.603036	2.03844	1.01729	1.11689	1.88303	1.74062	5.20396	9.57319	1.57444	1.2891
Y_RNA	0	0.182549	0.945925	0	0.328067	0	0.201204	0	0	0.285171	0.311859	0	0	0.115715	0.22791	0.116859	0	0	0.193977	0	0.386307	0	0.104723	0.516396	0	0	0	0	0	1.31807	0	0	0	0	0	0	0	0	0.262885	0	0	0.140875	0	0.0948226	0.192834	0	0.243807	0	0
SNORA70	0	0	0	0	0	0	0	0	0	0	0	0	0	0	0	0	0	0	0	0	0	0	0	0	0	0	0	0	0	0	0	0	0	0	0	0	0	0	0	0	0	0	0	0	0	0	0	0	0
Y_RNA	0	0	0.315308	0	0.164034	0	0	0.209477	0	0	0	0	0	0.231429	0.113955	0	0	0.20759	0.0969887	0.146428	0	0	0.104723	0.258198	0.261606	0	0.177758	0.286102	0	0	0	0.454539	0	0	0	0.129268	0.307309	0.107359	0	0.133614	0.0940946	0.422625	0	0.189645	1.157	0.549064	0	0	0
GABARAPL3	0	0	0	0	0	0	0	0	0	0	0	0	0	0	0	0	0	0	0	0	0	0	0	0	0	0	0	0	0	0	0	0	0	0	0	0	0	0	0	0	0	0	0	0	0	0	0	0	0
Y_RNA	0	0	0.284615	0	0	0	0	0	0	0	0	0	0	0	0	0	0	0	0	0	0	0	0	0	0	0	0	0	0	0.509898	0	0	0	0	0	0	0	0	0	0	0	0	0	0	0	0	0	0	0
Y_RNA	0	0	1.41889	0	0	0	0	0	0	0	0	0.150876	0.568998	0.462859	0.113955	0	0	0	0	0	0.386307	0	0.104723	0	0	0	0.533274	0	0	0.376591	0	0	0	0	0	0	0	0	1.84019	0	0	0	0	0	0.482085	0	0	0	0.476041
Y_RNA	0	0	0.472962	0.158368	0	0	0	0	0	0	0	0	0	0.231429	0	0	0.123708	0	0	0	0	0	0	0	0	0	0	0	0	0.941479	0	0	0	0	0	0	0	0	0	0	0	0	0	0	0	0	0	0	0
Metazoa_SRP	0	0	0.16298	0	0	0	0	0	0	0.0327561	0	0	0	0	0	0.0402691	0	0	0	0.0504583	0	0.135966	0	0	0.045074	0	0.0612544	0	0	0.843514	0	0	0	0	0	0.0445451	0	0	0.0905887	0	0	0	0.0387618	0	0.0332248	0	0	0	0
Metazoa_SRP	0.459245	0.312417	1.72679	0	1.06677	0.523835	0.41321	0.286801	0.753877	0	0.373603	0.206568	1.05169	0.356463	0.195023	0.199994	0.931544	0.177636	0.298777	0.751795	0.0881505	0.225089	0.286758	0.486071	0.984972	0.284318	1.21687	0.391709	0.254595	1.54681	0.72456	0.505636	0.164477	0.220732	0.764873	0.0884922	0.315559	0.110241	0.719846	0.137201	0.289862	0.385752	0.577525	0.129824	0.825044	1.17459	0.500704	0.278609	0.692496
Y_RNA	0	0	0	0	0	0	0	0	0	0	0	0	0	0	0	0	0	0	0	0	0	0	0	0	0	0	0	0	0	0	0	0	0	0	0	0	0	0	0	0	0	0	0	0	0	0	0	0	0
Y_RNA	0	0	0.450861	0	0	0	0	0	0	0	0	0	0	0	0	0	0	0	0	0	0	0	0	0	0	0	0	0	0	3.23094	0	0	0	0.102458	0	0	0.439423	0	0.626501	0	0	0	0	0	0.183823	0	0	0	0
Y_RNA	0	0	1.00505	0	0	0	0	0	0	0	0	0	0.207278	0.316149	0	0	0.112662	0	0	0	0.351815	0.239559	0	0	0	0	0	0.130278	0	2.22929	0	0.103489	0	0	0	0.117726	0.419806	0.195546	0	0.60842	0	0	0	0.431782	0.263425	0	0.111019	0	0
Y_RNA	0	0	0	0	0	0	0	0	0	0	0	0	0.1138	0	0	0	0	0	0	0.146428	0	0	0	0	0	0.118665	0	0	0.212519	0	0	0	0.120133	0	0	0	0	0	0	0	0	0.140875	0	0	0	0	0	0	0
Metazoa_SRP	0	0	0	0	0	0	0	0	0	0	0	0	0	0	0	0	0.0801155	0	0	0	0	0	0	0	0	0.0384249	0	0	0	0.426804	0	0	0	0	0	0	0	0	0	0	0	0	0	0	0	0	0	0	0
Y_RNA	0	0	0.331561	0	0	0	0	0	0	0	0	0	0	0.121679	0	0	0	0	0.101988	0.307952	0	0	0	0	0	0.124782	0	0	0.111737	0.990008	0	0	0.126325	0.113021	0.391636	0	0	0	0.276436	0	0.0989449	0	0.118283	0.199421	0.101387	0	0.256374	0	0
U2	0	0	0	0	0	0	0	0	0	0	0	0	0	0	0	0	0	0	0.051795	0	0	0	0	0	0	0	0	0	0	0	0	0	0	0	0	0	0	0	0	0	0	0	0	0	0	0	0	0	0
SNORD42	0	0	0	0	0	0.51014	0.301805	0	0	0	0	0	0.170699	0	0	0	0.185562	0	0.145483	0	0	0	0	0.580946	0	0	0	0	0	1.12977	0	0	0	0	0	0	0	0	0.197164	0	0	0	0	0	0.289251	0	0	0	0
U3	0	0	0	0	0	0	0	0	0	0	0	0	0	0	0	0	0	0	0	0.0718061	0	0	0	0.253233	0	0	0	0	0	0.738699	0.0546354	0	0	0	0	0	0.226049	0	0.128915	0	0	0.0690829	0	0	0	0	0	0	0
U4	0	0	0.369672	0	0.192315	0.598095	0	0	0	0	0	0	0	0	0.133602	0	0.145037	0.243382	0.113711	0.171674	0	0	0	0	0	0.139125	0	0	0	0.662281	0	0	0	0	0	0	0.360293	0	0	0	0	0.330328	0.131879	0	0	0.321865	0	0	0
Y_RNA	0	0.174019	0.601149	0.301936	0.312737	0.648403	1.34261	0	0.583218	0	0.148643	0	0.325446	0.551537	0.10863	0.556993	0.589635	0.098945	0.184913	0.279171	0	0	0	0.369199	0.872834	0.45248	0.169451	0.409098	0.810352	1.79497	0.106207	0.216649	0	0.102458	0.710069	0.49291	0	0	1.3783	0.382111	0	0	0.321687	0	0.367646	0.654258	1.27828	0.443394	0
U3	0	0	0.0804036	0	0	0.0867238	0	0	0	0	0	0	0	0	0	0	0	0	0	0	0	0.268306	0	0	0	0	0	0	0	0.576185	0	0	0	0	0	0	0.0783637	0	0	0.0681431	0	0	0	0.0483595	0.0491726	0	0	0.059304	0
Y_RNA	0.193571	0	0.63686	0	0.165658	0.17173	0	0.211551	0	0	0	0	0	0.233721	0	0	0.249865	0	0	0	0	0	0	0.260754	0	0	0	0.144467	0	1.9016	0	0	0	0.108545	0.125375	0.261096	0	0.108422	0.398232	0	0	0.28454	0	0.0957615	0.0973716	0	0.369331	0	0
Y_RNA	0	0.182549	1.26123	0	0.164034	0	0	0	0.122361	0.190114	0.15593	0.150876	0.227599	0.578573	0	0	0.371123	0	0.0969887	0.146428	0	0.131523	0.209446	0.387297	0.261606	0.355995	0	0.429152	0	1.31807	0	0	0	0.214961	0	0	0.307309	0	0.262885	0	0.658662	0	0	0	0	0.549064	0.121903	0	0
Y_RNA	0.548151	0	1.95373	0	0.312737	0	0.383603	0	0.116644	0.18123	0.297286	0	0.108482	0.220615	0	0.111399	0.117927	0	0	0	0.368255	0.626883	0.0998292	0.615332	0.249381	0	0	0.136366	0.202588	4.12843	0.318621	0	0	0.409833	0.118345	0.123227	0	0	0.751802	0.12737	0.179395	0.134292	0.107229	0	0.183823	0	0.116207	0	0.340347
5S_rRNA	0	0	0.292377	0	0	0	0	0	0	0	0	0.139903	0	0	0	0	0	0	0	0	0	0	0.194213	0.11971	0	0	0.16483	0	0	0.174601	0	0	0	0	0	0	0.427439	0	0.243766	0	0	0	0	0	0	0	0	0	0
Y_RNA	0	0	0	0	0	0	0	0	0	0	0	0	0	0	0	0	0	0	0	0	0	0	0	0	0	0	0	0	0	0	0	0	0	0	0	0	0	0	0	0	0	0	0	0	0	0	0	0	0
Y_RNA	0	0.526982	0.455115	0	0.473531	0.49089	0.193611	0.604717	0.235488	0	0	0.145182	0.547526	0.334044	0	0.11245	0.238079	0.199757	0.373315	0.422707	0	1.64527	0.503855	0.372682	0.629335	0.342562	0	0.275305	0	0.18119	0.107209	0.32804	0.115599	0.310274	0.597306	0.24878	0.147856	0	1.26482	0.128572	0.724351	0	0	0.364978	0.278336	1.58503	0.35191	0.111894	1.48875
Y_RNA	0	0	0.141059	0	0	0	0	0	0	0.085051	0	0	0.101821	0.103534	0	0.104558	0.221372	0	0.0867794	0	0	0	0	0.693058	0.117034	0.318522	0	1.15194	0.0950742	0.33695	0	0	0	0	0	0.115661	0.13748	0.0960578	0.117606	0	0.16838	0	0	0.0848413	0.0862678	0	0.109071	0	0
Y_RNA	0	0	0.450861	0	0	0	0	0	0	0	0	0	0	0	0	0	0	0	0.0924565	0	0.122752	0	0	0.123066	0	0	0.677806	0.272732	0	1.43597	0	0	0	0	0	0	0.146474	0	0.877102	0.12737	0	0	0	0.0903917	0	0	0	0	0.226898
Metazoa_SRP	0	0	0.060682	0	0	0.065452	0	0	0	0.073176	0	0	0	0	0	0	0	0	0	0	0	0	0	0	0	0	0	0	0	0.579809	0	0	0	0	0	0	0	0	0	0	0	0	0	0	0	0	0	0	0
Metazoa_SRP	0.384856	0.219922	1.58275	0	1.25156	0.614578	0.727184	1.09357	0.147412	0.343553	0.500939	0.0605879	0.548389	0.464681	0	0.0938555	0.0496779	0.125045	0.233689	0.235207	0.206841	0.316897	0.042054	0	0.472744	0.0476529	0.142766	0.0574456	0.128013	0.907378	0.805334	0.136898	0.144727	0.215808	0.249269	0	0	0.991589	0.26392	0.321936	0.264502	0	0.271027	0.571176	0.0774372	0.22049	0.783254	0.0933921	0
U3	0	0	0	0	0	0	0	0	0.0569902	0	0.0726247	0	0	0.0538945	0	0	0	0	0.0451728	0	0	0	0	0	0	0	0	0.0666264	0	0	0.103782	0	0	0	0	0	0	0	0	0	0	0	0	0	0	0	0	0	0.0554294
SNORD39	0	0	0	0	0	0	0	0	0	0	0	0	0	0	0	0	0	0	0.126831	0	0	0	0	0	0	0	0	0	0	1.72363	0	0	0	0	0	0	0	0	0.515659	0	0	0	0	0	0	0	0	0	0.155629
Metazoa_SRP	0.0647374	0.0616557	2.18314	0.0534886	0.27701	0.057433	0	0.0707506	0.0826547	0.0963161	0.263325	0.25479	0.153743	0.0390824	0.0384881	0.0394691	0.0835642	0	0.229304	0.148368	0.086983	0.266529	0.28296	0.174412	0.0883569	0.0801579	0.300187	0.144945	0.143556	1.52632	0.188148	0.0383799	0.0405746	0.108904	0.0419301	0.0873201	0.311379	0.0362602	0.754706	0.0451279	0.0635606	0.0475803	0	0.0320262	0.097694	0.0463614	0.123518	0.0392742	0.120586
SNORA72	0	0	0.121824	0	0	0	0	0	0	0	0	0	0	0.0894159	0	0	0	0	0	0	0	0	0	0.0997583	0	0	0	0	0	0.873007	0	0	0	0	0	0	0.118733	0	0	0	0	0	0	0	0	0	0	0	0
Y_RNA	0.193571	0	0.477645	0	0	0.515191	0.406391	1.26931	0.617864	0.287995	0.157473	0.15237	0.229853	0.934883	0	0.354049	0.624663	0.104823	0.489745	0	0.390132	0.531299	0	0.260754	0.264196	0.23968	0.718071	0.577868	0	2.28192	0.450065	0.344279	0	0.21709	0	0.130548	0.465527	0.108422	1.46018	0	0.0950262	0.14227	0.340797	0.383046	0.0973716	0.415875	0.861773	0.352301	0.120189
Metazoa_SRP	0	0	0.228095	0	0	0	0.0727757	0	0	0	0	0	0.0411616	0.0418543	0	0.0422683	0	0	0	0	0	0	0	0	0	0	0	0	0	0.953497	0.120895	0	0	0	0	0	0	0	0.047543	0	0	0	0	0	0	0	0	0	0
Y_RNA	0	0	1.46188	0	0	0	0	0	0	0.0979375	0	0	0	0.238442	0	0	0	0	0	0	0.132671	0	0	0	0	0	0	0	0.109479	2.91002	0	0	0	0	0	0.133185	0	0	0	0	0	0	0	0	0	0	0	0	0
Y_RNA	0	0	0	0	0	0	0	0	0	0	0	0	0	0	0	0	0	0	0	0	0	0	0	0	0	0	0	0	0	0.186468	0	0	0	0	0	0	0	0	0	0	0.0931811	0	0	0	0	0	0	0	0
Y_RNA	0.187988	0	1.23698	0	0	0.166777	0.197334	0	0	0	0.917585	0	0	0.907915	0.111763	0	0.242657	0	0.380494	0	0	0	0	0.506465	0	0	0	0.1403	0.208432	2.2161	0	0	0.117822	0	0.243517	0	0.904197	0	0.644574	0	0.0922851	0	0	0.0929991	0.0945628	0	0.239118	0	0.116722
Y_RNA	0.34603	0.164779	1.28077	0.428856	0.888395	2.14891	1.45294	1.70177	0.6627	1.45866	0.844503	0.408566	0.616331	0.731153	0.925757	1.05484	1.56332	0.843221	2.18868	1.32174	0.348702	1.78079	0.567171	1.39838	1.65298	3.42764	0.320908	1.42038	0.191831	4.58908	1.10625	1.74374	0.433753	0.873161	1.23267	1.86695	3.46742	1.55053	1.77971	1.56789	0.50961	0.254323	0.101535	4.79316	2.00172	3.84102	2.31077	0.314889	0.4297
Y_RNA	0	0	1.38329	0	0	0	0	0	0	0	0	0	0	0.126913	0	0	0	0	0	0	0	0	0	0.424777	0.573845	0	0.19496	0.156894	0	4.13036	0.122195	0	0	0.117882	0	0	0	0	0.576651	0	0	0	0	0	0	0	0	0	0
Y_RNA	0	0.365099	0	0	0.820168	0.170047	0.201204	0.209477	0.367084	0.190114	0.311859	0	0.1138	0.231429	0.455819	0.116859	0.247415	0	0.0969887	0	0.515076	0.263045	0.314168	0.387297	0.261606	0.355995	0.177758	0.429152	0.425037	1.50637	0.222827	0.340904	0.120133	0.429922	0.372438	0.258536	0.307309	0.214717	0.131442	0.267228	0	0	0.22497	0.568936	0.289251	0	0.36571	0.348847	0.23802
U2	0	0	0	0	0	0	0	0	0	0	0	0	0	0	0	0	0	0	0	0	0	0	0	0	0	0	0	0	0	0	0	0	0	0	0	0	0	0	0	0	0	0	0	0	0	0	0	0	0
Metazoa_SRP	0	0	1.17807	0	0	0	0.0751749	0	0	0	0.0582594	0.112742	0.0425185	0	0.0425765	0	0	0	0	0	0	0.0982806	0.0391272	0.192939	0.0488714	0	0	0	0	1.40704	0.124881	0	0.0448847	0	0	0	0	0	0.196441	0	0	0	0	0	0	0	0.0910927	0	0.133396
Metazoa_SRP	0	0.068456	1.00505	0.118776	0.123025	0.191303	0.0754513	0.157108	0.0458855	0	0.233894	0.339471	0.640123	0.303751	0.0427331	0.0438223	0.0463904	0.0389232	0.0727415	0.109821	0.28973	0	0.392711	0.338885	0.0981022	0.177998	0.399955	0.214576	0.0398473	1.12977	0.04178	0.042613	0.135149	0	0.0465547	0	0.460963	0.080519	1.03511	0.150316	0.105856	0.0528281	0.0843639	0.071117	0.180782	0.308848	0.36571	0	0.490917
Y_RNA	0	0.365099	0.315308	0.158368	0.328067	0	0	0	0.611807	0.095057	0.15593	0.603503	0.227599	0.231429	0	0	0.371123	0	0.387955	0	0.515076	0	0.104723	0.129099	0.523212	0.23733	0.355516	0.143051	0.212519	0.376591	0.111413	0	0.120133	0	0.124146	0.129268	0	0.214717	0.52577	0.267228	0.188189	0	0.22497	0	0.192834	0.274532	0.487614	0.116282	0
Y_RNA	0	0	0.945925	0	0	0.170047	0.201204	0.209477	0	0	0.467789	0.452628	0.1138	0.231429	0	0	0	0	0.290966	0.146428	0.515076	3.41959	0	0.387297	0.130803	0	0.533274	0.143051	0.212519	2.07125	0	0	0	0.107481	0.372438	0	0.153654	0.107359	0.52577	0	0.0940946	0.140875	0.22497	0.758581	0.289251	0.137266	0	0	0.11901
Metazoa_SRP	0.0641007	0.122099	0.949026	0.0529625	0.548572	0.113736	0.201863	0.420328	0.450129	0.286106	0.208588	0.100914	0.266403	0.232188	0.0381095	0.117243	0.124113	0.104136	0.389227	0.0489694	0.215318	0.131954	0.17511	0.302219	0	0.0793695	0.178341	0.478399	0.319823	0.377826	0.372595	0.15201	0.120526	0.215666	0.207588	0.129692	0.102772	0.107711	0.439578	0.134052	0.0629354	0.0471123	0.037618	0.126845	0.386932	0.459053	0.448445	0.155552	0.199001
Y_RNA	0	0	2.08454	0	0	0	0	0	0	0	0	0	0	0.109286	0	0	0	0	0	0	0	0	0	0.609634	0	0.112073	0.167882	0	0.100356	1.60051	0	0	0	0	0	0	0	0	0	0	0	0	0	0	0	0	0	0	0
Y_RNA	0	0	0.292377	0	0	0	0	0	0	0	0	0	0	0	0	0	0	0	0	0	0	0	0	0.11971	0	0	0	0	0	0.873007	0	0	0	0	0	0	0	0	0	0	0	0	0	0	0	0.127283	0	0	0
Y_RNA	0	0	0	0	0	0	0	0	0	0	0	0	0	0	0	0	0	0	0	0	0	0	0	0	0	0	0	0	0	0	0	0	0	0	0	0	0	0	0	0	0	0	0	0	0	0	0	0	0
SNORA70	0	0	0	0	0	0	0	0	0	0	0	0	0	0	0	0	0	0	0	0	0	0	0	0	0	0	0	0	0	0	0	0	0	0	0	0	0	0	0	0	0	0	0	0	0	0	0	0	0
Y_RNA	0.52368	0	0.430734	0	0.597551	0	0.366478	0	0.111436	0	0.710036	0	0	0	0	0	0	0	0.353316	0	0	0.239559	0	0	0.119124	0	0	0.390835	0	0.171484	0.101466	0	0	0.0978841	0.113062	0	0	0	0	0	0	0	0	0.172713	0	0	0.333058	0	0
SNORA70	0	0	0.492267	0	0	0	0	0	0	0	0	0	0.118444	0.120438	0	0	0	0	0	0	0	0	0	0.134368	0	0	0	0	0.331789	1.95981	0	0	0	0	0	0	0	0	0.136807	0	0	0	0	0	0	0	0	0	0
SNORA70	0	0	0	0	0	0	0	0	0	0	0	0	0	0	0	0	0	0	0	0	0	0	0	0	0	0	0	0	0	0	0	0	0	0	0	0	0	0	0	0	0	0	0	0	0	0	0	0	0
Y_RNA	0	0	0.164089	0	0	0	0.209416	0	0	0	0	0	0	0	0	0	0	0	0	0	0	0	0	0	0	0.123509	0	0	0	1.76383	0	0	0	0	0	0	0	0	0.136807	0	0	0	0	0	0	0	0	0	0
Y_RNA	0.823188	1.764	2.8776	1.02022	3.52241	2.73865	2.16029	1.57439	6.43749	0.612367	1.33935	0.323986	0.366555	1.24241	0	0.87829	1.99235	0.111443	0.312406	0.157218	0.691286	0.847282	0.337318	0.415835	0.702205	0	0.381712	3.68619	0.342267	1.01085	0.717736	0.732046	0.128984	0.2308	0	0.832758	0.164976	2.30539	0.141128	0.143459	0.606167	1.81506	1.93238	1.73076	1.24226	1.32642	1.8324	1.24851	1.02223
Metazoa_SRP	0.51962	0.371163	1.06849	0.160999	0.889379	0.633862	0.409092	0.709856	0.124394	0.064424	0.581239	0.102255	0.539887	0.274486	0.115848	0.0396002	0.544972	0.0351731	0.328666	0	0.130908	0.222846	0.42585	0.743713	0.265951	0.120636	0.361421	0.0969513	0.180041	1.53139	0.453056	0.115522	0.122128	0.109266	0.294486	0.0876102	0.156207	0.291046	0.22271	0.0452778	0.191315	0.238692	0.152472	0.224928	0.130691	0.186062	0.247857	0.0394047	0.0806581
Y_RNA	0	0	1.7342	0	0	0	0.201204	0	0	0	0	0	0.227599	0.115715	0	0	0	0	0.193977	0	0.257538	0	0	0.258198	0.130803	0	1.42206	0.429152	0	5.83717	0	0	0	0.107481	0	0	0.768272	0	0.394327	0	0.0940946	0.140875	0	0	0	0.274532	0	0	0.11901
Y_RNA	0	0.159146	1.09954	0	0	0	0	0	0.106674	0.0828702	0	0	0	0	0	0	0	0.0904881	0	0	0	0	0.0912968	0	0.114033	0	0	0.124711	0	1.80571	0	0	0	0	0	0	0.133955	0	0	0	0	0	0	0	0	0	0	0	0
Y_RNA	0.387143	0.184357	2.0698	0	1.98789	1.20211	0	0	0	0.959982	0.787367	0.609479	0.574632	0.350581	0	0.472066	0.99946	0.104823	0.587694	0.147878	0.390132	1.46107	0	1.56453	0.924686	0.47936	0.718071	1.15574	0.858491	4.94416	0.787615	0.573799	0.485288	1.84526	0.376125	0.130548	0.465527	0	0.663719	0.539747	1.14031	0.711349	0.227198	0.766092	0.876344	2.63388	0.492442	0	0.240377
Metazoa_SRP	0	0.135913	0.176066	0.353728	0.0610636	0.253208	0	0.0779806	0.136652	0.212317	0.290234	0	0.0423634	0.129229	0.169685	0.17401	0.138155	0.0386391	0.252737	0.0545097	0.0958717	0.48961	0.0389844	0.336411	0.146079	0.0441746	0	0	0.237338	0.700955	0.24885	0.21151	0	0.160044	0.0462149	0	0	0	0.538242	0.298437	0.0350279	0.0524425	0.251244	0.31769	0.358924	0.408792	0.363041	0.216438	0.132909
RAET1E-AS1	0.969457	3.18541	2.89719	5.40677	1.21683	1.13243	1.17031	1.43033	3.3523	1.33017	0.99898	1.62796	2.05291	2.36058	7.58883	5.47713	1.75195	4.18235	0.466027	7.3444	2.49663	1.47457	3.14272	1.27328	1.99577	3.39108	4.13573	2.15853	2.19456	1.90474	3.63465	3.81249	2.12664	1.92079	2.98258	2.82232	1.2305	5.9278	2.16065	1.94855	2.76032	5.30831	3.05328	1.80649	1.15413	2.92751	4.2235	7.1949	3.72197
Y_RNA	0	0	0.156124	0	0	0.673583	0	0	0.121173	0.188268	0	0	0	0	0	0.115725	0	0.205575	0.192094	0	0	0	0	0	0	0.117513	0	0.141662	0.210455	0.74587	0	0	0	0.106437	0	0	0	0	0.260333	0	0.0931811	0.139507	0	0.187804	0	0.4078	0	0	0
Y_RNA	0	0	0.853844	0	0	0	0	0	0.2209	0	0.563002	0	0.205444	0.417802	0	0	0	0	0.0875473	0	0	0	0	0	0.11807	0	0	0.129125	0.0959155	3.22935	0	0	0	0.291054	0	0	0.277394	0	0.237294	0	0	0	0	0	0	0	0.33011	0	0
Y_RNA	0	0	0	0	0	0	0	0	0.244723	0	0	0	0	0	0	0	0	0	0.0969887	0	0	0	0	0.258198	0.392409	0.118665	0.177758	0	0.106259	0.564887	0	0	0	0	0.248292	0	0	0	0.394327	0	0.0940946	0	0	0.0948226	0.0964169	0	0.121903	0	0.23802
Metazoa_SRP	0	0.132527	0.286134	0	0	0	0	0.152076	0.0888317	0	0	0.164299	0	0.0420032	0	0.0424187	0.0449046	0.0376766	0.0352059	0	0	0.0477413	0.152053	0.187446	0.0949601	0.0430742	0	0	0.038571	0.956891	0.0404418	0	0.0436068	0.0780286	0	0	0	0.0389701	0.333985	0	0	0.0511361	0.0408309	0.0344196	0.104995	0	0.0442496	0	0
Y_RNA	0	0	1.26123	0.316736	0.492101	0.170047	0.603611	0.418954	0	0	0.623718	0.150876	0.455198	0.347144	0.22791	0	1.48449	0.20759	0.290966	0.146428	0.386307	0.52609	0.209446	0.645495	0	0	0.177758	0.286102	0.743815	0.941479	0.557066	0	0	0.214961	0.248292	0	0.768272	0.214717	1.97164	0.267228	0.188189	0.422625	0.22497	0	0.192834	0.274532	0.243807	0.116282	0
Y_RNA	0	0	0	0	0	0	0	0	0	0	0	0	0	0	0	0	0	0	0	0	0	0	0	0	0	0	0	0	0	0	0	0	0	0	0	0	0	0	0	0	0	0	0	0	0	0	0	0	0
Y_RNA	0	0	0.268012	0	0.557714	0.14454	0	0	0.104007	0	0	0.128244	0	0	0	0	0.315455	0.176452	0.164881	0	0	0	0	0.329202	0.111182	0	0	0.121593	0	1.28041	0.284104	0	0	0.182717	0	0	0	0	0	0	0	0.239487	0	0	0.163909	0.116676	0	0	0.101159
Y_RNA	0	0	1.10358	0	0	0	0	0	0	0	0	0	0	0	0	0	0	0	0.193977	0	0	0.131523	0.104723	0.516396	0	0	0	0	0	1.31807	0	0	0	0.107481	0	0	0.307309	0	0.262885	0	0	0	0	0	0	0	0	0	0
Y_RNA	0.191674	0	1.89185	0	0.656135	0	0.402407	0	0.244723	0	0.15593	0.150876	0.455198	0.115715	0	0.116859	2.22674	0.103795	0.193977	0.146428	1.28769	1.05218	0.104723	0.258198	0.392409	0	1.77758	0.715254	0.531297	0.941479	0.222827	0.795443	0.240265	0.429922	0	0	0.153654	0	0.394327	0.133614	0	0.140875	0.22497	0.379291	1.25342	1.09813	0.609517	0	0.23802
Y_RNA	2.1926	4.17646	0.901723	0	2.5019	6.64613	3.83603	0.798754	0.233287	7.7929	3.27015	1.29443	2.49508	2.86799	1.62945	1.33678	1.53305	0.692615	0.27737	1.39586	0.73651	3.13442	0.499146	2.46133	1.49629	2.03616	0.847257	4.50008	2.63364	8.61585	0.531035	2.05817	0	6.14749	0.591724	1.3555	3.07596	0.307026	8.14452	2.16529	0.0896977	1.34292	0.214458	2.25979	9.19115	4.97236	8.59932	0.886789	0.453796
LINC01605	0.0385362	5.63984	0.348662	2.31372	0.0219861	0.011396	0.0539363	0	0.590422	0.0828158	0.114949	1.6178	4.16408	3.09419	4.79599	0.69701	1.17726	3.99973	0.844987	1.1187	4.91031	2.99685	0.105273	3.45208	1.30614	0.938406	2.72803	1.0929	7.63392	1.56476	3.97969	3.26703	7.02847	11.8058	5.83225	1.03958	1.01945	2.15127	1.03064	3.09823	3.3926	1.28398	2.16353	3.56501	3.63141	0.827925	2.22213	6.17977	3.16636
Y_RNA	0	0	2.398	0	0	0	0	0	0	0	0	0	0	0	0	0	0	0	0	0	0	0	0	0.346529	0	0	0	0	0	2.0217	0	0	0	0	0	0	0	0	0.117606	0	0	0	0	0	0	0	0	0	0
Y_RNA	0	0	0	0	0	0	0	0	0	0	0	0	0	0	0	0.129561	0	0	0.107531	0	0	0	0	0.286263	0.145021	0	0	0	0	0.626288	0	0	0	0	0	0	0	0	0.437189	0	0	0	0	0	0	0	0	0	0.131946
Y_RNA	0	0	0	0	0	0	0	0	0	0	0	0	0	0	0	0	0	0	0	0	0	0	0	0	0	0	0	0	0	0	0	0	0	0	0	0	0	0	0	0	0	0	0	0	0	0	0	0	0
Y_RNA	0	0.184357	0.796075	0	0.496973	0.515191	0.406391	0	0	0.0959982	0.157473	0	0.804484	0.934883	0	0.118016	0.124933	0.419292	0.097949	0.147878	0.520175	0	0.211519	0	0.396294	0.35952	0	0.722336	0.214623	2.09176	0.225033	0.11476	0.363966	0.108545	0.376125	0	0.310351	0.433687	0.265488	0.134937	0.475131	0.28454	0.113599	0.383046	0.194743	0.5545	0.861773	0.117434	0.480754
Y_RNA	0	0.19	0.328178	0	0.170729	0	0.209416	0	0.127356	0	0.162294	0	0	0.240875	0	0.243258	0.257514	0.216064	0.201895	0.304809	0	0.273782	0.108997	0.537473	0.544567	0.123509	0.370027	0.14889	0	1.56785	0	0	0.375108	0.223735	0.129213	0	0.319852	0.111741	0.273615	0.278135	0	0.439875	0.234153	0.0986929	0	0	0.380637	0	0.247735
Y_RNA	0.191674	0.547648	0.315308	0	0	0	0	0.209477	0	0	0	0	0	0.115715	0	0	0	0	0	0	0	0	0	0.129099	0	0	0	0	0	0.188296	0.111413	0.113635	0	0.107481	0	0	0.153654	0.107359	0.657212	0	0	0	0	0	0	0.137266	0	0	0
U8	0	0	0	0	0	0	0	0	0	0.145802	0	0	0	0	0	0	0	0	0	0	0	0	0	0.0990083	0	0	0	0	0	0	0	0	0	0	0	0	0	0	0	0	0	0	0	0	0	0	0	0	0
BMS1P4	0.147962	0.291232	0.657184	0.171153	0.70066	0.262534	0.434892	0.539018	0.289667	0.229921	0.553699	0.295053	0.187408	0.404943	0.486752	0.22853	0.432915	0.235032	0.474178	0.527496	0.291582	0.886683	0.420371	0.611234	0.343308	0.244275	0.466547	0.441711	0.486691	0.532966	0.504564	0.309944	0.185472	0.47016	0.562227	0.199576	0.458637	0.254151	0.744089	0.48821	0.116218	0.173997	0.324175	0.336711	0.486268	0.791184	0.583439	0.221418	0.34298
Y_RNA	0.193571	0.184357	1.43294	0.319872	1.32526	0.343461	0.812782	0.423103	0.123573	0.287995	0.157473	0	0.344779	0.233721	0.230166	0	0.624663	0	0.293847	0.295756	0.260088	0.398474	0	0.912641	0.66049	0.11984	0	0.144467	0.214623	0.76064	0.337549	0	0.242644	0.651269	0.877626	0.522192	0.310351	0.433687	1.06195	0.134937	0.285079	0	0.795192	0.766092	0.194743	0.27725	0.246221	0	0.600943
SNORA72	0	0	0	0	0	0	0	0	0	0	0	0	0	0	0	0	0	0	0	0	0	0	0	0	0	0	0	0	0	0.29777	0	0	0	0	0	0	0	0	0	0	0	0	0	0	0	0	0	0	0
Y_RNA	0	0	0.157654	0	0	0	0	0	0	0	0	0	0	0	0	0	0	0	0	0	0	0	0	0	0	0	0	0	0	0.753183	0	0	0	0	0	0	0	0	0.394327	0	0	0	0	0	0	0	0	0	0
U8	0	0	0	0	0	0.129439	0	0	0	0	0	0	0	0	0	0	0	0	0	0	0	0	0	0	0	0	0	0	0	0.286659	0	0	0	0	0	0	0	0	0.100053	0	0	0	0	0	0	0	0	0	0
Y_RNA	0	0	0.162432	0	0.338009	0.1752	0	0.215825	0	0.195875	0.160655	0	0	0.238442	0	0.120401	0.254913	0	0	0	0.132671	0.135508	0	0.532044	0.134767	0.366783	0.366289	0.884314	0.109479	0.970008	0.114789	0	0	0.44295	0.127908	0	0.474932	0.110612	0.135426	0.137663	0.096946	0	0	0	0	0.424277	0.125597	0.119806	0.245233
Y_RNA	2.07618	0	2.41922	0	4.29391	0.920961	3.81396	1.51269	0	0	2.67426	0	0.102722	0.10445	0	0	0.223331	0	0.0875473	0	0.116234	0	0	0.116532	0.23614	0.107114	0	0.258251	0	2.54949	0	0	0	0	0	0	0	0	0.118647	0	0	0	0	0	0.0870312	0.247808	0	0	0.21485
Y_RNA	0	0	0	0	0	0	0	0	0	0.0969582	0.159048	0.307787	1.04468	0.236058	0	0.595983	0	0	0	0	0	0	0	0	0.400257	0	0	0	0	0.384123	0.113642	0	0	0	0	0.39556	0	0	0	0	0	0.143692	0	0.193438	0	0.560045	0	0	0.12139
Y_RNA	0.387143	0	1.43294	0	0.662631	0.515191	1.01598	0.634654	0.494291	0.191996	0.629894	0	0.689558	0.233721	0.115083	0	0.624663	0	0.587694	0.147878	0	0.796949	0	0.130377	0.528392	0.23968	0.179518	0.433401	0	1.52128	0.225033	0	0	0.325634	0.501501	0.130548	0.465527	0	0.796463	0.269874	0.285079	0	0	0	0.486858	0.5545	0.492442	0.234867	0
Metazoa_SRP	0.0693288	0.198085	0.74131	0	0.0593313	0.123013	0.363879	0.0757684	0.0885167	0.0687647	0.1128	0.0545721	0.205808	0.0837085	0	0.0845366	0.134236	0.0375429	0.105243	0	0	0.190288	0.113635	0.420258	0.0946234	0.128764	0.0642954	0.206967	0	1.9751	0.0805968	0.0411019	0	0	0.314327	0	0.222308	0	0.095086	0	0.0340342	0.10191	0.0813723	0.0342975	0.104623	0.347546	0.264556	0	0.34437
SNORA74	0	0.206889	0.178675	0	0.0929524	0	0.228031	0	0	0	0	0	0	0.459002	0.0645744	0.132441	0.210303	0	0.109921	0	0	0	0.178029	0.0731561	0.148243	0.134487	0.100729	0	0	0.106701	0.0631342	0.128786	0	0	0.0703494	0	0	0.121673	0.0744841	0.0757145	0.0533203	0	0.127483	0.268664	0.0546363	0.155568	0.0690786	0.131787	0.269756
Y_RNA	0	0	0.402018	0	0	0	0	0	0.416029	0	0	0	0.0967297	0	0.290585	0	0.210303	0	0	0	0	0.111794	0.267043	0	0	0	0	0	0.180641	0.320103	0	0	0	0	0	0	0	0	0	0	0	0	0	0	0	0	0	0	0
Y_RNA	0	0	3.15308	0	0.656135	0.170047	0.402407	0	0.489445	0.190114	0.779648	0	0.1138	0.347144	0	1.98661	0	0.20759	0.0969887	0.146428	0.386307	0.394568	0.523614	0.387297	1.17723	0.474661	0	2.00271	1.16885	3.57762	0.222827	0	0.360398	0.107481	0.372438	0	0.614618	0	0.52577	0.133614	0.658662	0.140875	0.337456	0.284468	0	0.823596	0.487614	0.116282	0.714061
SNORA70	0	0	0	0	0.123025	0	0.301805	0	0	0	0	0	0	0	0	0	0	0	0	0	0	0	0	0	0.0981022	0	0	0	0	0.423665	0	0	0	0	0	0.096951	0	0	0	0	0	0.105656	0	0	0	0	0	0	0
SNORA63	0	0	0.261475	0	0	0	0	0	0	0	0	0	0	0	0	0	0	0	0	0	0	0	0	0	0	0	0	0	0.0881175	0.312295	0	0	0	0	0	0	0	0	0	0	0	0	0	0	0	0	0	0	0
Y_RNA	0	0	0	0	0	0	0	0	0	0	0	0	0	0	0	0	0	0	0	0	0	0	0	0	0	0	0	0	0	0	0	0	0	0	0	0	0	0	0	0	0	0	0	0	0	0	0	0	0
Y_RNA	0	0	0.788271	0.158368	0	0	0.603611	0.628432	0.122361	0.095057	0.311859	0.150876	0.341399	0.115715	0.341865	0.350578	1.6082	0.726567	0.290966	0.292856	1.54523	1.97284	0.837782	0.258198	0.784817	0.118665	1.2443	0.715254	0.425037	1.50637	0.557066	0.113635	0.360398	0.322442	0.496584	0.387804	0.153654	0.107359	1.05154	0.267228	0.0940946	0	0	0.284468	1.06059	0.549064	0.121903	0	0
Metazoa_SRP	0	0.0639864	1.21572	0	0.114993	0	0.14105	0	0.128669	0	0.0546557	0	0.199443	0.121679	0	0	0	0.0727637	0	0.0513253	0.0451355	0.184403	0.146828	0.316758	0	0.0831879	0.249227	0	0.0372455	1.98002	0.117156	0	0.0842167	0.150694	0.130545	0	0.107716	0	0.368581	0	0	0.0987577	0.118283	0	0.202774	0.0481138	0.170916	0	0
Metazoa_SRP	0.284996	0.0542858	1.92219	0.28257	0.878034	0.606814	0.658164	0.872109	0.618585	0.593621	0.510067	0.269201	0.575302	0.309697	0.101662	0.104254	1.39793	0.0925986	1.12484	0.391898	0.842441	0.508452	0.280279	0.652646	0.505669	0.38817	0.422887	0.680638	0.379188	1.34387	0.728896	0.168961	0.0714491	0.351584	0.406098	0.115324	0.502625	0.255407	0.586318	0.397336	0.111926	0.251357	0.267603	0.253782	0.831491	0.571475	1.37754	0.138318	0.318517
U3	0.0935441	0	0.384706	0	0.400274	0	0.294585	0	0.298585	0.0463915	0.456597	0	0.333231	0.16942	0	0.0570318	0.120748	0	0.189337	0	0.125688	0.128376	0.0511087	0.378032	0.0638368	0	0.260258	0.418885	0	0.82706	0.0543739	0.0554581	0	0	0.060588	0.126175	0.0749892	0.157185	0	0	0.0459218	0.0687524	0.0548971	0.0462771	0	0.334955	0.475948	0.0567503	0.232326
U2	0	0	1.86198	0	1.05672	0	0	0	0.262755	0.102061	0.334838	0	0	0	0.122352	0.12547	0	0	0	0.314435	0	0.141214	0	0.277223	0	0.127409	0	0.153591	0.114089	1.41519	0.119623	0	0	0	0.133294	0	0	0	0.423383	0	0	0.151255	0.120774	0	0	0.442141	0	0	0
SNORA62	0	0	1.26123	0	0	0	0	0	0	0	0	0	0	0	0	0	0	0	0	0	0	0	0	0.516396	0.0872019	0	0	0	0	1.2553	0	0	0	0.0716537	0	0	0	0	0.438142	0	0	0	0	0	0	0.0915106	0	0	0.0793401
U1	0	0	0	0	0.095065	0	0	0	0	0	0	0	0	0	0	0	0	0	0	0	0	0	0	0	0	0	0	0	0	0.109126	0	0	0	0	0	0	0	0	0	0	0	0	0	0	0	0	0	0	0
SNORD81	0	0	0	0	0	0	0	0	0	0	0	0	0	0	0	0	0	0	0.650845	0	0	0	0	0.519793	0	0	0	0	0	0.758138	0	0	0	0	0	0	0	0	0	0	0	0	0	0.127262	0.129402	0	0	0	0
Metazoa_SRP	0.0618693	0.235697	1.78109	0.153357	0.635371	0.329331	0.454618	0.540929	0.197482	1.13527	0.805307	0.146101	0.808121	0.485562	0.147132	0.0754409	0.439241	0.0335035	0.0313065	0.0945295	0.166259	0.084907	0	0.291698	0.633318	0.153213	0.114755	0.646445	0.102897	1.09402	0.14385	0.183398	0.155108	0.242852	0.0801449	0.166903	0.148792	1.38615	1.61225	0.560671	0.212606	0.454723	0.145234	0.153037	0.560195	0.265844	0.472183	0.262739	0.422561
HERC2P7	0.0257585	0	0.0423734	0	0	0	0.0270392	0.0281511	0.131551	0.0255489	0.020955	0.0202758	0	0	0	0.0314088	0	0	0	0.0196781	0	0	0.0140734	0.0520478	0.0175783	0.0318942	0	0.0384484	0	0.0759137	0	0	0	0.014444	0.0333673	0.017372	0	0.0144277	0.0176642	0.071824	0	0.0189318	0	0	0	0	0.0327646	0	0.0479804
Y_RNA	0.575021	0	0.630617	0	0.164034	0.170047	0	0	0.367084	0.285171	0	0	0.227599	0.462859	0.113955	0.116859	0.247415	0	0	0.146428	0	0	0.837782	0.516396	0	0	0	0.143051	0	2.44784	0.222827	0.454539	0.240265	0.322442	0.124146	0.129268	0	0.214717	0.131442	0	0.0940946	0.422625	0.112485	0	0.385668	0.274532	0.243807	0	0
Y_RNA	0	0	0.306299	0	0	0	0	0	0	0	0	0	0.442193	0	0.110699	0	0.120173	0	0.0942176	0	0	0.127765	0	0.627052	0	0	0	0	0.103223	0.548748	0	0	0	0	0	0	0	0.104291	0	0.129796	0.0914062	0	0	0	0	0.266688	0.947364	0	0.11561
Metazoa_SRP	0	0	0.636288	0.0581063	0	0.124783	0.0738229	0.0768586	0	0	0.0572116	0.0553573	0	0.0849129	0	0	0	0	0	0	0	0.0482565	0.0384235	0.142102	0.19197	0	0.260882	0	0	0.829043	0	0	0	0	0.0910999	0	0.394638	0	0.241135	0	0	0	0.0825431	0	0	0	0.0447272	0	0
Y_RNA	0.197482	0.188081	0.649726	0.326335	1.85905	0.875998	0.621902	0.8633	0.252139	0.489688	1.28524	0.621791	0.703489	1.54988	0.352224	0.361202	1.14711	0.320822	1.39899	0.452596	0.132671	1.89711	0.107896	0.665056	0.4043	0.122261	0.366289	1.32647	1.64219	0.582005	1.72184	1.28786	0	1.66106	0.127908	0.133185	0.791553	0.221224	1.48968	0	0.48473	0.290288	0.579469	0.683872	0.596032	2.54566	1.00478	0.119806	0.490466
7SK	0	0	0	0	0	0	0	0	0	0	0	0	0	0	0	0	0	0	0	0	0	0	0	0	0	0	0	0	0	0	0	0	0	0	0	0	0	0	0	0	0	0	0	0	0	0	0	0	0
Y_RNA	0	0	0	0	0	0	0	0	0.222872	0	0	0	0	0	0	0	0	0	0	0	0	0	0	0	0	0	0	0	0	0.171484	0	0	0	0	0	0	0	0	0	0	0	0	0	0	0	0	0	0	0
Y_RNA	0	1.20685	1.34006	0.29914	0.619683	0.1606	0.380051	0	0.115563	0.44888	0.294534	0.142494	0.859819	0.437144	0.322872	0	0	0	1.46561	0.968052	0	4.22334	0.0989049	0.487707	0.61768	0.560363	0	2.16166	0.301068	3.91237	1.26268	1.07322	0.113459	0.812076	0.820743	0.610432	0.72559	0.506972	1.61382	1.51429	0.177734	0	0.849888	2.86575	0.819544	1.68532	1.4967	0.329467	0.561993
Y_RNA	0	0	0	0	0	0	0	0	0	0	0	0	0	0	0	0	0	0	0	0	0	0	0	0	0	0	0	0	0	0.171484	0	0	0	0	0	0	0	0	0	0	0	0	0	0	0	0	0	0	0
Y_RNA	0	0	0	0.316736	0	0	0	0	0	0.095057	0.15593	0.150876	0	0	0	0	0.247415	0.103795	0	0	0	0.263045	0	0	0	0	0	0	0	0.941479	0	0	0	0	0	0	0	0.214717	0.131442	0	0	0	0.112485	0	0	0.549064	0.121903	0	0.23802
Y_RNA	2.1723	1.44822	2.1441	1.0769	1.85905	3.66167	3.19243	1.18704	0.970733	1.40051	0.883601	4.95879	2.96638	0.655717	0.645744	1.05952	2.24323	0.705807	6.04563	2.32333	3.50251	2.08683	1.54292	14.3386	1.0377	5.37949	0.604377	3.40461	2.04726	7.25566	1.26268	0.64393	0.408451	2.55804	0	1.75804	3.13455	2.31179	0.893809	0.908574	0.213281	1.75624	2.03973	2.79411	1.74836	3.26693	4.28287	0.922507	4.99049
Y_RNA	0	0	0	0	0	0	0	0	0	0	0.163967	0	0	0	0	0	0	0	0	0	0	0	0	0	0	0	0	0	0	0.990008	0	0	0	0	0	0	0.323149	0	0.276436	0	0	0	0	0	0	0	0.128187	0	0
SNORA62	0	0	0	0	0	0	0	0	0	0	0	0	0	0	0	0	0	0	0	0	0	0	0	0	0	0	0	0	0	0	0	0	0	0	0	0	0	0	0	0	0	0	0	0	0	0	0	0	0
Y_RNA	0	0	0	0	0	0	0	0	0	0	0.143287	0	0	0	0	0	0	0	0	0	0	0.241717	0.0962318	0.118632	0	0	0	0	0	0.519085	0.409519	0.104421	0	0.296298	0	0	0	0	0.120785	0.12278	0.0864653	0.129453	0	0.0871343	0.0885994	0	0	0.213708	0
Y_RNA	0	0.351321	0.151705	0	0.157844	0.16363	0	0.201572	0.117744	0.09147	0	0.145182	0.219011	0	0	0	0	0.0998784	0	0	0.371729	0	0.201542	0.496909	0.629335	0	0	0.412958	0.10225	3.44261	0.214418	0	0	0	0.477845	0	0.147856	0	0.505929	0	0.181088	0.135559	0	0	0.371114	0	0.70382	0.223789	0.229038
Y_RNA	0.880663	0	1.88333	0.58211	0.602935	0.312518	0.739559	0.384985	0.33732	0.786147	1.00301	0.277285	1.35944	3.18997	0.628292	0.859074	0.454709	0.381518	0.623873	0	1.18328	0.362576	0.288695	0.593158	1.20197	0.763305	0.816725	0.65726	1.26937	1.2112	0.716658	1.14863	0.883137	0.691362	0.34224	0.831508	0.988371	0.690578	1.69099	0.859462	0.172931	0.258905	0.103365	0.871343	0.885994	1.63977	1.12019	0.961687	0.874886
U7	0	0	1.25631	0	0.261429	0	0.641336	0	0	0.151497	0	0	0	0	0	0.186245	0	0	0	0	0	0	0	0.823006	0.416934	0.189123	0	0.227987	0.169351	3.60116	0	0.181105	0	0.171297	0	0	0.244887	0.171103	0.628459	0.212947	0	0	0	0.302247	0	0	0	0.185325	0
Y_RNA	0.191674	0	0	0	0	0.170047	0	0	0	0	0	0	0.1138	0	0	0	0.123708	0	0	0	0.128769	0.131523	0	0	0	0	0	0	0	1.31807	0	0	0	0	0	0	0.153654	0	0.131442	0	0	0	0	0	0	0	0	0	0.11901
Metazoa_SRP	0	0	0.643229	0	0.0669257	0	0	0	0	0	0	0	0	0.0472116	0	0	0	0	0	0	0	0	0	0.105345	0	0.0968307	0.0725252	0	0	1.07555	0	0	0	0	0	0	0	0	0.214514	0.0545144	0	0	0	0	0	0	0	0	0
Y_RNA	0	0	1.26123	0	0	0	0.402407	0	0.367084	0	0.311859	0	0.1138	0.462859	0	0	0	0	0.0969887	0.146428	0	0	0	0.258198	0	0	0	0.143051	0.212519	1.50637	0	0	0	0	0.124146	0	0.307309	0	0.131442	0	0.376378	0.140875	0.22497	0.0948226	0	0.411798	0	0	0.23802
U2	0	0	0	0	0	0	0	0	0	0	0	0	0	0	0	0	0	0	0	0	0	0	0	0	0	0	0	0	0	0	0	0	0	0	0	0	0	0	0	0	0	0	0	0	0	0	0	0	0
Y_RNA	0	0	0.349581	0	0	0	0	0	0	0	0	0	0	0	0	0	0	0	0	0	0	0	0	0.143132	0	0	0	0	0	0.626288	0	0	0	0	0	0	0	0.119028	0.14573	0	0	0	0	0	0	0	0	0	0
Y_RNA	0	0	0.472962	0	0	0	0	0	0	0	0	0	0	0	0	0	0.123708	0	0	0.146428	0.128769	0	0.418891	0.258198	0	0	0.177758	0	0	0.376591	0	0.113635	0	0	0	0	0.307309	0	0.788655	0	0	0	0	0	0	0	0	0	0.11901
Metazoa_SRP	0	0	0.233054	0	0	0	0.0743578	0	0	0	0	0	0	0.0427641	0	0.0431872	0	0	0.0358437	0	0	0	0.0774038	0	0	0.087709	0	0	0.0392698	0.765463	0	0.0419954	0	0	0.04588	0	0	0	0	0	0.0347741	0	0.0415706	0	0	0.0507287	0	0	0.043982
Metazoa_SRP	1.66389	0.0660285	1.71072	0.171846	0.771307	0.430544	0.50943	0.227305	0.354067	0	0.733201	0.109144	0.0411616	0.0837085	0	0	0.0447453	0.0375429	0.105243	0.0529633	0.372608	0.23786	0.189392	0.233477	0.141935	0.0429214	0.257182	0.103484	0.115303	0.544856	0	0	0.173809	0.116628	0	0	0.166731	0	0.095086	0.144985	0	0.152864	0.162745	0.0342975	0.383616	0.297896	0.0440927	0.0420596	0.0860925
Metazoa_SRP	0.15274	0	0.565338	0	0.196071	0.203259	0	0.250391	0.195013	0	0.434897	0.420802	0.136026	0.18442	0.0454039	0	0.147869	0.0413559	0	0	0.153919	0.209614	0.0417255	0.0514379	0.364817	0.236403	0.354127	0.0569968	0.0846754	1.27541	0.0887824	0.226382	0.143596	0.0856486	0.296786	0.0515052	0	0.256654	0.733202	0	0.0749816	0.0561299	0.179273	0.113343	0.345745	0.218768	0.145713	0.0463313	0.237091
Y_RNA	0.365434	0.870095	2.40459	0.150968	0.781843	0.486302	0.575404	0.399377	0.349931	0.543691	0.594572	0	0.108482	0.330922	0	0	0	0	0.369826	0.558343	0	0.75226	0.399317	0.738398	0.623453	0.5656	0.338903	0.136366	0.303882	3.41044	0.212414	0	0.458076	0.922123	0.118345	0	0.585897	0.614052	2.88191	0	0.179395	0	0.321687	0.451958	0.735292	0.523407	0.348621	0.554243	0.226898
U8	0.447726	0.284275	3.19159	0.246619	1.14949	0.794417	0.783311	0.163104	1.33383	0.814152	0.607054	0.117476	0.0886073	0.540591	0.0887282	0.363959	0.096322	0.161635	0.151036	0.456051	0.401051	0.409628	0.24462	0.402079	0.611079	0.554375	0.138407	0.556915	0.413681	1.31951	0.520496	0.0884789	0.0935383	0.0836872	0.0966633	0.503257	0.598196	0.334369	1.73986	0.312106	0.146529	0	0.350336	0.221494	0.750727	0.748152	0.854255	0.362162	0.648651
CLCA4-AS1	0	0.570729	0.123224	2.56848	0	0.0332275	0	0	0	0	0.030469	0.058963	0.0667101	0.113055	0	0.114173	0.241728	0.0202818	0.0189518	0	0.0754852	0.565396	0.675282	0.0252262	0.230033	0.139125	0.659952	0.978336	0.0415266	0.367934	2.83015	0.133227	0.140845	0	0.0485168	0	0	0.23076	0.102737	0	0	0.330328	1.09899	0.166757	0.0942005	0.751018	0.762247	0.0454437	0.0232549
Y_RNA	0	0	0.335015	0	0	0	0	0	0	0.50499	0	0	0.120912	0.122947	0	0	0.131439	0	0.103051	0.15558	0.136817	0.139743	0.111268	0	0	0	0	0.455974	0	0.200064	0	0	0	0	0	0	0.163258	0	0.698288	0	0	0	0	0	0.102443	0	0	0	0
Y_RNA	0.173015	0	0.853844	0.142952	1.03646	0.920961	0.181617	0.189086	0.4418	0.171607	0.985254	0.544755	1.54083	0.731153	0.720033	0.210967	0.669992	0.374765	0.437737	0.396522	1.16234	0.356159	0.472643	0.932255	1.06263	0.642682	0.160454	0.645627	0.86324	1.69966	0.100568	0.71801	0.325315	0.0970179	0.224122	0.583422	1.52567	0.678355	0.949177	0.120607	0.594545	0.381484	0.203071	0.941513	0.261094	2.35417	2.42081	0.73474	0.537126
U7	0	0	0.263618	0	0	0	0	0	0	0	0	0	0	0	0	0	0	0	0	0	0	0	0	0	0	0	0	0	0	0.944565	0	0	0	0	0	0	0	0	0.439578	0	0	0	0	0	0	0	0	0	0
Y_RNA	0.3342	0.318291	3.02373	1.79484	2.57407	2.81667	5.96388	1.09573	1.92013	1.6574	1.90314	1.44686	1.88499	1.21055	0.298036	0.203755	3.01974	0.723905	1.52198	1.02124	0.33678	2.17855	1.00426	3.60153	1.25437	1.34487	0.774842	1.99537	1.66745	3.2831	2.6225	1.78319	0.209462	2.34253	0.974068	0.22539	1.60746	0.561569	3.20854	1.51429	0.492187	0.491256	0.392256	1.73598	1.84923	3.94904	3.82589	1.01374	0.83002
Y_RNA	1.0568	1.17424	7.38844	0.58211	3.16541	1.56259	1.10934	0.76997	0.899521	1.2229	2.43587	0.554571	1.46402	1.16966	0.733007	0.429537	3.06929	0.381518	2.22812	0.403667	0.946625	1.81288	0.962318	1.54221	0.600986	0.327131	0.816725	2.10323	0.195287	0.346057	1.5357	0	0.331176	2.37038	0.5704	0.237574	0.564784	0.098654	0.96628	0.491121	0.345861	0.517811	0.930283	0.348537	1.68339	1.76591	1.00817	0.641124	0.874886
Y_RNA	0	0	0	0	0	0	0	0	0	0	0	0	0	0	0	0	0	0	0	0	0	0	0	0	0	0	0	0	0	0.339932	0	0	0	0	0	0	0	0	0	0	0	0	0	0	0	0	0	0	0
Y_RNA	0.34912	0	1.57936	0	0.597551	1.23891	0.916195	0.381548	0.445745	0.0865698	1.13606	0	0	0.421532	0	0.106425	0.337987	0	0.176658	0.266708	2.81452	0.119779	0	0.823006	0.119124	0.54035	0	0.260557	0	1.54335	0	0.206977	0	0	0	0	1.11948	0	0.478826	0.121684	0	0	0.102442	0.604494	0	0.62505	0.222038	0	0
Metazoa_SRP	0	0	0.74131	0.0572821	0	0	0	0	0	0	0	0.0545721	0.0823231	0.251126	0	0.0422683	0.0447453	0	0.035081	0.15889	0	0.047572	0.0378785	0.0933908	0	0.0429214	0.192886	0	0	0.749177	0	0.0822038	0	0.038876	0	0.0467565	0	0.0388319	0.047543	0	0.102103	0.0509548	0	0.0342975	0	0.0496494	0	0	0.129139
Y_RNA	0	0.202392	3.32102	0	0	0	0	0	0	0	0	0	0	0	0	0	0	0	0	0	0	0	0	0.143132	0	0	0	0.1586	0	2.29639	0	0	0	0	0	0	0	0	0	0	0	0	1.12241	0	0	0	0.135154	0	0
U3	0	0	0	0	0	0	0	0	0	0	0.0757372	0	0.110548	0	0	0	0	0	0	0.0711222	0	0	0	0.12541	0	0	0	0	0	0.0914579	0.10823	0	0	0	0.0602995	0	0	0.0521457	0	0	0	0	0	0	0.0468311	0.133344	0	0	0.0578049
SNORA74	0	0	0.417681	0.209786	0	0.112628	0.266529	0	0	0.0629598	0.206556	0.199862	0.376869	0.0766422	0	0	0	0	0.0642393	0	0.170577	0.0871124	0	0.769564	0.346543	0	0.117736	0	0.140759	1.99545	0	0.150529	0.0795683	0.0711884	0	0	0.305313	0	0.783534	0	0	0	0	0	0.0638606	0.0909164	0.0807412	0	0.47295
Metazoa_SRP	0	0	0.120908	0	0.0629001	0	0	0	0	0	0	0	0	0	0	0	0	0	0	0	0	0	0	0	0	0	0	0	0	0	0	0	0	0	0	0	0.0589201	0	0.0504027	0	0	0	0	0	0	0	0.0467449	0	0
7SK	0.0782028	0	0	0	0	0	0	0	0	0	0	0	0	0	0	0	0	0	0	0	0	0	0	0.0526724	0	0	0	0	0	0	0	0	0	0	0	0	0	0	0.0536285	0	0	0	0	0	0	0	0	0	0
Y_RNA	0	0	0	0	0	0	0	0	0	0	0	0	0	0.347144	0	0	0.123708	0	0	0	0	0	0	0	0	0	0	0	0	0.188296	0	0	0	0.107481	0	0	0	0	0.131442	0	0	0	0	0	0	0	0.121903	0	0
Y_RNA	0	0	0	0	0	0	0	0	0	0	0	0	0	0	0	0	0	0	0	0	0	0	0	0	0	0	0	0	0	0.932338	0	0	0	0	0	0	0	0	0	0	0	0	0	0	0	0	0	0	0
7SK	0	0.0744801	0	0.0646142	0	0	0	0	0	0	0	0	0	0	0	0	0	0	0	0	0	0	0	0	0	0	0	0	0	0	0	0	0	0	0	0	0	0	0	0	0	0	0	0	0	0	0	0	0
Y_RNA	0	0	0	0	0	0	0	0	0	0	0	0	0	0.115715	0	0	0.123708	0	0.193977	0	0	0.131523	0	0.129099	0.261606	0	0	0.143051	0	0.376591	0.111413	0	0.120133	0.214961	0.124146	0	0	0	0.262885	0.400842	0	0	0	0	0.0964169	0.411798	0	0	0.11901
Y_RNA	0	0	0	0	0	0	0	0	0	0	0	0	0	0	0	0	0	0	0	0	0	0	0	0	0	0	0	0	0	0	0	0	0	0	0	0	0	0	0	0	0	0	0	0	0	0	0	0	0
Y_RNA	0	0	0.796075	0	0	0	0	0	0	0	0	0.15237	0.114926	0	0	0	0	0	0	0	0	0	0	0	0	0	0	0	0	1.71144	0	0	0	0	0	0	0	0	0.265488	0	0	0	0	0	0	0	0	0	0
Y_RNA	0.205797	0.980002	0.846354	0.340075	0.17612	0.54773	0	0	0	0.81649	0	0	0.24437	0.372723	0	0.12547	0.265646	0	0.104135	0	0	0.564855	0.224878	0.277223	0	0.254818	0.763423	0.307183	0	1.61736	0.837359	0.122008	0.257969	0.1154	0	0	0	0	0.141128	0	0.101028	0	0.241547	0	0.517607	0.442141	0	0	0.127779
Y_RNA	0	0.174019	0.450861	0	0.312737	0.162101	0.383603	0	0.233287	0.0906151	0.594572	0.862953	1.08482	0.551537	0.543149	0.222797	0.943416	0.19789	3.05107	1.25627	0.245503	0.37613	0.399317	1.59986	1.62098	0.11312	0.169451	1.77276	0.709058	1.97447	1.4869	0.324974	0	0.409833	0	0.123227	2.05064	0.716394	4.00961	0.12737	0	0.134292	0	0.723133	1.83823	3.66385	1.74311	0.554243	0.680694
Metazoa_SRP	0	0	0.403459	0	0.119939	0.0621676	0.0735583	0	0.0447343	0.17376	0	0	0	0.0423043	0.0416609	0	0.090453	0	0	0	0	0.0480835	0	0.094395	0.0478204	0.043383	0	0.0522981	0	1.65214	0.0814635	0	0	0.157176	0	0	0.0561747	0	0.0480542	0	0.0344002	0	0.0411236	0.0346663	0	0	0.133701	0.0425118	0
Y_RNA	0	0	0.699162	0	0	0	0	0	0	0	0	0	0	0	0	0	0	0	0	0	0	0	0	0	0.145021	0	0	0	0	2.50515	0	0	0	0	0	0	0	0	0.14573	0	0	0	0	0	0	0	0	0.128922	0
Metazoa_SRP	0.139151	0	0.457814	0	0	0	0	0	0	0	0	0.0547663	0.041308	0.0420032	0	0	0	0	0	0	0	0	0	0.140585	0.0474801	0	0	0.103852	0	0.956891	0.0404418	0.0412482	0	0	0	0	0	0	0	0	0	0	0	0	0	0	0	0	0.0431994
Y_RNA	0	1.0953	0.788271	0	0	0	0.201204	0	0	0	0	0	0.1138	0	0	0	0.123708	0.103795	0	0.292856	0	0	0.209446	0.258198	0	0	0	0.429152	0	3.01273	0	0	0	0	0	0	0	0	0.52577	0.400842	0	0	0	0	0.0964169	0	0	0	0.23802
Y_RNA	0	0	0.167508	0	0	0	0	0	0	0	0	0	0	0	0	0	0	0	0.103051	0	0	0	0	0	0	0	0	0	0	1.80058	0.118377	0.120737	0	0	0	0	0	0.114069	0	0	0	0	0	0	0	0	0	0	0.126448
Y_RNA	0.766694	0.547648	4.41432	0.316736	1.4763	0.340093	1.40842	0.418954	0.856529	0.760456	1.5593	0.301752	0.796597	1.27286	0.113955	0.233719	0.742246	0.415181	1.84279	0.878568	1.15892	1.1837	0.104723	1.29099	1.17723	1.18665	0.355516	0.429152	0.106259	2.44784	0.111413	0.113635	0	0.537403	0.124146	0	0.921926	0.322076	2.23452	0.668069	0.470473	0.140875	0.562426	0.948226	0.578502	1.92172	0.487614	0	0.833071
Y_RNA	0	0	0	0	0	0	0	0	0	0	0	0	0	0	0	0	0	0	0.0891248	0	0	0	0	0.118632	0	0	0	0	0	0	0	0	0	0	0	0	0	0	0	0	0	0	0	0	0	0	0	0	0
Metazoa_SRP	0	0	0.0597796	0	0	0	0	0	0.0463972	0.0720878	0.118251	0.114419	0.0431508	0	0.0432096	0	0	0.0393573	0	0.111046	0.0976537	0	0	0	0	0	0	0	0	0.499789	0.126738	0.0430882	0	0	0.141222	0	0	0	0.0498406	0.050664	0.071358	0.213669	0.0426524	0.0359551	0	0.104098	0	0	0
Metazoa_SRP	0.066499	0	1.36741	0	0.0569096	0.176987	0	0	0	0.032979	0.054098	0	0	0.120438	0	0.040543	0	0.0360106	0.0336491	0	0.0446749	0	0	0.179158	0.0453806	0	0.0616711	0.14889	0.0368655	1.63318	0	0	0	0.0372892	0.0430711	0	0	0.0372469	0.091205	0.0463558	0	0	0.0390255	0.0328976	0.0334508	0.0476229	0	0	0.0825785
SNORA17B	0	0	0	0	0	0	0	0	0	0	0	0	0	0	0	0	0	0	0	0	0	0	0	0	0	0	0	0	0	0	0	0	0	0	0	0	0	0	0	0	0	0	0	0	0	0	0	0	0
Y_RNA	0	0.193959	0.502523	0	0.348572	0.180675	0.213779	0	0.650045	0	0	0.160306	0.120912	0	0.242154	0.124163	0.131439	0	0.206101	0.31116	0	0.419228	0.111268	0.137168	0.555912	0.252163	0.377735	1.36792	0.225801	2.40077	0.118377	0	0	0.456793	0	0	0.653031	0.114069	0.139658	0	0	0	0	0.100749	0	0	0.129522	0.12355	0.126448
Y_RNA	0	0	0.714699	0	0	0	0	0	0	0	0	0	0	0	0	0	0	0	0	0	0	0	0	0	0	0	0	0	0	1.49381	0	0	0	0	0	0	0	0	0	0	0	0	0	0	0	0	0	0	0.134878
Metazoa_SRP	0	0	0.0566223	0	0	0.0610731	0	0	0	0	0	0	0	0.0415595	0.0818549	0	0.0444302	0	0.034834	0	0	0.094474	0.112835	0	0.093957	0.0426192	0	0	0	0.202882	0.0800292	0.0408124	0.215731	0.0386022	0	0.0464272	0	0.0385584	0	0	0	0	0.121199	0	0.0346286	0	0	0	0
Y_RNA	0	0	0.14753	0	0	0	0	0	0	0	0	0	0	0	0	0	0	0	0	0	0	0	0	0	0	0.111044	0	0	0	0	0	0	0	0	0	0	0	0	0	0	0	0	0	0	0	0	0	0	0
Y_RNA	0	0.558601	1.76888	0.161536	0.836572	0.346895	0.615683	0.213667	0.374426	1.06654	0.477144	0.153893	0.116076	0.118029	0	0.119197	0	0	0.296785	0	0.788066	0	0.534086	0.658405	0.400257	0.121038	0.181313	0.145912	0.108385	2.11268	0	0.115907	0	0	0.126629	0.131853	0.156727	0.109506	1.47478	0	0.383906	0	0	0	0.491726	0.420034	0.124341	0.237216	0.12139
Y_RNA	0	0	0.157654	0	0	0	0	0	0	0	0	0	0	0	0	0	0	0	0	0	0	0	0	0.129099	0	0	0	0	0	2.82444	0	0	0	0	0	0	0	0	0	0	0	0	0	0	0	0	0	0	0
Y_RNA	0	0	0	0	0	0	0	0	0	0	0	0	0	0	0	0	0	0	0	0	0	0	0	0	0	0	0	0	0	0	0	0	0	0	0	0	0	0	0	0	0	0	0	0	0	0	0	0	0
Y_RNA	0	0	0	0	0	0	0	0	0	0	0	0	0	0	0	0	0	0	0	0	0	0	0	0	0	0	0	0	0	0	0	0	0	0	0	0	0	0	0	0	0	0	0	0	0	0	0	0	0
Metazoa_SRP	0.133909	0.0637672	1.10142	0.0553204	1.03139	1.5444	0.562267	0.365868	0.64114	0.962941	0.599154	0.0527032	0.19876	0.687155	0.0398061	0.0408207	0.259278	0.0362572	0.304917	0.306897	0	0.137828	0.109744	0.947021	0.31984	0.207258	0.18628	0.549668	0.259826	1.11817	0.350265	0.0793886	0.0839282	0.375446	0.130098	0.135466	0.375717	0.075004	0.229574	0.28004	0.230081	0.295259	0.314342	0.198738	0.202079	0.719236	0.425827	0.0406192	0.20786
5_8S_rRNA	0.128623	0	0.105794	0	0	0.11411	0	0	0	0	0	0.101246	0	0	0.152939	0	0	0	0.0650845	0.0982609	0.0864107	0.0882586	0	0.0866322	0.438878	0.318522	0	0.287984	0.0713056	0.379069	0	0.0762548	0.0806153	0	0.0833085	0	0	0	0.264614	0	0.126285	0	0	0.063631	0.129402	0	0	0.0780316	0
U3	0	0	0.150287	0	0	0	0	0	0	0	0	0	0	0.0551537	0	0	0	0	0	0.0697928	0	0.0626883	0	0	0	0	0	0	0	1.34623	0.0531035	0	0	0	0	0	0	0	0	0	0	0	0	0	0	0	0.0581035	0	0
SNORA50A	0	0	0	0	0	0	0	0	0	0	0	0	0	0	0	0	0	0	0	0	0	0	0	0	0	0	0	0	0	0	0	0	0	0	0	0	0	0	0	0	0	0	0	0	0	0	0	0	0
SNORD81	0	0.241819	0.417681	0	0	0	0.266529	0	0	0	0	0	0	0	0	0	0	0	0	0	0	0.174225	0	0	0	0	0	0.189496	0	0.997723	0	0	0	0	0.164453	0	0	0.142215	0	0	0	0	0.298013	0	0	0.181833	0.322965	0	0
Y_RNA	0	0	0	0	0	0	0	0	0	0	0	0	0	0	0	0	0.110686	0	0	0	0	0	0	0	0	0	0.159046	0	0	0.168475	0	0	0	0	0.222156	0	0	0	0	0	0	0	0	0	0	0	0	0	0
SNORA62	0.253905	0	0.626522	0	0.543228	0.225257	0.399794	0.277489	0	0	0.206556	0	0.301495	0.153284	0	0	0.163873	0.0687475	0.128479	0.0969848	0	0	0	0.0855071	0	0.0785964	0	0	0.0703796	1.49658	0.0737932	0.0752645	0.0795683	0.0711884	0	0	0	0	0.174119	0	0	0	0.22351	0	0	0	0.0807412	0	0
Y_RNA	0	0	0.796075	0	0	0	0	0	0	0	0	0	0	0	0.230166	0	0.374798	0	0	0	0	0	0	0.130377	0	0	0.179518	0.577868	0	1.9016	0	0	0	0	0	0	0	0	0.132744	0	0	0	0	0	0	0	0	0	0
Metazoa_SRP	0	0	0	0	0	0	0	0	0	0	0	0	0	0	0	0	0	0	0	0	0	0	0	0.0986374	0	0	0	0	0	0.431599	0.0851247	0	0	0	0	0.0493833	0.117399	0	0	0	0	0	0	0	0	0	0	0	0
SNORA70	0.138658	0.132057	0.114048	0.114564	0	0	0	0	0	0.206294	0.2256	0	0.164646	0.0837085	0	0.25361	0.0894907	0.150172	0.140324	0	0	0.190288	0.0757569	0	0.189247	0.0858429	0	0	0.153737	0.953497	0.161194	0.246611	0	0	0.269423	0.280539	0	0.0776638	0.095086	0.0966568	0	0	0.162745	0.0685951	0.139497	0.198598	0	0.0841192	0
U3	0	0.172408	0.521135	0.14957	0	0	0	0	0	0	0	0	0	0	0	0.0551836	0	0.0490144	0.0458002	0	0	0	0.0494524	0	0.185304	0.112073	0	0	0.200712	0.177835	0.526118	0.0536608	0.0567293	0	0.52762	0	0	0.101394	0.12414	0	0	0.133049	0.053118	0	0	0.25928	0.0575655	0.384378	0.168598
Y_RNA	0	0	0.289743	0	0	0	0	0	0	0	0	0	0	0	0	0	0	0	0	0	0	0	0	0.118632	0	0.109044	0	0	0	1.90331	0	0	0	0	0	0	0	0	0.120785	0	0	0	0	0	0	0	0	0	0
Y_RNA	0	0	0	0	0	0	0	0	0	0	0	0	0	0	0	0	0	0	0	0	0	0	0	0.134368	0	0	0	0	0.110596	0.391963	0	0	0	0	0	0	0	0	0.273615	0	0	0	0	0	0	0	0	0	0
Y_RNA	0	0	0	0	0	0	0	0	0	0	0	0	0	0	0	0	0	0	0	0	0	0	0	0	0	0	0	0	0	0.626288	0	0	0	0	0	0	0	0	0	0	0	0	0	0	0	0	0	0	0
Y_RNA	0	0	0	0	0	0	0	0	0	0	0	0	0	0	0	0	0	0	0	0	0	0	0	0	0	0	0	0	0	0	0	0	0	0	0	0	0	0	0	0	0	0	0	0	0	0	0	0	0
Y_RNA	0	0	1.57936	0	0	0	0	0	0	0	0	0	1.14003	0.210766	0.207561	0.106425	0	0	0.176658	0	1.52453	0	0.286118	0	0	0	0.97132	0	0	1.37187	0	0	0	0	0	0	1.11948	0	0.718239	0	0	0	0	0	0.175617	0.12501	0.111019	0	0.325153
Y_RNA	0	0	0	0	0	0	0	0	0	0	0	0	0	0	0	0	0	0	0	0	0	0	0	0.260754	0	0	0	0	0.214623	2.09176	0	0	0	0	0	0	0	0	0.663719	0	0	0	0	0	0	0	0	0	0
SNORA70	0	0	0	0	0	0	0	0	0	0	0	0	0	0	0	0	0	0	0	0	0	0	0	0.23942	0.12129	0	0	0	0	0.174601	0	0	0	0.0996638	0	0	0.14248	0	0.243766	0	0	0	0	0	0	0	0	0	0
Y_RNA	0	0	1.43294	0	0.828289	0	0.812782	0.211551	0	0	0.47242	0.457109	0	0.350581	0	0	0.249865	0	0.097949	0.147878	1.04035	0.398474	0	0.130377	0.528392	0.35952	0.359036	0	0	3.23272	0	0.11476	0	0	0	0	1.39658	0	1.59293	0	0	0.14227	0.113599	0.191523	0	1.109	0.369331	0	0.120189
Y_RNA	0	0	0.569229	0	0	0	0	0	0	0.0858037	0	0	0	0.10445	0	0	0	0	0	0	0	0	0	0.349596	0	0	0	0	0	3.90922	0	0	0	0	0.112061	0	0.277394	0	0.355942	0	0	0	0	0	0	0	0	0	0
Y_RNA	0	0	0.157654	0	0	0	0	0	0	0	0	0	0	0	0	0	0	0	0	0	0	0	0	0.129099	0.130803	0	0	0	0	0.188296	0	0	0	0	0	0	0.614618	0	0.788655	0	0	0	0	0	0	0	0	0	0
Y_RNA	0	0.19	1.31271	0.329664	0.512187	0.353975	0.209416	0.218027	0.89149	0.0989369	0	0	0.236889	0.120438	0.118606	0.121629	0.386271	0	0.302842	0.152405	0.134025	0.684454	0.108997	0.268737	1.36142	0.247017	0	0.595558	0.995368	3.1357	0.115961	0.473091	0.125036	0.223735	0.258426	0	0.639704	0	0.684037	0.417202	0.0979352	0.733125	0.468306	0.0986929	0.301057	0.428606	0.126879	0.363086	0.123868
Y_RNA	0	0	0.148896	0	0.309841	0	0.380051	0	0	0	0.294534	0	0.107477	0	0.215248	0	0.23367	0	0.0916005	0.276586	0	0.124216	0.19781	0.365781	0	0.336218	0.167882	0.270207	0.100356	0	0.105224	0	0	0.101509	0.117249	0	0	0	0.12414	0	0	0	0	0.537328	0.273181	0.12964	0.345393	0	0.112399
U4	0.230008	0.219059	0	0	0	0	0	0	0	0	0.187115	0	0	0	0	0	0	0	0	0	0	0	0	0	0	0	0	0	0.127511	0.45191	0	0	0	0	0	0	0.184385	0	0.157731	0	0	0	0	0	0	0.164719	0.146284	0	0
Metazoa_SRP	0.0769713	0	1.39282	0.0635967	0.0658718	0	0.0807983	0	0.0491372	0.076345	0.0626174	0	0.0456991	0.139404	0.0457614	0.0469278	0.0496779	0.208408	0.0389482	0.0588018	0	0	0	0.207372	0.0525271	0.0476529	0	0	0	1.5123	0.0894815	0.0912656	0.0482422	0.129485	0.0997078	0	0	0.0431126	0.158352	0	0	0.0565718	0	0.0380784	0	0.110245	0.0979067	0.0466961	0
Y_RNA	0	0	0.146188	0	0.304208	0	0	0	0	0	0	0.139903	0.211047	0.321897	0.105667	0	0	0	0.089935	0.135779	0.119404	0.609787	0	0	0.24258	0	0	0.132647	0.0985314	1.92062	0.10331	0	0.222791	0.298991	0.115117	0	0.427439	0.0995508	0.365649	0	0	0	0	0	0	0	0.339113	0	0.110355
Metazoa_SRP	0	0	0.227289	0	0	0	0	0.0755006	0	0	0.0562007	0	0	0	0	0	0	0	0.0349571	0	0.0464114	0	0	0.0930608	0	0	0	0	0.0382984	0.678663	0.040156	0	0	0	0	0	0.0553807	0	0.047375	0	0	0	0	0	0.034751	0	0	0	0
SNORA72	0	0	0	0	0	0	0	0	0	0	0	0	0	0	0	0	0	0	0	0	0	0	0	0	0	0	0	0	0	0	0	0	0	0	0	0	0	0	0	0	0	0	0	0	0	0	0	0	0
Y_RNA	0	0	0.885177	0	0.306999	0.159126	0.188282	0	0	0.177905	0	0	0	0.32485	0	0	0	0	0.0907601	0	0	0.246152	0	0.120808	0	0.111044	0	0	0	1.76203	0	0	0	0	0	0.120966	0	0	0.369004	0	0	0.131828	0.105261	0.0887331	0.54135	0	0	0	0
Metazoa_SRP	0	0	0.388155	0	0	0	0	0.0736782	0.0430374	0.0334338	0.0548442	0.212267	0	0	0	0	0.043511	0	0.0341133	0	0.0452911	0	0.0368335	0.0454072	0	0	0.125043	0	0.037374	0.331141	0.156747	0.0399681	0.0422535	0	0.0873303	0	0.054044	0	0.0462315	0.0939904	0.0330953	0.0495491	0.0791275	0	0.0678243	0	0.171506	0	0
Y_RNA	0	0.172408	3.57349	0	0.464762	0.321199	0.570077	0.395679	0.231127	0	0.294534	0	0.214955	0.54643	0	0	0	0	0.183201	0.276586	0	0	0	0.853488	0	0	0	0.540414	0.301068	3.20103	0.105224	0.107322	0	0	0.234498	0	0	0.101394	0.6207	0	0.177734	0.133049	0	0	0	0	0.115131	0	0
Metazoa_SRP	0	0	0	0	0	0	0	0	0	0	0	0	0	0	0	0	0	0	0	0	0	0	0	0	0	0	0	0	0	0	0	0	0	0	0	0	0	0	0	0	0	0	0	0	0	0	0	0	0
Y_RNA	0.193571	1.47485	3.02509	0.959617	2.98184	0.343461	1.01598	0.846205	0.741437	0.767985	1.57473	0.609479	1.83882	1.63605	0.115083	2.47834	0.874528	0.524114	1.37129	0.591511	0.910307	2.1252	0.846077	1.95566	1.71727	1.1984	0.538553	1.87807	1.07311	5.32448	2.70039	2.18044	0.727932	2.1709	2.38213	0.391644	0.931054	1.30106	2.52213	1.61924	0.76021	1.4227	0.908791	1.2449	1.07109	3.74288	3.20087	0.469735	1.44226
Y_RNA	0	0.348038	1.80345	0.603871	1.40732	1.62101	0.383603	0.199689	2.21623	0.724921	0.445929	0	0.650891	1.21338	0.543149	0.445595	0.471708	0.296835	0	0.279171	0.122752	0.250753	0.299488	0.984531	0.249381	0.90496	0	0.954563	0.405176	0.897484	0.424828	0	0.343557	0.307374	0.23669	0.369682	0.292949	0.409368	0.626501	0.382111	0.538186	0.134292	0.428916	0.723133	0.367646	1.30852	1.51069	0.221697	0.226898
SNORD3D	0	0	0	0	0	0	0	0	0	0	0	0	0	0	0	0	0	0	0	0	0	0	0	0	0	0	0	0	0	0	0	0	0	0	0	0	0	0	0	0	0	0	0	0	0	0	0	0	0
Metazoa_SRP	0	0	0.0560304	0	0	0	0	0	0	0	0	0	0	0	0	0	0	0	0	0	0	0	0.148874	0	0	0	0	0	0	0	0	0	0	0	0	0	0	0	0	0	0	0	0	0	0	0	0.129974	0	0
Y_RNA	0	0	0	0	0	0	0	0	0	0	0	0	0	0	0	0	0	0	0	0	0	0	0	0	0	0	0	0	0	0.979906	0	0	0	0	0	0	0.159926	0	0	0	0	0.29325	0	0	0	0	0	0	0
Y_RNA	0	0	0	0	0	0	0	0	0	0	0	0	0	0	0	0	0	0	0	0	0	0	0	0.237263	0	0	0	0	0.0976437	0.519085	0	0	0	0	0	0	0	0	0	0	0	0	0	0	0	0	0	0	0
RMRP	0	0	0	0	0	0	0	0	0	0	0	0	0	0	0	0	0	0	0	0	0	0	0	0	0	0	0	0	0	0	0	0	0	0	0	0	0	0	0	0	0	0	0	0	0	0	0	0	0
Metazoa_SRP	0	0	0.190681	0	0	0	0	0.0844533	0	0.0383234	0	0	0.0458797	0	0	0.0471133	0	0	0	0	0	0.0530249	0.253322	0	0.10547	0.143524	0	0.230691	0	0.835051	0	0	0	0.0433321	0	0.052116	0.0619476	0	0.105985	0	0.0379354	0	0	0.0382289	0	0.0553404	0	0	0
Y_RNA	0	0	0.142307	0	0	0	0	0	0	0	0	0	0	0	0	0	0	0	0	0	0	0	0	0	0	0	0	0	0	0.169966	0	0	0	0	0	0	0	0	0	0	0	0	0	0	0	0	0	0	0
Metazoa_SRP	0	0.132057	0	0	0.177994	0.0615063	0.0727757	0	0.309809	0.0343823	0.0564	0.163716	0.123485	0.0837085	0.0412177	0	0.223727	0.0375429	0.035081	0.211853	0.093152	0.333004	0.113635	0.233477	0.0473117	0	0.192886	0	0.153737	0.817284	0.120895	0	0.0434522	0.116628	0.314327	0	0.111154	0.0776638	0.380344	0.0966568	0	0.10191	0	0	0.244119	0.198598	0.132278	0.0420596	0.129139
U8	0	0	0	0	0	0	0	0	0.093841	0	0	0	0	0	0	0	0	0	0.297529	0	0	0	0	0	0	0.0910063	0	0.109708	0	0.288814	0	0	0	0	0	0	0	0	0.201611	0	0	0.108039	0	0	0.147888	0	0.18698	0	0
Y_RNA	0	0	1.84999	0	0	0	0	0	0	0	0	0	0	0	0	0	0	0	0	0	0	0	0	0.466127	0.11807	0	0	0	0	3.22935	0	0	0	0	0	0	0.554787	0	0.118647	0	0	0	0	0	0	0	0	0	0
U3	0	0	0	0	0	0	0	0	0	0	0	0	0	0	0	0	0	0.0464347	0	0	0	0	0	0	0	0	0	0	0	0.0842376	0	0	0.161231	0	0	0	0	0.288173	0	0	0.631424	0	0	0	0	0	0	0.260105	0.798621
Metazoa_SRP	0	0	0.568223	0	0	0	0	0.0755006	0	0	0	0	0.0820322	0.0834127	0	0.0421189	0	0	0.0349571	0	0	0.0474039	0	0.232652	0.0471445	0	0	0	0.0382984	0.475064	0	0	0	0	0	0.0931826	0.221523	0	0	0	0.101742	0	0	0	0	0.049474	0	0.041911	0
Metazoa_SRP	0	0.19879	0.17168	0	0	0	0	0.076038	0	0.0690094	0.0566008	0.0547663	0.041308	0	0.0413644	0	0.0898092	0.0376766	0	0	0	0	0.0760265	0.0468616	0.0474801	0	0	0.103852	0	0.273397	0.0808837	0.0412482	0	0.0780286	0	0	0	0.11691	0.0954244	0	0	0	0.0408309	0	0	0.0996522	0.176999	0	0
U6	0	0	0	0	0	0	0	0	0	0	0	0	0	0	0	0	0	0	0	0	0	0	0	0	0	0	0	0	0	0	0	0.433299	0	0	0	0	0	0	0	0	0	0	0	0	0	0	0	0	0
Y_RNA	0	0.164779	2.56153	0.285904	0.148066	0.460481	1.0897	0.189086	0.11045	0.514822	0.422252	0.817133	0.205444	0.10445	0.308586	0.105484	1.67498	0.0936913	1.6634	0.264348	0.581169	0.356159	0.189057	1.04879	0.35421	0.642682	0.80227	0.516502	0.287747	1.0198	0.804542	0.512864	0.65063	0.0970179	0.560305	0.116684	0.277394	0.581447	1.54241	0.603036	0.084935	0.127161	0.304606	0.256776	0.870312	0.495615	1.2104	0.629777	0
Y_RNA	0	0	0	0	0	0	0	0	0	0	0	0	0	0	0	0	0	0	0	0	0.128769	0	0	0	0	0	0	0	0	0.188296	0	0	0.360398	0.107481	0	0	0	0	0	0	0	0	0	0	0	0	0	0	0
SNORD38B	0	0	0	0	0	0	0	0	0	0	0	0	0	0	0	0	0	0	0	0	0	0	0	0	0	0	0	0	0	0	0	0	0	0	0	0	0	0	0	0	0	0	0	0	0	0	0	0	0
Y_RNA	0	0	0.497342	0	0	0	0	0	0.128669	0	0	0.158653	0.119666	0.243359	0	0	0	0	0.101988	0.153976	0.406219	0	0	0.271507	0	0	0	0	0	1.58401	0	0	0	0	0	0	0	0	2.3497	0	0	0	0	0	0	0	0	0	0.125145
Y_RNA	0	0	0.306299	0	0.159347	0.330377	0	0	0	0.0923411	0	0.58626	0	0	0	0	0.120173	0	0.0942176	0	0.12509	0	0	0.752463	0	0	0	0.138964	0.103223	1.46333	0	0	0	0.10441	0.120599	0	0	0	0.127687	0	0	0	0	0.27634	0	0.133344	0	0	0.34683
Y_RNA	0	0.182549	0.315308	0	0.164034	0.170047	0.201204	0.418954	0.244723	0	0	0	0.1138	0.115715	0	0	0.247415	0.103795	0.0969887	0	0.128769	0	0	0.129099	0.130803	0.23733	0	0.143051	0	2.25955	0	0.113635	0	0.214961	0	0	0	0.107359	0.52577	0	0	0.28175	0	0.0948226	0.0964169	0.274532	0	0.232565	0.11901
Y_RNA	0	0	2.97291	0	0	0.291509	0.17246	0.179552	0	0	0.400962	0	0	0.396736	0	0	0	0	0.0831332	0	0	0	0.0897624	0.221313	0.672701	0	0	0.122615	0	2.74374	0	0	0	0	0	0	0.658519	0	1.23931	0.114526	0	0	0	0	0	0.117657	0.104489	0	0.102009
Y_RNA	0	0	0	0	0	0	0	0	0	0	0	0	0	0	0	0	0	0	0	0	0	0	0	0	0	0	0	0	0	0	0	0	0	0	0	0	0	0	0	0	0	0	0	0	0	0	0	0	0
SNORA73	0	0.181659	0.62754	0.393989	0.652934	0.423043	0.400444	0	0.54794	0.28378	0.387922	0	0.169867	0.2303	0.0566995	0	0	0.0516444	0.627351	0.218571	0.448493	0.130881	0	0.385408	0.325412	0.295216	0.176891	0.142353	0.105741	2.62328	0.277174	0.395781	0	0.427825	0.185311	0.0643187	0.152905	0	0.654006	0	0	0.0700939	0.0559683	0.14154	0.239867	0.682982	0.303272	0	0.769793
Y_RNA	0	0	1.56538	0	0	0	0	0	0	0	0	0	0.102722	0.10445	0	0	0	0	0	0	0	0	0	0	0	0	0	0	0	1.18976	0	0	0	0	0.112061	0	0	0	0.237294	0	0	0	0	0	0	0	0	0	0
Y_RNA	0.203653	0	0.335015	0	0	0	0	0	0	0	0.33135	0.160306	0.241824	0	0	0.124163	0	0	0	0	0.547268	0	0	0	0	0	0	0.911949	0	0	0	0	0	0	0	0	0	0	0	0	0	0	0	0	0	2.04183	0	0	0.379345
Y_RNA	0	0.180777	0.468371	0.156831	0.162441	0.168396	0.59775	0	0.242347	0.0941341	0	0.149411	0.112695	0.343774	0.112848	0.115725	0.122507	0	0.0960471	0.435019	0	0.520983	0.103706	0.511382	0.129533	0	0	0.141662	0	0.74587	0.66199	0	0	0.212874	0	0	0.60865	0	0	0	0	0.139507	0	0	0.668366	0.679666	0.965759	0	0
Metazoa_SRP	0	0	0.0651041	0	0	0	0.0830881	0	0	0.0392543	0	0	0	0	0	0	0	0	0	0	0	0	0	0	0	0	0	0	0	0	0	0	0	0	0	0	0	0	0	0	0	0	0	0.0391575	0	0	0	0	0.0491459
Y_RNA	0.398994	0	1.14862	0	0.341458	0.353975	0	0.218027	0	0.197874	0.162294	0.471102	0.236889	0.240875	0.118606	0	0.257514	0.108032	0	0	0	0.547563	0	0.403105	0	0.494034	0	0.297779	0.110596	0.195981	0.115961	0.236546	0.125036	0.335603	0.129213	0	0.159926	0.111741	0.410422	0.139067	0.0979352	0	0.117076	0.0986929	0.301057	0.714343	0.380637	0	0
Y_RNA	0.759251	0	0.312247	0.156831	0.162441	0.336792	0.59775	0	0	0.564805	0.154416	0.149411	0.112695	0.114591	0.338545	0	0.122507	0.205575	0.864424	0.145006	0.765112	0.390737	0.311118	0.639228	0.906731	0	0	0.70831	0.526139	1.30527	0.110332	0.225063	1.0707	0.425748	0.368822	0.128013	0.60865	0.212633	1.1715	0.132317	0	0.139507	0.111393	0	0.381923	0.679666	0.48288	0	0.353564
SNORA62	0	0	0	0	0.201584	0	0	0	0	0	0	0	0	0.142204	0	0	0	0	0	0	0	0	0	0	0.160746	0	0	0	0	0.462799	0	0	0	0	0	0	0	0	0	0.4926	0	0	0	0.116529	0	0.168688	0	0	0.146253
Y_RNA	0	0	0.699162	0	0	0.75412	0	0	0	0	0	0	0	0	0.126341	0	0	0	0	0	0	0.145819	0	0.429395	0.145021	0	0.394159	0.1586	0	0.835051	0	0	0	0.238327	0	0	0.340712	0	0.291459	0	0	0	0	0	0	0.152186	0.270308	0.128922	0.131946
Y_RNA	0	0	0.157654	0	0	0.170047	0	0.209477	0	0	0	0	0	0	0	0	0	0	0	0.146428	0	0.52609	0	0	0	0	0	0	0	0.753183	0	0.113635	0	0	0	0	0.614618	0	0.262885	0	0	0	0	0	0	0	0.487614	0	0
Y_RNA	0	0.184357	0.477645	0	0.165658	0.343461	0.812782	0	0	0	0	0	0	0	0	0	0.124933	0	0	0	0	0	0	0	0	0	0	0.144467	0	1.71144	0.337549	0.11476	0	0.108545	0	0	0	0.108422	0.398232	0.134937	0.285079	0	0.113599	0.0957615	0	0.27725	0.369331	0	0.120189
SNORA71	0	0	0.137442	0	0	0	0	0	0	0	0	0	0	0	0	0	0	0	0	0	0	0	0	0	0	0	0	0	0	0	0	0	0	0	0	0	0	0	0	0	0	0	0	0	0	0	0	0	0
Y_RNA	0	0	2.40459	0	0	0	0	0	0	0	0	0	0	0	0	0	0	0	0	0	0	0	0	0.123066	0.124691	0	0	0	0	1.43597	0	0	0	0	0	0	0.146474	0	0.1253	0	0	0	0	0	0	0	0	0	0
Metazoa_SRP	0	0	0.222571	0	0.0578942	0	0	0	0	0.503243	0	0	0	0	0	0.0412445	0.218308	0.0366336	0.547701	0	0	0.0464197	0.036961	0	0.138497	0	0	0.302931	0.0375033	0.863945	0	0.0401063	0	0	0	0	0.379617	0.0378913	0.0463915	0	0	0	0	0	0.136118	0	0.0860495	0	0
5S_rRNA	0.553322	0	0.151705	0	0.947062	0.16363	0	0	0.58872	0.54882	0.150045	0.290365	1.42357	0	0	0	0.238079	0	0.186658	0.140902	0.12391	0.759357	0.403084	0	0.125867	0	0	0.688263	0	0.18119	0.321627	0.109347	0	0.103425	0.238922	0.24878	0.887137	0.516537	0.252965	0.128572	0.452719	0	0.541202	0	0.278336	0.396258	0.234607	0	0.229038
Metazoa_SRP	0	0	0.969405	0	0	0	0.0727757	0	0	0	0.0564	0	0.0823231	0	0	0	0	0	0	0	0	0	0.0378785	0.0466954	0	0	0	0	0.0768685	0.817284	0	0	0	0	0	0	0.166731	0	0	0.0966568	0	0	0	0	0	0	0	0	0
Metazoa_SRP	0.227334	0.144341	1.18424	0.626107	0.0648505	0.201683	0	0.165633	0.338628	0.112742	0.18494	0.178946	0.179962	0.228738	0.0450519	0.0924004	0.244539	0.287247	0.153378	0.347341	0.0509086	0.363981	0.289814	0.153117	0.310277	0.234571	0.351382	0.33933	0.294067	1.19108	0.264283	0.179701	0.142483	0.0849847	0.196324	0.204424	0.182241	0.254665	0.363759	0.422593	0.0372002	0.278474	0.0889418	0.299904	0.22871	0.434144	0.337361	0.0919442	0.235253
Y_RNA	0	0	0.595582	0.14957	0.619683	0.321199	0	0.395679	0.115563	0.179552	0.294534	0	1.39721	1.20215	0	0.331102	0	0	0.183201	0	0.121615	0.372647	0.296715	0.365781	0.370608	1.12073	0.335765	0.135103	0.200712	2.31185	0.315671	0.321965	0.226917	0.101509	0	0	0.145118	0.101394	0.37242	0	0.0888671	0	0.212472	0.268664	0.455302	0.38892	0.230262	0.109822	0
U2	0	0	0	0	0	0	0	0	0	0	0	0	0	0	0	0	0	0	0	0	0	0	0	0	0	0	0	0	0	0.960308	0	0	0	0	0	0	0	0	0	0	0	0	0	0	0	0	0	0	0
Y_RNA	0.205797	0	2.70833	0	0.17612	0.182577	0	0	0	0.408245	0.502257	0	0	0	0	0	0.132823	0	0	0	0.276514	0	0.112439	0.277223	0.280882	0.127409	0	0.460774	0.114089	1.41519	0	0	0	0	0	0	1.48479	0	0.564511	0	0	0	0	0	0.103521	0	0.392657	0	0.255559
Y_RNA	0.383347	0	0.315308	0.316736	0.492101	0	0.201204	0	0.244723	0.285171	0.311859	0	0.1138	0	0.113955	0	0.123708	0	0	0	0	0	0.209446	0.516396	0	0	0	0	0.318778	2.07125	0	0	0	0.107481	0	0	0	0	0.394327	0.133614	0.0940946	0	0	0	0	0	0.121903	0	0
Metazoa_SRP	0.113337	0.269856	1.81782	0	0.339478	0.703846	0.416404	0.371594	0.325588	0.0843114	0.138303	0.356854	0.302806	0.307902	0.033691	0.103649	0.146298	0.214811	0.315424	0.0865836	0.761416	0.505504	0.743077	0.687031	0.502738	0.245585	0.998535	0.211466	0.471237	1.55876	0.131758	0.201578	0.248622	0.222438	0.807489	0.0764367	0.590567	0.190445	1.24356	0.316026	0	0.20825	0.199539	0.0841036	0.712647	0.446413	0.468533	0.0687583	0.140742
Y_RNA	0.383347	0	0	0	0	0	0	0.209477	0	0	0	0	0	0	0	0	0	0	0.484944	0	0	0.131523	0	0	0	0	0	0	0	0.376591	0	0	0	0	0	0	0	0	0.131442	0	0	0	0	0	0	0	0	0	0
Metazoa_SRP	0	0	0.114048	0	0	0	0	0	0	0	0	0	0	0.0837085	0	0	0	0	0	0	0	0	0	0	0	0	0	0	0	0.68107	0.0402984	0	0.0434522	0	0	0	0.0555771	0	0	0	0	0	0	0	0.0348742	0	0.0440927	0	0
Y_RNA	0.43446	0	2.1441	0	0.37181	0	0.456061	0.237408	0.277352	0	0	0	0.128973	0	0	0	0	0	0	0	0	0	0	0	0	0	0	0	0	0.213402	0	0	0	0	0	0	0	0	0.148968	0	0	0	0	0	0	0	0	0	0
Y_RNA	0	0	0	0.158368	1.31227	0	1.00602	0.837909	0	0.095057	0.467789	0	0	0	0	0	0	0	0	0	0	0	0	0.129099	0	0	0	0	0	0.753183	0	0.113635	0	0	0	0	0	0	0.657212	0	0	0	0.112485	0	0.289251	0	0	0	0
Y_RNA	0	0	0	0	0	0	0	0	0	0	0	0	0	0	0	0	0	0	0	0	0	0	0	0	0	0	0	0	0	0	0	0	0	0	0	0	0	0	0	0	0	0	0	0	0	0	0	0	0
U7	0	0	0	0	0	0	0	0	0	0	0	0	0	0	0	0	0	0	0	0	0	0	0	0	0	0	0	0	0	0	0	0	0	0	0	0	0	0	0	0	0	0	0	0	0	0	0	0	0
POLR2J4	1.22192	1.45142	3.62494	1.33857	2.17368	1.51036	1.85915	1.06533	2.91863	1.06218	1.49666	2.34514	3.24425	2.33737	1.51006	1.37277	2.2773	1.33826	0.819773	2.5592	3.29283	2.42116	2.57292	1.99741	2.28611	1.64048	2.5338	2.92028	1.32436	1.56455	2.02703	2.45001	1.28215	1.64753	1.68068	2.05558	3.25782	1.89175	2.29729	1.87585	0.754871	2.04843	1.46642	1.10032	0.994503	1.5535	1.74637	2.43213	3.24787
Metazoa_SRP	0	0.0692195	0.119559	0.0600504	0.124397	0.193436	0.0762928	0.07943	0	0.0360439	0.0591257	0.0572094	0.690413	0.0877539	0.0432096	0	0	0	0.257435	0	0.0976537	0	0.119127	0.342664	0.148794	0	0	0.216969	0.282042	1.78496	0	0	0	0.122264	0.141222	0.245081	0.116526	0.081417	0.448566	0	0.071358	0	0	0.0719101	0.146238	0.208195	0.138671	0.0440922	0
U8	0	0	0.362723	0	0	0	0	0	0	0	0	0	0	0	0	0	0	0	0	0	0	0	0	0	0	0	0	0	0.162984	0	0	0	0	0	0	0	0.11784	0	0	0	0	0	0	0	0	0	0	0	0
SNORA70	0	0	0.7781	0	0	0	0	0	0	0	0	0	0	0	0	0	0	0	0	0.240898	0	0	0	0.212389	0	0	0	0	0	1.54888	0	0	0	0	0	0	0.126393	0	0.108122	0	0	0	0	0	0	0	0	0	0.0978955
Y_RNA	0.201554	0.191959	1.82359	0.166532	0.517467	0.357624	0.846299	0	0	0.299871	0	0.475959	0.239331	0	0.119829	0	0.520338	0.327436	0.611929	0	0.135406	0.553208	0.330363	0.271507	0.275091	0.499128	0	0.300849	0.223473	0.990008	0.585781	0	0	0.113021	0.913817	0.135931	0.646299	0	1.10574	0	1.08839	0.296273	0.7097	0	0	1.01039	0.512748	0.122276	1.50174
SNORD63	0	0	0.402018	0	0	0	0	0	0.156011	0	0	0	0	0	0	0	0	0	0	0	0	0	0	0.658405	0	0	0.226641	0	0	2.16069	0	0	0	0	0	0	0	0	0	0	0	0	0	0	0	0.525042	0	0	0
Y_RNA	0	0	0	0	0.348572	0.722699	0	0	0	0	0	0	0	0	0	0	0	0	0	0	0.136817	0	0.111268	0	0	0	0.188868	0.151991	0	1.20039	0	0	0	0	0.131905	0	0	0	0.139658	0	0	0	0	0	0.102443	0.145845	0.259045	0.12355	0
Y_RNA	0	0	0	0	0	0.182577	0	0	0	0	0	0	0	0.124241	0	0	0	0	0	0	0	0	0	0.277223	0	0	0	0.153591	0	0.60651	0	0	0	0	0	0	0	0	0.141128	0	0	0	0	0	0	0	0	0	0
Y_RNA	0	0	0	0	0	0	0	0	0.233287	0	0	0	0	0	0	0	0	0	0	0	0	0	0	0.123066	0	0	0	0	0.101294	1.97447	0	0	0	0	0	0	0.146474	0	0.1253	0	0	0	0.214458	0	0	0	0	0	0
Y_RNA	0.444334	0	3.1065	0.183563	0.19013	0.1971	0.932853	0	0.992795	0.550899	0.722946	0	0.131904	0.134124	0	0	1.00372	0.360924	0.674512	1.86696	0.447765	0.152447	0.606916	0.748187	0.303225	0.550175	0.82415	1.16066	0.615821	3.49203	0.516552	0.658564	0.556978	0	0	0.599333	1.2467	0	1.06648	0	0.109064	0.326574	0.521522	0.329724	0.447024	1.11373	1.55427	0	0.275887
Metazoa_SRP	0	0	0	0	0	0	0	0	0	0	0	0	0	0	0	0	0	0	0	0	0	0	0	0	0	0	0	0	0	0.13478	0	0	0	0	0	0	0	0	0	0.0478197	0	0	0	0	0	0	0	0	0
Metazoa_SRP	0	0	0	0	0	0	0	0	0	0	0	0.0970936	0.219701	0	0	0	0.039805	0	0.0312077	0	0	0.0423196	0	0	0	0	0.0571965	0	0	0.181762	0.0358491	0	0	0.0345837	0.159784	0	0	0.103633	0.0422938	0.0429925	0	0	0	0	0	0.0441676	0.0392244	0	0
Y_RNA	0	0	0.295059	0	0.460498	0	0	0	0	0.622667	0.145916	0.282373	0	0.216567	0	0	0	0.0971295	0	0	0	0	0	0.241616	0	0.222089	0	0	0	2.99546	0	0	0	0.603469	0	0	0.575147	0	0.123001	0	0	0	0	0	0.18045	0	0	0	0.111367
Y_RNA	0.197482	0	0.487295	0	0	0	0.207301	0.215825	0.378208	0	0	0.155448	0	0.238442	0	0.120401	0.382369	0.106941	0.0999278	0	0.265342	0	0	0.266022	0.269533	0	0	0	0	1.16401	0	0	0	0	0	0	0.791553	0.110612	0.406277	0.137663	0	0	0	0	0	0.141426	0	0	0
LINC01238	0.116455	0.12396	0.259185	0.0735796	0.293123	0.158011	0.100672	0.23957	0.039358	0.173261	0.256349	0.0754908	1.12659	1.07111	0.0529447	0.0877059	0.110531	0.0593531	0.457553	0.0680321	0.0322148	0.131615	0.0486554	0.152259	0.0560977	0.402896	0.0952942	0.802668	0.212668	0.181698	0.179183	0.0893469	0.184619	0.138286	0.0310582	0.0739192	0.142779	0.0460431	0.0939533	0.00955053	0.0975234	0.0654521	0.100504	0.0135556	0.21709	0.99097	0.880062	0	0.0297734
Y_RNA	0.34603	0.164779	2.27692	0.142952	0.740329	0.306987	0.363235	0.756343	0.11045	0.429018	0.281501	0.136189	0.102722	0.208901	0.102862	0	1.00499	0.374765	0.700379	0.264348	0	0.356159	0.189057	0.466127	0.472279	0.321341	0.320908	0.387376	0	1.18976	0.201135	0.615437	0.108438	0.0970179	1.12061	0.233369	0	0.193816	0.474589	0.120607	0	0.127161	0.101535	0.427961	0.522187	0.247808	1.2104	0.104963	0.4297
Y_RNA	0	0	0.513215	0	0	0.369038	0	0	0.26555	0	0.1692	0	0	0	0	0	0.268472	0	0.105243	0	0	0	0	0.420258	0.141935	0	0.385772	0	0	1.0216	0.967162	0	0	0.116628	0	0	0.500194	0.232991	0.570516	0	0.102103	0	0	0	0.209245	0	0	0.126179	0.258277
Metazoa_SRP	0	0	0.340934	0	0.236487	0.0612889	0	0	0	0.0342608	0.112401	0	0	0	0	0	0.0445872	0.112231	0.104871	0.0527762	0	0.0948078	0.0377446	0.418773	0	0.171079	0.0640682	0.618707	0	0.475064	0.120468	0	0.129896	0.0387386	0.0447452	0	0.664569	0	0.09475	0.0963153	0.135656	0.0507747	0.0405424	0.0341764	0.173755	0.049474	0.439369	0.041911	0.0857883
U3	0.803454	0.255069	0.881136	0.958887	1.14599	1.2672	0.655979	0.487824	0.569902	1.1511	1.67037	0	0.742036	0.970101	0.0530749	0.326566	0.979494	0.241715	0.180691	0.0681994	0	0.490057	0.7804	0.180385	0.121844	0.44215	0.165583	3.99758	0.0494907	2.19248	0.726476	0.0529257	0	0.400476	0.0578214	0.180621	0.57252	0	0.550978	0.0622311	0.350599	0.065613	0.785856	0.176656	0.808317	0.447525	0.510992	0.433271	0.166288
Y_RNA	0	0	1.98937	0	0	0	0	0	0	0	0	0.158653	0	0	0	0	0	0	0	0	0	0	0	0	0.275091	0	0	0	0.223473	1.38601	0	0	0	0.226042	0	0	0.161575	0	0.552871	0	0	0	0.118283	0	0	0	0	0	0.250289
Metazoa_SRP	0.400356	0.127099	0.658596	0.220526	0.285519	0.41438	0.210131	0.145848	0.12779	0.330915	0.597109	0.15757	0.158465	0.161132	0.198351	0.122044	0.387589	0.1084	0.270112	0.050975	0.313792	0.320502	0.145826	0.404481	0.136606	0.28917	0.247526	0.0497992	0.221948	0.19665	0.271499	0.158235	0.125463	0.224499	0.129654	0.0450011	0.106981	0.485862	0.183032	0.186056	0	0.294251	0.0391587	0.19806	0.26852	0.430069	0.381936	0.0809611	0.12429
Metazoa_SRP	0.0683591	0	0.281132	0	0.0585015	0.121292	0.0717579	0.149417	0	0	0.333667	0	0	0.123807	0	0.0416771	0.176478	0	0	0.0522226	0.367397	0.187627	0.0746974	0.276254	0.04665	0.0423211	0.380377	0.0510181	0	0.940162	0.119204	0.121581	0	0.0766645	0.0442758	0	0.273999	0	0.23439	0	0.0335582	0	0	0	0.0343865	0.19582	0.21738	0	0
Y_RNA	0	0	0	0	0	0	0	0	0	0	0	0	0	0	0	0	0.123708	0	0	0	0	0	0	0	0	0	0	0	0	1.50637	0	0	0	0	0	0	0	0	0	0	0	0	0	0	0	0	0	0	0.23802
Y_RNA	0	0	1.89185	0	0.164034	0	0.201204	0	0	0	0	0	0	0.115715	0	0	0	0	0	0	0	0	0.104723	0.774594	0	0	0	0	0.106259	0.941479	0	0	0	0	0	0	0.153654	0	0	0.133614	0	0	0	0	0	0	0	0	0.11901
SNORD22	0	0	0	0	0	0	0	0	0	0	0	0	0	0	0	0	0	0	0	0	0	0	0	0	0	0	0	0	0	0	0	0	0	0	0	0	0	0	0	0	0	0	0	0	0	0	0	0	0
Metazoa_SRP	0	0.0662635	0.0572268	0.057486	0.23817	0.12345	0.146069	0	0.0888317	0	0.0566008	0	0.20654	0.294022	0.0827288	0.0848374	0.179618	0	0.176029	0.0531518	0.0467417	0.0477413	0	0.0468616	0.522281	0.0430742	0	0.363481	0	0.410096	0.0808837	0.0412482	0.0436068	0.0390143	0.315446	0	0.0557749	0	0.524834	0.0485004	0.136621	0.102272	0.163324	0.0344196	0.20999	0.24913	0.176999	0.0422093	0.215997
Y_RNA	0	0	3.93814	0	0	0	0	0	0	0	0	0.157034	0.118444	0	0	0	0	0	0	0	0	0	0	0.268737	0	0	0.370027	0	0	1.37187	0	0	0.125036	0	0	0	0.159926	0	0.273615	0	0	0	0	0	0.200705	0	0	0	0.371603
Y_RNA	0	0	0	0	0	0.340093	0	0	0	0.095057	0	0	0	0.115715	0	0.116859	0	0	0	0	0	0	0	0.129099	0	0	0	0	0	0.564887	0	0	0	0	0	0	0	0	0	0	0	0	0	0	0	0	0	0	0
SNORA70	0	0	0	0	0	0	0	0	0	0	0.117813	0	0	0	0	0	0	0	0	0	0.0972921	0	0	0	0	0	0	0	0	0.142268	0	0	0	0	0	0	0.116094	0	0	0	0	0	0	0	0	0	0	0	0
Y_RNA	0	0	0.869228	0	0	0	0	0	0	0	0	0	0	0	0	0	0	0	0	0	0	0	0	0	0	0	0	0	0	0.173028	0	0	0	0	0	0	0	0	0	0	0.0864653	0	0	0	0	0	0	0	0.109361
U8	0.146998	0	0.120908	0	0	0	0	0	0	0	0	2.08277	13.964	13.5778	0	5.19804	11.9541	1.11443	0	0.112298	8.39418	0	0	0.0990083	9.22898	30.3961	0.136326	0	0	0	0	10.545	2.48756	0	0	23.6939	0	7.08083	0.100805	0	3.6803	1.40451	0	7.27211	3.40142	21.7912	1.58933	0	0.182542
Metazoa_SRP	0	0	0.840038	0.0602745	0	0	0	0	0	0.0361784	0	0	0.0866236	0.0880813	0.0433709	0	0	0	0	0	0	0	0.0797144	0.147404	0	0	0.0676541	0.108889	0	1.2183	0.0424036	0	0	0	0	0.049199	0.526324	0.0408604	0.15008	0	0	0	0.0428115	0	0	0	0	0	0.18118
Metazoa_SRP	0	0.15431	1.11055	0.133869	0.415975	0.191655	0.226771	0.177072	0.172388	0.026784	0.263616	0.340096	0.160325	0.0326047	0.0963265	0.0987817	0.55771	0.116985	0.16397	0.123776	0.181415	0.222353	0.944241	0.291008	0.442273	0.33436	1.1019	0.0806142	0.119762	1.48556	0.502283	0.512298	0.0338495	0.211992	0	0.145694	0.216474	0.393253	0.666653	0.451777	0.18559	0.277858	0.190168	0.26718	0.48901	1.27635	0.44653	0.131059	0.268266
Y_RNA	0	0	0.60682	0	0	0	0	0	0	0	0	0	0	0	0	0	0	0	0	0	0	0	0	0	0	0	0	0	0	1.26833	0	0	0	0	0	0	0	0	0	0	0	0	0	0	0	0	0	0	0.114519
U4	0.461828	0	2.15254	0.254387	0.922205	0.546292	1.13118	1.34593	1.08102	0	1.25235	0.242352	0.456991	0.278809	0.183046	0.469278	1.09291	0.333452	0.233689	0.588018	0.103421	0.211265	0	1.03686	0.525271	0.190612	0.999363	0.229782	1.10945	2.5709	0.805334	0.547594	0	0.86323	1.2962	0	0.49363	0.17245	1.26682	0	0.453432	0.452575	0.36137	0.22847	0.232312	1.32294	1.17488	0.560353	0.573498
Y_RNA	0	0	0	0	0	0	0	0	0	0	0	0	0	0	0	0	0	0	0	0	0	0	0	0	0	0	0	0	0	0	0	0	0	0	0	0	0	0	0	0	0	0	0	0	0	0	0	0	0
SNORA70	0.28964	0	0.476466	0	0.123937	0.25696	0.15202	0	0.0924508	0.215463	0	0	0.0859819	0.262287	0.344397	0	0.46734	0.156846	0.219841	0.110635	0	0.298118	0.158248	0.585249	0.395315	0	0.134306	0.216166	0.401424	2.56082	0.168358	0.343429	0	0.568453	0	0.195338	0.812661	0	0.49656	0.403811	0.213281	0	0.169978	0.214931	0.509939	0.207424	0.0921048	0.0878578	0.449594
Y_RNA	0	0	0.788271	0	0	0	0	0	0	0	0	0	0	0.115715	0	0	0	0	0	0	0.386307	0	0	0	0.130803	0	0	0	0	0.753183	0	0	0	0	0	0	0	0	0.394327	0	0.846852	0	0	0	0	0.137266	0	0	0
RGS5	0.258807	0.128379	0.301569	0.0890985	0.369144	0.224822	0.407512	0.200349	0.254711	0.165786	0.443019	0.628136	0.765087	0.371078	0.131428	0.424058	0.393231	0.297817	0.362865	0.230667	0.34774	0.517965	0.453664	1.02774	0.364271	0.867898	0.42503	1.12673	0.215215	0.87397	0.8462	0.40916	0.307521	0.178383	0.0907984	0.221816	0.462489	0.522463	0.602692	0.15786	0.299099	0.309101	0.117076	0.181382	0.238676	1.10047	0.624108	0.140655	0.324734
Y_RNA	0.34912	0	0.287156	0	0.298776	0.77432	1.64915	0.190774	0.111436	0.259709	0.426022	0	0.207278	0.632298	0.207561	0	0	0	0.264987	0	0	0.598897	0	0.587862	0.59562	0	0	0.130278	0.193544	1.88632	0.405863	0.103489	0	0.489421	0.452246	0.117726	0.139935	0.195546	0.239413	0.121684	0.25708	0.513187	0.102442	0.0863563	0.614658	1.00008	0.555096	0.1059	0.650306
Y_RNA	0	0.202392	0.873952	0	0	0.18853	0	0	0	0.316168	0	0	0	0	0	0	0	0	0.107531	0	0	0.291637	0	1.14505	0	0	0	0.1586	0	1.6701	0	0	0	0.119163	0.27528	0	0	0	0.14573	0	0	0	0	0	0	0	0	0	0
Y_RNA	0	0.214023	0.369672	0	0.192315	0	0.235894	0	0.143458	0.222892	0	0	0	0.135666	0	0.137008	0.87022	0.121691	0	0	0.301941	0	0	0.454072	0.153355	0.139125	0	0.167715	0.37374	0.662281	0.261245	0.532907	0	0	0	0.151556	0.54044	0.125869	0	0	0	0	0	0.444685	0	0.64373	0.142921	0	0
Y_RNA	0	0.180777	1.09286	0	0.324882	0.168396	0	0.207443	0	0	0.463247	0.298822	0.22539	0	0.225697	0.115725	0	0.102787	0.192094	0	0.127519	0.781474	0.414824	0.511382	0.129533	0.117513	0.528096	0	0	3.72935	0.110332	0.225063	0	0	0.737644	0	0.456488	0.212633	1.82233	0	0	0	0.111393	0.093902	0.190962	0.271867	0.24144	0.115153	0.353564
Y_RNA	0	0	0.31843	0	0	0	0.203196	0	0	0.191996	0	0.457109	0.114926	0	0	0.118016	0.374798	0	0.097949	0	0.520175	0.929774	0.423039	0.391132	0.396294	0.23968	0.538553	0.288934	0.107311	0.76064	0.112516	0.22952	0	0	0.501501	0	0.155176	0.325265	0.398232	0.40481	0.0950262	0	0	0.191523	0.681601	0	0.246221	0.117434	0
SNORA16A	0	0	0	0	0	0	0	0	0	0	0	0	0	0	0	0	0	0	0	0	0	0	0	0	0	0	0	0	0	0	0	0	0	0	0	0	0	0	0	0	0	0	0	0	0	0	0	0	0
Y_RNA	0	0	0	0	0	0	0	0	0	0	0	0	0	0	0	0	0	0	0	0	0	0	0	0	0	0	0	0	0	0	0	0	0	0	0	0	0	0	0	0	0	0	0	0	0	0	0	0	0
Y_RNA	0	0.19	2.78951	0	0	0	0	0	0	0.0989369	0	0	0.118444	0.361313	0	0	0	0	0	0.152405	0	0.136891	0	0.134368	0	0	0	0.297779	0.110596	1.56785	0	0	0	0.111868	0.387639	0.269088	0	0.223481	0.54723	0.139067	0	0.146625	0	0	0	0.142869	0.507516	0	0.247735
U6	0	0	0.156124	0	0	0	0	0	0	0	0	0	0	0	0	0	0	0	0	0	0	0	0	0.127846	0	0	0	0	0	0	0	0	0	0	0	0	0	0	0	0	0	0	0	0	0	0	0	0	0
PRICKLE2-AS1	0	0	0	0	0	0	0	0	0	0	0	0	0	0	0	0	0	0	0	0	0	0	0	0	0	0	0	0	0	0	0	0	0	0	0	0	0	0	0	0	0	0	0	0	0	0	0	0	0
Y_RNA	0	0	1.76888	0	1.00389	0.346895	0	0.641	0.249617	0	1.27238	0.769467	0	0.118029	0	0	0.126182	0	0	0	0	0.134153	0	0.131681	0.133419	0	0.543939	0	0	1.72855	0	0	0	0	0	0	0.156727	0	0.670357	0	0	0.143692	0	0	0.0983453	0	0	0	0.728342
Y_RNA	0.173015	0	0.996151	0.428856	0.888395	0.306987	0.544852	0.567257	0.8836	0.171607	0.563002	0.136189	0.821774	0.835603	0.205724	0.316451	0.669992	0.0936913	1.05057	0	0	0.831037	0.0945286	1.16532	0.35421	0.107114	0.160454	1.033	0.671409	1.69966	0.502839	0.205146	0.759068	0.388072	0.224122	0	0.832181	0	0	0.120607	0	0	0.101535	0.427961	0.69625	0.743423	0.550184	0.104963	0.21485
Metazoa_SRP	0	0.117848	0	0	0	0.0548885	0	0	0	0	0	0	0	0	0.0367829	0	0	0	0	0	0	0	0	0	0	0	0	0.138524	0	0.060779	0	0	0	0	0	0	0	0	0.0424276	0	0	0	0	0	0.0311219	0	0	0	0.0384147
Y_RNA	0	0	0	0	0	0	0	0	0	0	0	0	0	0	0	0	0	0	0	0	0	0	0	0	0	0	0	0	0	0	0	0	0	0	0	0	0	0	0	0	0	0	0	0	0	0	0	0	0
Y_RNA	0	0	0.530134	0	0	0	0	0	0.137152	0	0.349556	0.338227	0.382667	0.389107	0	0	0	0.116342	0.326138	0	0.288669	0.147421	0	0.289409	0	0	0.39849	0.160343	0.119104	2.53268	0	0	0	0	0	0	0	0.240672	0.147331	0	0.210937	0	0.504329	0.106285	0	0	0.273278	0.521354	0.266792
Y_RNA	0	0	0.63686	0	0	0.17173	0	0.423103	0	0	0.157473	0	0.344779	0.233721	0	0	0	0	0.293847	0.147878	0	0	0.423039	0.130377	0.396294	0.23968	0.718071	0	0	0.38032	0.450065	0.688559	0	0.108545	0.25075	0	0.155176	0.108422	0.132744	0	0	0	0	0	0	0.138625	0.369331	0	0
Y_RNA	0	0	0	0	0	0	0.366478	0	0	0	0	0	0	0	0	0	0	0	0	0.133354	0	0.239559	0.0953726	0	0	0	0	0	0.0967719	0.171484	0.202931	0.103489	0	0	0	0.117726	0	0.0977731	0	0	0	0.128297	0	0	0	0.12501	0.222038	0	0
Y_RNA	0	0	4.99595	0	0	0.168396	0	0	0.121173	0	0	0	0.22539	0.229182	0	0	0	0	0	0.145006	0.382556	0	0	0.511382	0	0	1.58429	0	0	6.52637	0	0	0.118966	0.212874	0	0	0.760813	0	1.43183	0	0	0	0.111393	0	0	0	0	0	0.235709
U8	0	0	1.13068	0	0	0	0	0	0	0	0	0	0.0906841	0	0	0	0	0	0	0	0	0	0	0.205752	0.104234	0.0945613	0	0	0	1.05034	0	0	0	0	0	0	0.612217	0	0.418973	0	0	0	0	0	0	0	0	0.0926625	0.189672
Y_RNA	0	0	0	0	0	0	0	0	0	0	0	0	0	0	0	0	0	0	0	0	0	0	0.0962318	0.118632	0	0	0	0	0	0.173028	0	0	0	0	0	0	0	0	0	0	0	0	0	0	0	0	0	0	0
Y_RNA	0	0	0.142307	0.142952	0	0	0.181617	0	0	0	0.140751	0.136189	0.308165	0	0	0.105484	0.223331	0	0.0875473	0	0	0	0.0945286	0.466127	0.11807	0	0	0.129125	0	1.69966	0.301703	0	0	0	0	0	0	0.193816	0	0	0	0	0.304606	0.0855921	0	0	0.110037	0.209926	0
Y_RNA	0	0	0.758525	0.304784	0	0	0.193611	0	0.353232	0.45735	0.450136	0	0.109505	0.111348	0	0	0.11904	0	0.0933288	0.140902	0.12391	0.126559	0	0.248455	0.251734	0	0	0.275305	0	1.08714	0.214418	0	0	0	0.238922	0	0	0.41323	0.252965	0.128572	0	0	0	0	0.185557	0	0.35191	0	0
Metazoa_SRP	0.11236	0	2.5877	0.0464183	0.240394	0.149524	0.17692	0.122797	0.179323	0.0557231	0.182814	0.0884445	0.100065	0.101749	0.0334006	0.137008	0.0362592	0.0304227	0.25585	0	0.226456	0.231298	0.153473	1.58925	0.0766776	0.139125	0.104203	0.209643	0.031145	1.15899	0.0653112	0	0	0.0315029	0.0727752	0	0.27022	0.0314672	0.500841	0.156651	0	0	0	0.0277928	0.169561	0.0402331	0.0357303	0	0.174411
Y_RNA	0	0	0.31843	0	0	0	0	0	0	0.0959982	0	0	0	0	0	0	0	0	0.097949	0	0	0	0	0.651886	0	0	0	0	0	3.04256	0	0	0	0.21709	0	0	0	0	0.530975	0	0	0	0	0	0	0	0	0	0
Y_RNA	0.550724	0	0.905956	0	0	0.244293	0	0	0	0	0	0	0.326974	0.332476	0	0	0	0.149114	0.139336	0	0	0	0.150447	0	0	0	0	0.20551	0.305309	1.89357	0	0	0	0	0	0	0	0	0.188833	0	0	0	0.323197	0	0.138514	0.197199	0.350258	0	0.170972
Metazoa_SRP	0.0757779	0	0.685612	0.0626107	0.0648505	0.336139	0.0795456	0	0	0.150323	0.369879	0.0596486	0.134972	0.137243	0.135156	0	0.0978154	0.246212	0.268411	0	0.101817	0.103995	0.0828041	0.102078	0.155138	0.281485	0.0702764	0.11311	0.0420095	0.223327	0.220236	0.0898507	0.0474943	0.212462	0	0.153318	0.0607471	0.0424441	0.103931	0.158472	0.186001	0.0556948	0.0889418	0.18744	0.0381183	0.651215	0.722916	0.0919442	0.329354
Y_RNA	0	0	0	0	0	0	0	0	0	0	0	0	0	0	0	0	0	0	0	0	0	0	0	0	0	0	0	0	0	0	0	0	0	0	0	0	0	0	0	0	0	0	0	0	0	0	0	0	0
Y_RNA	0.189813	0	0.468371	0.313661	0	0	0.19925	0.207443	0	0	0	0	0.112695	0	0.112848	0	0.122507	0	0	0.145006	0.382556	0.130246	0	0.511382	0	0	0	0	0	1.30527	0.110332	0	0.118966	0	0	0	0	0	0.390499	0	0	0	0	0	0.0954809	0.135933	0.12072	0	0.353564
Y_RNA	0	0.16625	0.143578	0	0.746939	0	0	0.381548	0.111436	0.17314	0.142007	0.27481	0.103639	0.421532	0	0.106425	0.901299	0.0945278	0.264987	0.400062	0	1.91647	0.190745	0.823006	0.119124	0.10807	0	1.56334	0.193544	1.88632	1.52198	0.724421	0	0.587305	0.113062	0.235452	0.139935	0.488866	0.957652	0.365052	0	0.384891	0.409768	0.431782	0.175617	1.2501	0.666115	0.2118	0
Y_RNA	0.191674	0	1.7342	0	0	0	0	0	0	0	0	0	0.1138	0.231429	0	0	0	0	0.0969887	0	0	0	0	0	0	0	0	0	0	1.50637	0	0	0	0	0.124146	0	0.153654	0	0.262885	0	0	0	0	0.0948226	0	0	0.121903	0	0.23802
Metazoa_SRP	0	0	0.360016	0.120549	0.249723	0.323596	0.0765775	0.318906	0.139711	0.217071	0.178039	0.114846	0.346494	0.0440407	0.0867417	0.177905	0.0470828	0.0790083	0.184568	0.0557301	0.392072	0.100114	0.318858	0.0491347	0.0995664	0.361309	0.0676541	0.435558	0.040442	0.788313	0.0848071	0.216245	0.0914442	0.12272	0.0944992	0.049199	0.233922	0.245162	0.450239	0.101706	0.0358121	0.16085	0.299681	0.180446	0.220176	0.52243	0.23198	0.13277	0.226475
Y_RNA	0.766694	1.64294	6.30617	0.633473	2.4605	2.89079	2.41444	1.25686	0.489445	0.570342	2.18301	2.56489	4.09679	1.38858	0.455819	0.701156	4.08235	0.934157	0.872898	3.95356	7.33983	5.2609	9.84394	5.16396	2.35445	0.593326	7.82135	1.57356	8.18197	7.53183	2.67392	3.97721	6.36703	1.18229	5.46242	0.517072	8.45099	0	10.7783	3.07312	1.7878	0.986125	0.787396	0.379291	8.29186	1.50993	0.975227	0.348847	0.952081
Y_RNA	0.387143	0	0.796075	0	0	0.17173	0	0	0.617864	0.287995	0	0	0.114926	0	0.115083	0.472066	0.124933	0	0	0	0.130044	0.132825	0	0.130377	0.264196	0.11984	0	0.866803	0	0.38032	0.112516	0	0.121322	0.21709	0.376125	0	0.310351	0.216843	0.929207	0.134937	0.0950262	0.28454	0	0	0	0.138625	0	0	0
Y_RNA	0.342995	0	0.282118	0.141698	0.733835	0.304294	0	0.187427	0.656887	0.085051	0.558064	0.134994	0.509104	0.724739	0.203919	0	0.442743	0	0.520676	0.131015	0.115214	0.117678	0.187399	0.924077	0	0	0	0.767957	0.380297	4.21188	0.299057	0.203346	0	0.673168	0.222156	0	0.824881	0.0960578	0.470426	0.119549	0.0841899	0	0.301934	0.339365	0.690142	0.122817	0.436286	0	0.851862
Y_RNA	0	0	0.331561	0	0	0	0	0	0	0	0	0	0.119666	0	0	0	0	0	0	0	0	0	0	0.271507	0	0	0	0.150425	0	1.78202	0	0	0.126325	0	0	0	0	0	0	0	0	0	0	0	0	0	0	0	0
U3	0	0	0.530967	0	0.0789219	0.0818149	0.290416	0.100786	0	0	0.0750227	0	0	0	0	0	0.0595198	0.0499392	0	0	0	0	0	0.0621137	0	0	0	0	0	0.996546	0	0	0	0	0	0	0	0	0.189724	0	0.0905439	0	0	0	0	0	0	0	0
U7	0	0.295556	3.06299	0.256406	0.265578	0.550628	1.30303	0	0	0.153902	0	0	0.552741	0.374695	0	0	0.400577	0.336099	0.314059	0	0.416966	0	0.169551	0.209017	0.635328	0.384249	0	0.231606	0.344078	5.48748	0	0.73592	0	0.174016	0.602995	0.209291	0	0.173819	0.212812	0.216327	0.152344	0	0.364238	0	0	0.22224	0	0.188267	0.578049
Y_RNA	0	0	1.30384	0	0	0	0	0	0	0	0	0	0	0	0	0	0	0.381518	0	0	0.118328	0.120859	0.0962318	0.355895	0	0	0.163345	0.131452	0	0.865142	0	0	0	0	0.11408	0	0.988371	0	1.20785	0	0.0864653	0	0	0	0	0	0	0	0.546804
SNORD22	0	0	0	0	0	0	0	0	0	0	0	0	0	0	0	0	0	0	0	0	0	0	0	0	0	0	0	0	0	0	0	0	0	0	0	0	0	0	0	0	0	0	0	0	0	0	0	0	0
SNORA63	0	0	0.127625	0	0	0	0	0	0	0	0	0	0	0	0	0	0	0	0	0	0	0	0	0	0	0	0	0	0	0.30486	0	0	0	0	0.200998	0	0	0	0	0	0	0	0	0	0	0	0	0	0
SNORD39	0	0	0.226489	0	0	0	0	0	0	0	0	0	0	0	0	0	0	0	0	0	0	0	0	0.556399	0	0	0	0	0.305309	0.541019	0	0	0	0	0	0	0	0	0	0	0	0	0	0	0	0	0	0	0
Vault	0	0	0	0	0	0	0	0	0	0	0	0	0	0	0	0	0	0	0	0	0	0	0	0	0	0	0	0	0	0	0	0	0	0	0	0	0	0	0	0	0	0	0	0	0	0	0	0	0
Metazoa_SRP	0	0.0672203	0	0	0.120805	0	0.0740894	0.077136	0	0	0.172254	0.0555572	0	0	0	0.0430312	0.045553	0	0	0	0	0	0	0.142615	0.0481657	0	0	0	0	0.0693363	0	0	0	0	0	0	0.0565803	0	0.0484012	0	0	0	0	0.0349166	0	0	0	0	0
SNORA71	0	0	0	0	0	0	0	0	0	0	0	0	0	0	0	0	0	0	0	0	0	0	0	0	0	0	0	0	0	0	0	0	0	0	0	0	0	0	0	0	0	0	0	0	0	0	0	0	0
Y_RNA	0	0	0.630617	0	0.492101	0	0.201204	0	0	0.095057	0	0	0.341399	0	0	0	0	0	0	0.146428	0.257538	0.394568	0	0.258198	0.654014	0	0	0	0.106259	1.50637	0	0.113635	0	0	0.124146	0	0	0.107359	0.657212	0	0.188189	0	0.112485	0.189645	0.192834	0.137266	0.121903	0.116282	0.357031
Y_RNA	0	0	0.14753	0	0	0	0	0	0	0	0	0	0	0	0	0	0	0	0	0	0	0	0	0.120808	0	0	0	0	0	1.05722	0	0	0	0	0	0	0	0	0	0	0	0	0	0	0	0	0	0	0
Y_RNA	0	0	0	0	0	0	0	0	0	0	0	0	0	0	0	0	0	0.0936913	0	0	0	0	0.0945286	0.233064	0	0	0	0	0	0.509898	0	0	0.108438	0	0.224122	0	0	0	0.118647	0	0	0	0	0	0	0	0	0	0.107425
Y_RNA	0	0	0	0	0	0	0	0	0	0	0	0.327433	0.370454	0.251126	0	0	0.939652	0.225258	0.105243	0	0	0	0.681812	2.66164	0	0.515057	0	0.931352	0	0	0	0	0.130357	0	0	0.14027	0	0.116496	0	0.144985	0.204205	0	0.122058	0	0	0	0	0	0.258277
Y_RNA	0.191674	0	0.630617	0	0.328067	0.170047	0	0	0.734168	0	0.311859	0	0	0.115715	0	0	0.247415	0.103795	0	0	0	0.131523	0	0.516396	0.130803	0	0	0	0	0.564887	0	0	0	0.107481	0	0	0.460963	0	0	0	0	0	0	0	0	0.274532	0.36571	0.116282	0
U3	3.35429	0.638923	1.10358	0.475105	1.4763	2.04056	1.40842	2.40899	1.83542	0.665399	2.49487	2.56489	1.59319	0.752146	0.569774	0.759586	0.8041	0.674669	0.77591	1.24464	2.8973	1.77555	0.994867	2.19468	0.850219	0.593326	1.42206	0.92983	1.06259	1.60051	3.00816	1.59089	1.50166	0.591143	1.73804	0.710974	2.22799	0.590473	0.197164	0.267228	1.41142	0.704375	0.618669	0.568936	2.50684	0.892229	0.975227	0.406988	1.1306
Y_RNA	0	0.823895	2.41922	0.285904	0.888395	0.153494	0.726469	0.378171	0	0	0.422252	0.408566	0.102722	0.10445	0.102862	0	0.334996	0.0936913	0	0	0.581169	0.237439	0.472643	0	0.472279	0.107114	0.320908	0	0.0959155	0.679864	0	0	0.216877	0	0.560305	0.116684	0	0.0969079	0.118647	0.120607	0	0	0.101535	0.256776	0.261094	0.123904	0	0.104963	0
Metazoa_SRP	0	0.0578262	0.14982	0	0.103922	0	0	0.0663561	0	0	0	0	0.180242	0.036655	0	0	0	0	0.0614463	0	0.0815803	0	0	0.204474	0.0414345	0	0	0.0453142	0.0336598	0.298232	0	0.0359961	0.0380544	0	0	0	0.0973463	0.034008	0.41637	0	0	0	0.035632	0	0.030542	0	0	0.0368348	0
U3	0	0	0.0788271	0	0	0	0	0	0	0	0	0	0	0.115715	0	0	0	0	0	0	0	0.0657613	0	0	0	0	0	0.0715254	0	2.07125	0.0557066	0	0	0	0	0	0.230482	0.0536794	0.131442	0	0.0470473	0.140875	0	0.0474113	0.0482085	0.068633	0	0	0.178515
U6	0	0	0	0	0	0	0	0	0	0	0	0	0	0	0	0	0.117927	0	0	0.139586	0	0	0	0	0	0	0	0	0	0	0	0	0	0	0	0	0	0	0	0	0	0	0	0	0	0	0.348621	0	0
SNORA75	0	0	0.21441	0	0.223086	0.231264	0.273637	0	0.332823	0.0646388	0.424128	0	0.0773837	0.157372	1.08485	0.0794644	0	0.423484	0.85738	0.0995711	0.0875628	0.268306	0.142423	0.526724	0.177892	0.161385	0.362626	1.45912	0.0722564	0.512164	0.227283	0.154543	0.16338	0.292347	0	0.175804	0.522425	0.0730039	0.268143	0.36343	0.0639843	0.095795	0.53543	0.257918	0.131127	0	0.497366	0	0.647415
ELFN2	0.0311672	0.0212025	0.0714129	0.0110364	0.0419143	0.0809765	0.0210322	0.0413611	0.0270025	0.0574109	0.0181107	0.0963805	0.0832699	0.135743	3.96138	0.19002	0.024426	0.924654	0.00788544	0.00340143	0.0358946	0.0443001	1.67122	0.0524805	0.0151923	0.0220521	0.0123876	0.0215993	1.39461	0.234008	0.0181164	0.546409	0.0041859	0.0174769	0.0288383	0.115608	0.0107079	0.177065	0.0595397	0.971477	0.0491795	0.0294519	0.0261296	0.0550667	0.0436742	0.165807	0.032565	0.0135058	0.106434
Y_RNA	0	0	0	0	0	0	0	0	0	0	0	0	0	0	0	0	0	0	0	0	0	0	0	0	0	0	0	0	0	1.05722	0	0	0	0	0	0	0	0	0	0	0	0	0	0	0	0	0	0	0
Y_RNA	0.519045	0	0.426922	0	0.296132	0	0.363235	0	0.4418	0.343215	0.422252	0.136189	0.205444	0.313351	0.102862	0.105484	0.223331	0.187383	0	0	0	0	0.0945286	0.233064	0.23614	0.749796	0.320908	0	0.287747	0.679864	0	0	0	0	0.336183	0.233369	0.554787	0.387631	0.711883	0.241214	0.084935	0.254323	0.101535	0.171184	0.609219	0.123904	0.33011	0.419851	0.322275
DUXAP8	0.0634649	0.349231	2.63034	0.0320449	0.0694	0.009384	0.0925282	0.0462399	0.0472674	0.0577028	0.0831812	0.43018	3.85593	3.44828	2.51753	0.417027	3.13122	0.189021	4.91163	1.76965	4.75871	2.62016	3.70441	4.95852	0.0457161	1.92963	2.91997	0.852577	2.18724	2.52849	1.0944	1.03679	1.06735	1.38595	1.93198	4.09471	1.82307	3.535	1.39512	0.309685	1.8226	1.77769	0.039314	0.437809	2.82355	0.68175	3.81434	3.73471	3.2991
Y_RNA	0	0	0	0	0	0	0	0	0	0	0	0	0	0	0	0	0	0	0	0	0	0	0	0	0	0	0	0	0	0	0	0	0	0	0	0	0	0	0	0	0	0	0	0	0	0	0	0	0
Y_RNA	0	0	0.569229	0	0	0	0.363235	0	0	0.171607	0.422252	0.408566	0	0	0.514309	0	0.334996	0	0	0.132174	0	0.11872	0	0.116532	0	0	0	0.387376	0	2.20956	0.402271	0.410292	0	0.388072	0	0	0.138697	0.0969079	0.593236	0.120607	0.084935	0.127161	0.203071	0.256776	0.261094	0.99123	0.220073	0.209926	0.4297
SNORA70	0.437702	0	0	0	0	0	0	0	0	0	0	0	0	0	0	0	0	0	0	0	0	0	0	0.0982694	0	0	0	0	0	0.286659	0	0	0	0	0	0	0	0	0.100053	0.101706	0	0	0	0	0	0	0	0	0
Metazoa_SRP	0	0	0.309245	0	0	0	0	0	0.0960066	0	0	0	0	0	0	0	0	0	0	0	0	0	0	0.101293	0	0	0	0	0.0416864	1.40353	0	0	0.0471289	0	0	0	0	0	0	0	0.036914	0	0	0	0	0	0	0	0.0466886
Y_RNA	0.212508	0.202392	1.9227	0	0.54559	0.75412	0.223073	1.16123	0.678307	0	0.345757	0.334551	0.504677	0.51317	0.252682	0	0.274308	0.230155	0.322593	0.811721	0	0.583274	0	2.00384	0.145021	0.263127	0.197079	1.1102	0.353428	1.6701	0	0.251973	0.13319	0.834143	0.825841	0	0.511068	0	0.437189	0	0.104322	0.156187	0.374136	0	0.106897	0.456559	0.946077	0	0.791676
Y_RNA	0	0.204616	0.353422	0.355023	1.65476	0.762407	0.902099	0.704396	0.685761	0.639285	1.04867	0.507341	1.02044	0.389107	0.894107	0.26197	0.138661	0.581709	1.30455	0.328256	0.866006	0.442263	0.234763	1.15764	2.78567	0.133009	0	0.64137	2.02477	4.8543	0.374642	1.01897	0.673271	0.722837	0.417458	0.289788	0.86114	0.722017	1.17865	0.89859	0.84375	0.631615	0.630412	0.743993	1.18879	2.30788	1.50303	0.651692	1.20056
Metazoa_SRP	0	0.22255	2.17827	0.0643568	0	0.0691027	0	0.340505	0.0994491	0.231772	0.190097	0.122624	0.138736	0.329165	0.0463083	0	0.452445	0.0843595	0.236482	0	0.31397	0.21379	0.0851134	0.524625	0.10631	0.19289	0.505654	0.116264	0.0431811	0.765186	0.498031	0.138535	0.0488188	0.262064	0.857646	0	0.49953	0.130884	0.213659	0.380081	0.114713	0.228992	0.0914222	0.269734	0.27427	0.725158	0.346769	0.0472542	0.290176
Y_RNA	0	0.200215	1.03747	0	0	0	0.44135	0	0	0	0.513058	0.165477	0	0	0	0	0	0	0.106375	0	0.706152	0	0	0.141592	0.143461	0.260298	0	0.156894	0.116543	1.65214	0.610976	0	0	0.235764	0	0	0	0.117748	0	0	0	0	0.123371	0	0.211495	0.602199	0	0	0.130527
Y_RNA	0	0	3.50273	0	0	0.17173	0.203196	0.211551	0	0	0.47242	0.457109	1.37912	0.233721	0	0.118016	0.49973	0	0	0	1.04035	0.132825	0.211519	0.391132	0	0.11984	1.9747	1.3002	0.321934	3.42288	0.225033	0	0.363966	0.21709	0.752251	0.130548	0.620703	0.216843	2.52213	0.134937	0.0950262	0.14227	0	0.191523	0.0973716	0	0	0.117434	0.360566
Y_RNA	0	0	0.150287	0	0	0	0	0	0	0	0	0	0	0	0	0	0	0	0	0	0	0	0	0.123066	0	0	0	0	0	1.97447	0	0	0	0	0	0	0.146474	0	0	0	0	0	0	0	0	0	0	0	0
SIGLEC5	0.0421351	0.0133765	0.196388	0.0348137	0.0480788	0.0560714	0.00737168	0.0537237	0	0.0870673	0.0114259	0.127139	0.216808	0.0254373	0.0918515	0.0813482	0.163166	0.114085	0.0781763	0.107296	0.0707674	0.183111	0.0690629	0.435153	0.0335464	0.060867	0.0846648	0.0471698	0.101221	0.407027	0.0775571	0.0333067	0.00880282	0.0630059	0.0773237	0.0757778	0.0788141	0.0629344	0.0529736	0.132174	0.0965281	0.0206455	0.037091	0.0729562	0.0741829	0.0402331	0.0535955	0.0468638	0.0697646
Y_RNA	0	0.767836	2.48671	0.499595	0.517467	1.25168	0.846299	0	0.386006	1.29944	0.327934	0.793265	0.598328	1.09511	1.6776	0.737298	1.43093	0.654873	0.611929	1.07783	2.0311	1.10642	1.43157	0.543014	1.23791	0.873473	1.68229	1.65467	1.45258	1.38601	1.17156	0.836445	1.0106	0.452083	0.261091	1.08745	1.77732	0.564463	2.76436	0.421503	0.296835	0.44441	0.827984	0.598262	0.608321	1.7321	1.79462	0.489105	1.62688
HERC2P7	0.841367	0.970013	4.06116	0.018294	2.937	2.21966	2.11503	0.943715	1.07423	1.95454	1.87327	1.37685	2.70799	3.3417	0.421233	0.472466	2.54364	0.683426	3.23786	1.8437	0.65449	1.65602	1.27019	1.25268	2.56865	2.64557	0.841884	3.47016	1.26428	3.1974	2.54825	0.72196	0.652226	1.0305	1.17594	2.07561	0.727727	1.50059	2.0346	1.66692	0.369558	2.89663	0.571726	0.0657208	4.2323	2.90171	1.95736	2.01486	1.0998
Y_RNA	0	0.19	0.492267	0	0.170729	0	0	0	0.127356	0	0	0	0.236889	0.481751	0.355818	0.243258	0	0	0.100947	0	0.536099	0	0.544986	0.134368	0.136142	0.370526	0.370027	0.297779	0.774175	0.391963	0	0	0	0	0.258426	0.134544	0	0.111741	0.54723	0.278135	0.0979352	0	0	0	0.200705	0.428606	0.380637	0.484114	0
Y_RNA	0.205797	1.372	1.01562	0	1.40896	0.730306	1.5122	0	1.1824	0	0.334838	0.323986	0.366555	0.621205	0.367055	0.12547	1.06258	0.445773	0.312406	0.471653	0.276514	0.847282	0.337318	0.970281	1.12353	1.4015	0.763423	0.307183	0.228178	0.808681	0.358868	0.244015	0.257969	0.346201	0.533174	0.277586	0.329953	0.230539	0.423383	0.286918	0.101028	0.302511	0.120774	0.712667	0.310564	0.884282	0.785315	0.374552	0.127779
Y_RNA	0	0	0.426922	0	0	0.153494	0.181617	0	0.11045	0	0	0.136189	0.308165	0.313351	0	0.105484	0.334996	0.0936913	0.0875473	0	0	0.11872	0	0.233064	0.472279	0	0	0.129125	0	1.0198	0.201135	0.307719	0	0	0.224122	0.233369	0	0	0	0.120607	0.084935	0.254323	0.203071	0.342368	0.261094	0.495615	0.110037	0	0.322275
U2	0	0	0	0	0	0	0	0	0	0	0	0	0	0	0	0	0	0	0	0	0	0	0	0	0	0	0	0	0	0	0	0	0	0	0	0	0	0	0	0	0	0	0	0	0	0	0	0	0
Metazoa_SRP	0	0	0.112453	0	0	0	0	0	0	0	0	0	0	0	0	0	0	0	0	0	0	0	0	0.138127	0	0	0	1.07138	0	0.0671544	0.0397348	0	0	0	0	0	0	0	0	0	0	0	0	0	0	0	0.043476	0	0
Y_RNA	0	0	0.287156	0	0	0	0	0	0	0	0	0	0	0	0	0	0	0	0.176658	0	0	0	0	0	0	0	0	0.130278	0	1.88632	0	0	0	0	0	0	0.559741	0	0	0	0	0	0	0	0	0	0	0	0
Y_RNA	0	0	0.151705	0	0	0	0	0	0.235488	0.09147	0	0	0.438021	0	0	0	0	0	0.0933288	0	0.12391	0	0	0.124227	0	0	0	0	0.10225	0.724761	0	0	0	0.310274	0	0.12439	0.147856	0.103307	0.252965	0	0	0.135559	0	0	0	0	0.234607	0.111894	0.229038
GOLGA8M	0.00887861	0.00845596	0.0730278	0	0.0987778	0.0866451	0.0559203	0	0.0170039	0.145305	0.0722289	0.0069888	0.0263569	0.0375206	0	0.0108262	0.0401123	0.0576954	0.0179707	0.00678277	0	0.0121847	0.0291055	0.227242	0.0302949	0.0164903	0.016468	0.0662633	0.00984419	0.191887	0.0103217	0.0105275	0	0.029872	0.00575063	0.0179637	0	0.00497302	0.0121772	0.0123784	0.00871721	0.0261022	0.0260524	0.013177	0.0178647	0.0190751	0.00564675	0	0.0385891
Y_RNA	0	0	0	0	0	0	0	0	0	0	0	0	0	0.105383	0	0.106425	0	0	0	0	0	0	0	0	0	0	0	0	0	0.171484	0	0	0	0.0978841	0	0	0	0	0	0	0	0	0.102442	0	0	0	0	0	0
Y_RNA	0	0	0.14753	0	0	0	0	0	0	0	0	0	0	0	0	0	0	0	0	0	0	0	0	0	0	0	0	0	0	0.176203	0	0	0	0	0	0	0	0	0	0	0	0	0	0	0	0	0	0	0
Y_RNA	0.181025	0.172408	2.82902	0.29914	0.309841	0.802999	0.190026	0.19784	0.115563	0.179552	0	0	0	0.327858	0.107624	0	0.116835	0	0	0	0	0.248432	0.0989049	0.487707	0.123536	0.112073	0.335765	0	0	1.77835	0.420895	0.107322	0	0	0.234498	0	0.435354	0	1.2414	0	0.0888671	0	0.318708	0.0895547	0.637423	0.12964	0.345393	0	0.112399
Metazoa_SRP	0.373105	0	2.94609	0	0.319302	0.0662014	0.156662	0.0815522	0.381095	0	0.303527	0.176214	0.398733	0.450492	0.0887282	0.0454949	0.48161	0.0404088	0.264313	0.0570064	0.200526	0	0	0.402079	0.254616	0.0461979	0.276814	0.111383	0.0413681	1.83265	0.0433746	0.0884789	0.187077	0	0	0	0.538377	0.0417961	0.665239	0.0520176	0	0.0548445	0.043792	0.332241	0.4129	0.374076	0.189834	0	0.277993
Metazoa_SRP	0.179364	0	0.295059	0	0	0.0530421	0.125521	0.0653415	0.0381678	0.0593016	0.194554	0.0941244	0.0709943	0.108283	0	0.109355	0.0385877	0.064753	0.0302534	0.0913496	0.200832	0	0.0326658	0.0805388	0.122403	0.0370148	0.0554474	0.0446213	0.0994354	0.469876	0.104258	0.141783	0	0.0335261	0	0	0	0.033488	0	0.333422	0.0587012	0.0878853	0.210523	0.0295777	0.1203	0.299718	0.190125	0.108815	0.0371224
Metazoa_SRP	0	0	0.480022	0.0602745	0.187292	0	0	0	0.0931407	0	0	0.114846	0.0433118	0.264244	0.0433709	0.0889526	0.0941656	0.0395041	0	0.0557301	0	0.100114	0	0.245673	0.0497832	0.0451636	0	0.217779	0.040442	0.501654	0.169614	0	0.137166	0.0409068	0	0.049199	0.175441	0.204302	0.15008	0.101706	0	0	0.0428115	0.144357	0.146784	0.261215	0.0927922	0.0442567	0
Y_RNA	0	0	1.11451	0	0	0	0	0	0	0	0	0.15237	0	0	0	0.118016	0	0	0	0	0	0	0	0	0	0	0	0.433401	0	2.47208	0	0	0	0	0	0	0	0	0.132744	0	0	0	0	0	0	0	0	0	0
Metazoa_SRP	0	0.0744801	1.22213	0.0646142	0.133851	0	0.082091	0.683734	0.199694	0	0.254477	0.123115	0.0464302	0.188846	0	0.143036	0.302837	0.127045	0.0791428	0	0.157613	0.0536612	0.0427269	0.263362	0.106735	0	0.14505	0	0.0867076	0.691422	0.13637	0.0463629	0	0.0877042	0.101303	0.0527413	0.376146	0.131407	0.536285	0.0545144	0.0383906	0	0	0.116063	0.118014	0.280023	0.248683	0.284659	0.0971123
Y_RNA	0	0	0	0	0	0	0	0	0	0	0	0	0	0	0	0	0	0.174994	0	0	0	0	0	0	0	0	0	0	0	0.793643	0	0	0	0	0	0	0	0	0	0	0	0	0	0	0	0	0	0	0
Metazoa_SRP	0	0	0.392213	0	0	0	0	0	0	0	0	0	0.0404445	0	0	0	0	0	0.0689397	0.104081	0.0457646	0	0	0.275291	0	0	0	0	0.0755293	0.736125	0	0	0	0	0	0	0	0	0.0934295	0	0.0334413	0	0.119932	0	0.0342666	0	0	0.0413268	0.0422963
Metazoa_SRP	0.264199	0.0629055	1.30384	0.109146	0.282626	0	0.138667	0	0.210825	0.262049	0.0537325	0.155973	0.66665	0.558245	0.0785364	0.281884	0.170516	0.0715345	0.334218	0	0.133119	0.135966	0.0360869	0.578329	0.22537	0.204457	0.183763	0.443651	0.183082	1.10306	0.115177	0.117474	0.165588	0.40741	0.25668	0.133635	0.794227	0.480938	0.271766	0.0920852	0.162122	0.436903	0.116285	0.42478	0.166124	0.378409	0.168029	0.200351	0.0820205
TMSB15B	0.0319352	0.018249	0.00525342	0	0.010932	0.0226655	0.0268184	0.0209409	0	0.053848	0.0207838	0.0251378	0.0606733	0.0539825	0	0.00389404	0.0453447	0.0311284	0.0614061	0.014638	0.0214545	0.0175306	0.0209377	0.0215095	0	0.0434963	0.0118467	0.100103	0	0.0313724	0.00371256	0.0151463	0.0440342	0.0107445	0.0124105	0	0.168965	0	0.0262799	0.00445234	0.040761	0.0140829	0.00749656	0.0126389	0.0546184	0.0137221	0.0649939	0.0193741	0
RGS5	20.0322	24.3144	10.8352	4.76247	49.4707	111.85	41.7225	14.9388	7.67039	238.343	27.2231	9.08334	3.43071	8.08432	6.85373	6.68766	17.452	4.32735	9.57667	1.40576	8.51109	16.5464	1.91209	16.755	6.08512	21.8263	3.63104	23.9371	6.74682	9.48904	9.43653	7.82345	6.22826	10.7846	0.967214	10.4037	5.39045	7.64502	10.8499	3.02503	8.752	18.4034	4.21698	8.14051	36.926	15.0747	10.6295	3.38557	12.1622
U3	0	0	0	0	0	0	0	0	0	0	0	0	0	0	0	0	0	0	0	0	0	0	0	0	0	0	0	0	0	0	0	0	0	0	0	0	0	0	0	0	0	0	0	0	0	0	0	0	0
SNORA75	1.14165	0.815476	2.81706	0.353728	1.95404	2.02567	1.49801	0.311922	0.455506	1.69854	1.27703	0.898647	1.77926	1.55075	0.424211	0.261014	1.10524	0.463669	1.80526	0.218039	1.72569	1.95844	0.779688	0.672823	0.973861	1.14854	1.85283	2.34311	1.66137	1.68229	1.1613	0.930643	0.536651	0.880243	0.831869	0.86619	0.686398	0.559519	2.83801	0.795831	0.420335	0.41954	0.334992	0.494185	0.933203	0.715386	2.17825	0.606026	0.620243
Y_RNA	0	0	0.434614	0	0.301467	0	0	0	0.33732	0.174699	0.286573	0	0.104573	0	0.314146	0.107384	0.113677	0.0953794	0	0.134556	0	0	0	0.118632	0.120197	0	0.163345	0.788712	0	0.173028	0.10238	0.104421	0	0	0	0.118787	0.423588	0	0.24157	0.245561	0.0864653	0.388358	0	0	0.177199	0.504545	0.448077	0.106854	0.218721
Y_RNA	0.86892	0.827557	4.82422	0.717936	0.929524	1.54176	1.82425	0.94963	0.832057	0.646388	1.59048	1.02596	1.28973	1.31143	0.387446	0.529762	2.52364	1.05871	1.53889	2.15737	0.72969	1.34153	1.06817	3.21887	1.33419	0.537949	0.402918	3.40461	0.963418	2.34742	1.13642	1.28786	0.544601	2.80166	0.984891	1.31853	2.43798	0.851713	2.38349	1.51429	0.533203	0.159658	0.254966	1.71945	1.31127	4.82261	1.9342	0.79072	0.134878
Y_RNA	0	0	0	0	0	0	0	0	0	0	0	0	0	0	0	0	0	0	0	0	0	0	0	0	0	0	0	0	0	0	0	0	0	0	0	0	0	0	0.262885	0	0	0	0	0	0	0	0	0	0
Y_RNA	0.201554	0.191959	0.331561	0	0.344978	0.357624	0.634724	0	0.643343	0.199914	0.491901	0.475959	0.957325	1.09511	0.359486	0.983064	0.910591	0.654873	1.22386	0	0.135406	0.553208	0.220242	0.543014	2.20072	0.499128	0.186921	0.601698	0	0	0.93725	0	0.126325	0.339063	0	0.543725	0.161575	0.564463	0.276436	0.421503	0.395779	0	0.473134	0.598262	0.101387	1.44342	1.66643	0	0.876013
Y_RNA	0	0	0.146188	0	0	0	0	0	0	0	0	0	0	0	0	0	0	0	0	0	0	0.121957	0	0	0	0.110035	0	0	0	1.57141	0.10331	0	0	0	0	0	0	0	0	0.123896	0	0	0	0	0	0	0	0	0
Y_RNA	0	0	0.584754	0	0	0	0	0	0	0	0	0	0	0	0	0	0	0	0.17987	0	0	0	0	0.47884	0	0	0	0.132647	0	1.39681	0	0	0	0	0	0	0.569918	0	0.121883	0	0	0	0	0	0	0	0	0	0
Y_RNA	0.352265	0	0.144871	0	0.452201	0	0.369779	0.192493	0.33732	0.174699	0	0	0	0.106332	0	0	0.227355	0	0.356499	0	0	0.120859	0.0962318	0	0.120197	0.109044	0	0.262904	0.390575	0.692114	0.409519	0	0	0.296298	0.22816	0.118787	0.141196	0	0.120785	0.12278	0	0	0	0.0871343	0.0885994	0.252273	0.224039	0.106854	0.109361
U1	1.20518	0	2.75355	0	0.343797	0.356399	0.140567	0.731736	0	0.0664097	0.217874	0	0	0.161684	0	0	0	0	0	0	0	0	0.146325	0.631347	0	0	0	0	0.074236	2.10479	0	0	0	0.150178	0	0	0	0	0	0	0	0	0	0	0.0673598	0	0	0	0
Y_RNA	0	0	0	0	0	0	0	0	0	0.0923411	0	0	0.110548	0	0	0	0	0	0	0	0	0	0	0.250821	0	0	0.172679	0	0	1.82916	0	0	0	0	0	0	0	0	0.255374	0	0.0914062	0	0	0	0	0	0.11842	0	0
Y_RNA	0	0	0	0	0	0	0	0	0	0	0	0	0	0	0	0	0	0	0	0	0	0	0	0.129099	0	0	0	0	0	0.564887	0	0	0	0	0	0	0	0	0.131442	0	0	0	0	0	0	0	0	0	0
Metazoa_SRP	0.415973	0.330142	3.53548	0.458257	2.0766	0.9841	1.01886	1.28806	0.79665	1.13462	1.1844	1.9646	0.987878	0.962648	0.370959	0.422683	2.19252	0.37543	1.08751	1.21816	0.558912	0.95144	0.871205	1.21408	1.27742	1.24472	0.642954	0.983094	0.384342	0.817284	0.926864	0.328815	0.260713	1.01078	0.58375	0.514322	0.333463	0.194159	1.23612	0.676598	0.272274	0.0509548	1.01715	1.13182	1.15085	3.12791	1.10232	0.210298	0.430462
Y_RNA	0	0.164779	0.284615	0	0.148066	0	0	0.189086	0	0.0858037	0	0	0	0	0	0	0	0	0	0	0	0	0	0.116532	0	0	0	0	0	2.54949	0	0	0	0	0	0	0	0	0.118647	0	0	0.127161	0	0	0	0	0	0	0
SNORA71	0	0	1.92009	0	0	0	0	0	0	0	0	0	0	0	0	0	0	0	0	0	0	0	0	0.0982694	0.298699	0	0	0	0	1.28997	0	0	0	0	0	0	0.818726	0	0.100053	0	0	0	0	0	0	0	0	0	0
Y_RNA	1.10664	1.58095	2.57898	1.37153	1.57844	1.79993	2.51694	1.41101	0.353232	2.37822	1.50045	2.61328	5.14675	7.46032	0.877237	2.02409	1.1904	1.49818	4.38645	3.80437	2.72601	3.41711	3.22467	3.47837	1.25867	2.96887	6.32885	2.06479	1.63599	4.89214	3.10906	1.09347	3.12118	1.96507	3.46438	1.11951	5.02711	2.89261	4.55336	1.92858	6.97188	1.76227	1.40713	3.10231	1.76279	3.43424	2.22876	2.57357	1.94683
U3	0	0.0950002	1.14862	0	0	0	0.104708	0.109014	0.254711	0.0494684	0	0.157034	0	0.120438	0.059303	0.304073	0.193136	0.108032	0.100947	0.381012	0.469087	0.0684454	0.217994	0.0671842	1.29335	0.185263	0.27752	0.0744448	0.829474	1.95981	0.695764	0.236546	0.062518	0.223735	0.19382	0	1.67922	0.167611	0.273615	0.278135	0	0.366562	0.175615	0.0493465	0.100352	0.285737	0.126879	0.0605143	0
Y_RNA	0.191674	0.182549	1.26123	0.158368	0.328067	0.170047	0.402407	0	0.611807	0.095057	0.311859	0.301752	0.341399	0.462859	0	0.116859	0	0.20759	0.0969887	0	0.128769	0.131523	0.314168	0.129099	0.392409	0.23733	0.355516	0	0.106259	1.50637	0.111413	1.02271	0.360398	0.107481	0.496584	0.129268	0.614618	0.214717	1.31442	0.133614	0.188189	0	0	0.0948226	0.385668	0.411798	0.121903	0.232565	0.11901
DGCR5	0.0161911	0.0693914	0.213078	0.0668884	0.0484969	0.0502747	0.0169961	0	0.108529	0.0521928	0.085616	0.140193	0.264354	0.312789	0.033691	0.883486	0.177647	0.043839	0.0245785	0.179352	0.0761416	0.161095	0.123846	0.169031	0.502738	0.571362	0.180187	0.302095	0.134639	0.493077	0.0941131	0.398357	0.00507392	0.0272373	0.0314606	1.27759	0.0194693	1.32858	0.0333096	0.0507899	0.409341	0.29155	0.0855167	1.65003	0.0407227	0.66672	0.247138	0.0196452	0.854508
Y_RNA	0	0	0.315308	0	0	0	0	0	0	0	0	0	0	0.115715	0	0	0	0	0	0	0	0	0	0	0.130803	0	0	0.143051	0	1.12977	0.111413	0	0	0	0	0	0	0	0	0	0	0	0	0	0	0	0	0	0
Metazoa_SRP	0	0	1.35417	0	0.0587068	0	0	0.0749708	0.0437925	0.0340204	0.0558064	0.0539977	0.0407283	0.0414137	0	0	0.0442743	0.0371478	0	0.0524058	0.0921714	0.0470712	0.112439	0.184815	0.0936273	0	0	0	0.152119	1.01085	0.0398742	0	0	0.0384667	0	0.0462643	0.329953	0	0.18817	0	0	0	0	0	0.0345071	0	0.130886	0	0
U3	0	0	0.297791	0	0	0	0	0	0	0	0	0	0	0	0	0	0	0	0	0	0	0	0	0.0609634	0	0	0	0	0	0.978092	0	0	0	0	0	0	0	0	0	0	0	0	0	0	0	0	0	0	0
Y_RNA	0	0	0.142307	0	0	0	0	0	0	0	0	0	0	0	0	0	0	0	0.0875473	0	0	0	0	0	0	0	0	0	0	1.18976	0	0	0	0	0	0	0	0	0	0	0	0	0	0	0	0.123904	0	0	0
Metazoa_SRP	0.138168	0.0657952	0.284112	0.0570797	0	0.306445	0.217556	0	0.176408	0.102783	0.112401	0	0.123048	0	0	0	0.267523	0	0.0699141	0.105552	0	0.0948078	0.0754892	0.325713	0	0	0.128136	0.103118	0.153194	0.54293	0	0.0819133	0	0	0.0894904	0.0465913	0.166142	0	0.236875	0	0.0678279	0	0.162169	0.0341764	0.278008	0.197896	0	0.0838219	0.0428941
Y_RNA	0	0	0	0	0	0	0	0	0	0	0	0	0	0	0	0	0	0	0	0	0	0	0	0	0	0	0	0	0	0	0	0	0	0	0	0	0	0	0	0	0	0	0	0	0	0	0	0	0
Metazoa_SRP	0.0683591	0.065105	0.730942	0	0	0	0.215274	0	0	0	0.111222	0	0.405859	0.123807	0.0406412	0.0416771	0	0	0.0345904	0.0522226	0.0918491	0	0	0.0460423	0.1866	0.0423211	0	0.459163	0	1.54455	0	0	0.128533	0	0	0.0461026	0.493198	0	0.140634	0	0	0.100484	0	0	0.103159	0.19582	0.869521	0	0
Y_RNA	0.191674	0.182549	1.10358	0	0.328067	0.340093	0	0.628432	0.122361	0	0.935577	0	0.1138	0.578573	0.22791	0.350578	0.371123	0.103795	0.484944	0	0	0	0.314168	0.387297	0	0.23733	0.533274	0.286102	0.106259	0.753183	0.222827	0	0.600663	0.107481	1.24146	0.129268	0.460963	0	0.788655	0.668069	0	0.704375	0.22497	0.379291	0.385668	0.960862	0.487614	0.581412	0.476041
Metazoa_SRP	0	0	0.123698	0	0	0	0	0	0	0	0.0611724	0	0.0446445	0.0453958	0	0	0	0	0	0	0	0	0.0410836	0.0506465	0	0	0	0	0	1.18192	0.0437083	0	0	0	0	0	0.12056	0	0.0515659	0	0	0	0	0	0	0	0.0478237	0	0
Y_RNA	0	0	0	0	0.328067	0.51014	0	0	0	0.095057	0	0	0	0.115715	0	0	0	0	0	0	0	0	0	0.258198	0	0.23733	0	0.143051	0	0.564887	0	0	0	0	0	0	0.153654	0	0.394327	0	0	0	0	0	0.0964169	0	0	0	0
Y_RNA	0	0	0.156124	0	0	0	0	0	0	0	0	0	0	0	0	0	0	0	0	0	0	0	0	0.127846	0	0	0	0	0	1.11881	0	0	0	0	0	0	0	0	0.130166	0	0	0	0	0	0	0	0	0	0
Y_RNA	0.193571	0.368714	1.75137	0	0.662631	0.515191	0.203196	0.846205	0	0	1.57473	0.914218	0.689558	0.934883	0	0.236033	0.49973	0	0.685643	0	0	0.398474	0.211519	0.651886	0.792588	0.11984	0.179518	1.44467	0.321934	1.9016	0	0	0	0.325634	0.501501	0.261096	0	0.108422	0.398232	0.539747	0.190052	0	0	0.191523	0.194743	0.415875	0.738662	0	0
Y_RNA	0	0	1.36857	0	0.177994	0	0	0	0	0.103147	0	0	1.11136	0.125563	0	0	0.134236	0	0	0	0	0	0	0.280172	0	0.128764	0.385772	0.155225	0	2.24753	0	0	0.130357	0	0	0	0	0	0.570516	0	0	0	0	0	0.104623	0.297896	0.264556	0	0.129139
Y_RNA	0.193571	0	1.75137	0	0.165658	0	0	0	0	0.0959982	0	0	0.229853	0.233721	0.115083	0	0	0	0.293847	0	0	0.132825	0.211519	0.260754	0.264196	0	0.179518	0.577868	0.107311	1.33112	0.225033	0	0	0	0	0	0	0	0	0	0.190052	0	0	0	0.0973716	0	0.12311	0	0.240377
Y_RNA	0.425015	0.202392	1.22353	0.351164	0.181863	0	1.33844	0.232247	0.271323	0.737725	0.345757	0.501826	0.252338	0.256585	0.126341	0	0.96008	0	0.107531	0	0	0.145819	0.348317	1.00192	0.145021	0.526254	0.197079	0.475799	0.235619	1.87886	0.74114	0.251973	0.13319	0.35749	0.688201	0.716594	0.340712	0.119028	0.14573	0.148137	0.312967	0.62475	0.374136	0.525647	0.641382	0.913117	0.405461	0.515687	0.263892
U2	0	0	0	0	0	0	0	0	0	0	0	0	0	0	0	0	0	0	0	0	0	0	0	0	0	0	0	0	0	0	0	0	0	0	0	0	0	0	0	0	0	0	0	0	0	0	0	0	0
Y_RNA	0	0	0.477645	0	0	0	0	0	0	0	0	0	0.229853	0.233721	0.115083	0	0	0	0	0	0	0	0	0.130377	0.132098	0	0.359036	0	0	1.14096	0	0.11476	0	0	0	0	0.465527	0	1.06195	0	0	0	0	0	0	0.27725	0.12311	0	0
PINX1	0.941951	2.61823	1.4118	1.75256	1.04497	1.1328	1.47219	1.11332	2.05787	1.43603	1.23174	4.92656	1.30078	1.23842	3.57164	1.11454	2.53084	1.59071	1.9242	3.43275	3.09845	2.68593	2.41692	2.08189	2.04747	0.984895	2.69834	3.03072	2.89722	4.20863	1.68718	2.81288	2.49269	4.00647	2.86519	1.14348	5.12916	1.53199	1.8948	3.33176	1.91473	5.41539	1.19157	1.72244	3.33784	0.424731	2.13892	2.89536	2.18347
Y_RNA	0	0	0	0	0	0	0	0	0.130009	0	0.497025	0	0	0	0	0	0.131439	0	0	0	0	0.139743	0	0	0.138978	0	0	0.303983	0	0.600193	0	0	0	0	0.131905	0	0.326516	0	0.139658	0	0	0	0	0	0	0	0	0	0
Y_RNA	0.394964	0	3.0862	0.163167	1.69004	0.1752	0.414601	0.215825	0.126069	0	0	0.310896	0.234496	0.238442	0	0.240801	0.254913	0.106941	0.399711	0	0	0.135508	0	1.06409	0.269533	0.122261	0	0.147386	0.109479	1.94002	0.114789	0	0.123773	0	0	0.133185	0.158311	0.221224	0.406277	0	0.096946	0.145144	0.231788	0	0.198677	0.707128	0.125597	0	0.122617
Y_RNA	0	0	0.846354	0	0	0	0	0	0	0	0.139516	0	0.509104	0.207068	0	0	0	0	0	0	0.576071	0	0.281098	0.231019	0	0	1.90856	0	0.475371	2.86408	0.0996856	0	0.107487	0	0	0	0	0	0.588032	0	0	0	0	0	0.0862678	0	0	0	0
Y_RNA	0	0.184357	1.75137	0	0.993947	0.515191	0.203196	0.211551	0.494291	0.0959982	0.47242	0.15237	0	0.233721	0	0.236033	0.249865	0.104823	0.097949	0	0	0.132825	0.10576	0.260754	0.132098	0.23968	0.718071	0.144467	0.214623	0.76064	0.562582	0.11476	0.121322	0.325634	0.376125	0.130548	0.155176	0.108422	1.32744	0	0.190052	0	0.227198	0.0957615	0.194743	0.138625	0.369331	0	0.120189
Y_RNA	0	0	1.02332	0	0	0	0	0	0	0	0	0	0	0	0	0	0	0	0	0	0	0	0	0.59855	0.12129	0	0	0	0	2.96823	0	0	0	0	0.115117	0	0.427439	0	0.731298	0	0	0	0	0	0	0	0	0	0
Y_RNA	0	0	0	0	0	0.330377	0	0	0.118865	0.184682	0	0	0.221096	0.112409	0	0.340562	0.240346	0	0.0942176	0.568978	1.00072	0.127765	0	0.501642	0	0.115275	0.345358	0.138964	0.103223	1.0975	0.10823	0.220776	0	0.208819	0	0.125575	0	0	0	0	0	0	0.109271	0.460567	0	0.266688	0	0	0.693659
Y_RNA	0	0	0.717889	0	0	0	0	0	0	0	0	0	0.207278	0.105383	0	0	0.225325	0	0.353316	0.133354	0.469087	0.239559	0.190745	0	0	1.0807	0.161887	0	0.0967719	1.20039	0.202931	0	0	0	0.226123	0	0	0	1.07736	0.121684	0.171387	0	0.102442	0.0863563	0	0.62505	0.333058	0	0.108384
Metazoa_SRP	0	0	1.25009	0	0	0	0	0	0	0	0	0	0	0.0417064	0	0	0	0	0	0	0.0464114	0	0	0.0930608	0	0	0.0640682	0.0515589	0.0382984	0.678663	0	0	0	0	0	0	0	0	0.09475	0	0	0	0.0405424	0	0	0.049474	0	0	0
Y_RNA	0	0	0	0	0	0	0	0	0	0	0	0.150876	0.1138	0	0	0	0.123708	0	0	0	0.257538	0.52609	0	0.129099	0.261606	0.118665	0.355516	0	0.106259	1.88296	0	0	0	0	0	0	0.614618	0.107359	0.657212	0	0	0	0	0.189645	0	0	0	0.232565	0
U3	0	0	0	0	0	0	0	0	0	0	0	0	0	0	0	0	0	0	0	0	0	0	0	0	0	0	0	0	0	0	0	0	0	0	0	0	0	0	0	0	0	0	0	0	0	0	0	0	0
Y_RNA	0	0	0.630617	0.158368	1.4763	0.170047	0.603611	1.67582	0.856529	1.52091	0.311859	0.754379	0.341399	0.231429	0	0.467437	0.371123	0	0.484944	0.585712	0.772613	0	0	1.54919	0	0.23733	1.06655	0.858305	0.106259	0.188296	0.557066	0	0.120133	0.214961	0	0.129268	0	0.85887	0.394327	0	0.0940946	0.422625	0.22497	0.284468	0.578502	1.92172	1.95045	0.116282	0.23802
Y_RNA	0.195507	0	0	0	0.167314	0	0	0	0	0.0969582	0	0	0	0	0	0	0	0	0	0	0	0	0	0	0	0	0	0	0	0.192062	0	0	0	0.10963	0	0.131853	0	0	0.402214	0	0	0	0	0	0	0	0	0	0
U3	0.0905125	0	0.521135	0	0.154921	0	0.190026	0.0989198	0.0577817	0	0.147267	0	0.107477	0.054643	0	0.0551836	0	0	0.0458002	0	0	0.124216	0.0494524	0.609634	0	0	0.0839412	0.0675517	0	1.33376	0.420895	0.214643	0.0567293	0	0	0	0	0	0.06207	0	0.266601	0	0	0	0	0	0	0.0549111	0
Y_RNA	0.191674	0.182549	0.157654	0	0.164034	0.170047	0	0	0	0.095057	0	0	0	0	0	0	0.247415	0	0	0	0	0	0	0	0	0	0	0	0.106259	0.564887	0	0	0	0	0	0	0	0	0.131442	0	0	0.140875	0.112485	0	0	0	0.121903	0	0
Y_RNA	0	0.193959	3.85267	0.336532	0.522857	0.722699	0.641336	0.445139	0.780054	0.50499	0.6627	0.320611	0.725473	0.122947	0.484308	0.620815	1.44583	0.220565	0.824404	0.622319	0.136817	0.978199	0.55634	2.05752	1.52876	0.378245	0.377735	1.51991	0.338702	2.20071	0.473506	0.603684	0.382923	0.570991	1.31905	0.549389	0.326516	1.02662	1.81555	0.851788	0.199951	0.898078	0.119516	0.100749	0.921987	1.02092	1.29522	0	0.885138
Metazoa_SRP	0.0775822	0.591112	0.829561	0.192304	0.132789	0.688284	0.407198	0.169577	0.396218	0.0769509	0.378686	0.610688	0.690926	0.796227	0.276747	0.283801	1.05152	0.336099	1.02069	1.06683	0.573328	0.266177	0.339102	0.679307	0.741216	0.480311	0.431698	0.521113	0.301068	1.90537	0.496054	0.505945	0.0972502	0.261024	0.401996	0.418582	0.435354	0.782185	1.64929	0.270409	0.152344	0.68425	0.0910595	0.383806	0.19513	0.33336	0.148026	0.1412	0.289025
U3	0	0	0	0	0	0	0	0	0	0	0	0	0	0	0	0	0	0	0	0	0	0	0	0	0	0	0	0	0	0.369349	0	0	0	0	0	0	0	0	0	0	0	0	0	0	0	0	0	0	0
Y_RNA	0	0	0	0	0	0	0.181617	0	0.2209	0	0	0	0	0	0.102862	0	0	0	0	0	0	0	0	0	0	0	0	0	0	0.339932	0	0	0	0	0	0	0	0	0	0	0	0	0	0	0	0	0.110037	0	0
Metazoa_SRP	0	0.142138	1.10478	0	0	0	0	0	0	0.0370069	0.0607054	0.117476	0.221518	0.225246	0.0887282	0.0909897	0.048161	0.0808176	0.037759	0.171019	0	0.102407	0.0815399	0.10052	0	0	0.276814	0	0	1.1729	0.0433746	0.0442394	0	0.0418436	0.0966633	0	0.119639	0.0417961	0.562895	0.0520176	0.109897	0.109689	0.0875839	0.0369157	0.0750727	0.106879	0.189834	0	0.0463322
Y_RNA	0	0	1.26123	0	0	0	0	0	0	0	0	0	0.1138	0	0	0	0.123708	0	0	0	0	0	0	0.129099	0	0	0	0	0	1.31807	0	0	0	0	0	0	0	0	0	0	0	0	0	0	0	0	0	0	0
Y_RNA	12.7757	5.71506	46.1724	4.47821	31.1437	12.8798	15.8493	25.5977	13.0987	5.2799	19.2118	10.6659	9.42396	4.32383	4.37316	3.65851	20.2391	7.65207	7.05233	5.91511	35.502	25.3695	20.4116	12.5162	9.51105	4.67376	26.9277	9.82376	7.72642	11.2194	10.8016	7.00034	14.9226	4.01616	14.2928	3.0026	20.9487	7.26425	14.0708	7.69139	3.611	4.83717	7.15673	4.88383	27.6535	6.93125	14.7732	5.16708	3.72584
SNORA70	0	0	0	0	0	0	0	0	0	0	0	0	0	0	0	0	0	0	0	0	0	0	0	0	0	0	0	0	0	0	0	0	0	0	0	0	0	0	0	0	0	0	0	0	0	0	0	0	0
Y_RNA	0	0	1.7342	0	0.164034	0	0.804814	0.209477	0	0	0	0	0.682798	0	0	0	0.247415	0	0.0969887	0	0.257538	0.263045	0	0.258198	0	0.355995	0.711031	0	0	1.50637	0.222827	0	0.48053	0	0.248292	0	0	0	1.18298	0.133614	0	0	0	0	0.0964169	0.274532	0	0.116282	0.714061
Y_RNA	0	0	0.426922	0	0	0	0	0	0	0	0	0	0	0	0	0	0	0	0	0	0	0	0	0	0.11807	0	0	0	0.0959155	1.0198	0	0	0	0	0	0	0	0	0	0	0	0	0	0	0	0	0	0	0
Y_RNA	0	0	0.284615	0	0	0.767468	0.181617	0	0	0.94384	0.281501	0	0	0	0	0	0	0.0936913	0	0	0	0.11872	0	0.233064	0	0	0	0.129125	0	1.0198	0	0	0	0.0970179	0	0	0.277394	0	0.237294	0	0	0	0	0	0.0870312	0	0	0	0.107425
Y_RNA	0	0	0.141059	0	0.293534	0	0	0	0	0.085051	0.279032	0	0.203641	0	0	0	0	0	0	0.131015	0.115214	0	0	0.231019	0.117034	0	0	0	0.0950742	1.01085	0	0	0	0	0	0	0	0	0.235213	0	0	0	0	0	0	0	0	0	0
DNAJC9-AS1	0.436771	0.673491	0.83825	0.515539	0.729775	0.553556	0.72048	0.772837	1.63313	0.918008	0.981361	3.25796	1.50651	0.803602	2.12683	1.82599	1.58399	1.16008	1.1261	1.82724	1.97016	1.56988	1.8068	1.49892	1.61806	1.97009	1.50451	1.69196	1.89096	1.7163	2.8894	1.83725	1.01678	2.14595	2.2901	0.925779	1.01706	3.9026	2.2678	2.33426	1.16397	1.22291	0.488234	1.25529	1.47518	1.40011	1.77253	0.908487	1.73046
Y_RNA	0	0.167748	0.869228	0.291055	0.602935	0.468778	0.18489	0.384985	0.33732	0	0.573146	0.831856	1.04573	1.48865	0	0	1.25045	0	0.712998	0.403667	0	0.966869	0.0962318	0.830421	0.721183	0.654262	0.163345	0.65726	0.0976437	2.24937	0.614279	0.730947	0	0.296298	0.22816	0.237574	0.564784	0.394616	0.845495	0.12278	0.432327	0.129453	0.310094	1.48128	2.12638	1.51364	2.68846	0.106854	0.218721
Y_RNA	0	0.351321	0.91023	0.152392	0.315687	0.16363	0.387222	0	0.117744	0.18294	0.150045	0.145182	0.219011	0.222696	0.109655	0	0	0	0.0933288	0	0	0.253119	0	0.496909	0.125867	0	0	0.55061	0	1.99309	0	0.109347	0	0.103425	0.119461	0	0.147856	0	0.379447	0.128572	0	0	0	0	0	0	0.234607	0	0.229038
Y_RNA	0	0	0	0	0	0	0	0	0	0	0	0	0.1138	0.231429	0	0	0.247415	0	0	0	0	0	0	0.258198	0	0	0	0	0.106259	0.564887	0	0	0	0	0	0.129268	0.307309	0	0	0	0	0	0	0	0	0	0.121903	0	0
Metazoa_SRP	0.0769713	0.0733072	0	0	0.131744	0	0	0.0841208	0.0491372	0.076345	0	0.0605879	0.137097	0	0	0	0	0	0	0	0	0	0.042054	0.0518429	0	0	0	0.0574456	0	0	0	0	0	0	0.0997078	0	0	0.0862251	0.105568	0	0	0	0	0	0	0	0	0	0
Y_RNA	0	0	0.159215	0	0	0	0	0	0	0	0	0	0	0	0	0	0	0	0	0	0	0	0	0.130377	0	0	0	0	0	0.38032	0	0	0	0	0	0	0	0	0	0	0	0	0	0	0	0	0	0	0
Y_RNA	0	0	0.159215	0	0	0.17173	0	0	0	0	0	0	0	0	0	0	0	0	0	0	0	0	0	0	0	0	0	0	0	0.38032	0	0	0	0	0	0	0	0	0	0	0	0	0	0	0	0	0	0	0
Y_RNA	0	0	0	0	0	0	0	0	0	0	0	0	0	0	0	0	0	0	0	0	0	0	0	0	0	0	0.355516	0	0	0.564887	0	0	0	0	0	0	0	0	0	0	0	0	0	0	0	0	0	0	0
SNORA70	0	0	0.638969	0	0	0	0	0	0	0	0	0	0	0	0	0	0	0	0.0655156	0	0	0	0	0.087206	0	0	0	0	0	0.635966	0	0	0	0	0	0	0.103793	0	0.266367	0	0	0.0951606	0	0.0640524	0	0	0	0.0785484	0
U3	0.461102	0	1.28949	0	0.157844	0.32726	0.387222	0.503931	0.058872	0.27441	0.450136	0	0.219011	0.111348	0	0	0.178559	0.0998784	0.139993	0	0	0.189839	0.151157	0.372682	0.440534	0.114187	0	0.137653	0.153374	2.71785	0.160813	0	0.173399	0.206849	0.298653	0.062195	0.073928	0.0516537	0.379447	0.128572	0.0905439	0	0	0	0.139168	0.594388	0.410562	0.0559472	0.114519
Y_RNA	0.173015	0	0.853844	0	0.148066	0.613974	0	0.378171	0.33135	0.171607	0.140751	0.136189	0.102722	0.10445	0.102862	0	0	0.0936913	0.262642	0.132174	0	0	0.189057	0	0.472279	0.107114	0	0.129125	0	0.509898	0.201135	0	0.216877	0	0.224122	0	0.138697	0.290724	0	0	0	0.127161	0	0.0855921	0.174062	0	0.110037	0.104963	0
Y_RNA	0	0	0	0.14957	0.154921	0	0	0.19784	0.115563	0.0897761	0	0	0	0.109286	0	0	0	0	0.0916005	0.138293	0	0	0.0989049	0	0.247072	0	0	0.135103	0.100356	0.711339	0	0	0	0	0	0	0	0	0.12414	0	0	0.266097	0	0	0.0910604	0.12964	0.115131	0	0
Y_RNA	0	0	0	0	0	0	0	0	0	0	0	0	0	0	0	0	0	0	0	0	0	0	0	0	0	0	0	0	0	0	0	0	0	0	0	0	0	0	0	0	0	0	0	0	0	0	0	0	0
Y_RNA	0	0	0.284615	0	0	0	0	0	0	0	0	0	0	0	0	0	0	0	0	0	0	0	0	0	0	0	0	0	0	0	0	0	0	0	0	0	0	0	0	0	0	0	0	0	0	0	0	0	0
Y_RNA	0	0	0	0	0	0	0	0	0	0	0	0	0	0	0	0	0	0	0	0	0	0	0	0	0	0	0	0	0.0967719	0.857418	0.202931	0	0	0	0	0	0	0	0	0.121684	0	0	0	0	0	0	0.333058	0	0
U2	0	0	0	0	0	0	0	0	0	0	0	0	0	0	0	0	0	0	0	0	0	0	0	0	0	0	0	0	0	0	0	0	0	0	0	0	0	0	0	0	0	0	0	0	0	0	0	0	0
Y_RNA	0	0	1.3157	0	0	0	0	0	0.113462	0.0881438	0	0	0	0.107299	0	0.10836	0	0	0	0	0.119404	0	0	0	0	0	0.16483	0	0	2.44442	0	0	0	0	0	0	0	0	0	0	0	0	0	0	0	0	0	0	0
Metazoa_SRP	0	0.137417	0.652723	0.0596072	0.185219	0.256011	0.0757297	0.0788438	0.322384	0.0357779	0.0586893	0.170362	0.342659	0.261319	0	0.175936	0.931232	0.0781337	0.58408	0.110226	0.242333	0.49503	0.157664	0.826043	0.24616	0.0893273	0.200716	0.753788	0	2.19701	0.377407	0.256621	0.045216	0.0809079	0.0467265	0.0973087	0.404831	0.0808162	0.791565	0.502901	0.141663	0	0.16935	0.142759	0.508057	0.929964	0.642355	0.0875336	0.313555
Y_RNA	0	0.365099	2.52247	0	0	0.340093	0	0	0.122361	0.570342	0	0	0.227599	0	0	0	0	0	0.290966	0.146428	0	0	0	0.258198	0	0	0.177758	0.143051	0	1.50637	0	0	0	0.322442	0.124146	0	0.460963	0.107359	0.920097	0	0	0	0	0.0948226	0.192834	0.137266	0	0	0
Y_RNA	0	0	0	0	0	0	0	0	0	0	0	0	0	0	0	0	0.123708	0	0	0	0	0	0	0	0	0	0	0	0	1.12977	0	0	0	0	0	0.129268	0	0	0	0	0	0	0	0	0	0	0	0	0
Y_RNA	0	0	0.284615	0	0	0	0	0	0	0	0	0	0	0	0	0	0	0	0	0	0	0	0	0	0	0	0	0	0	0.84983	0	0	0	0	0	0	0	0	0.237294	0	0	0	0	0	0	0	0	0	0
SNORD116	0	0	0.873952	0	0	0	0	0	0	0	0.172878	0.167275	0	0	0	0	0	0	0.107531	0	0	0	0	0.286263	0	0	0	0	0	2.29639	0	0	0	0	0	0	0.340712	0	0.874378	0	0	0	0	0	0	0	0	0	0
Y_RNA	0	0.200215	2.76658	0.868471	0.539724	0.373006	0.662024	0.229749	0.536811	0	1.02612	0.330953	0.748875	0.88839	0	0.512673	0.135679	0.34152	0.744623	0.802993	0	0.721253	0.114857	0.424777	0.573845	0	1.36472	0.313789	0.116543	1.85866	0.24439	0	0.131758	0	0	0	0.168524	0.235497	0.576651	0	0.103201	4.17172	0.493484	0.103999	0.317243	0.3011	0.935904	0.127536	0.261055
LINC01115	0	0.0322704	0.0278695	0	0.0869919	0	0.035568	0	0	0.302469	0.275647	0.21337	0	0.0204556	0	0.619739	0.284292	0	0.0171453	0.543586	0	0	0	0	0.0462457	0.0419544	0	0.733352	0.131489	2.03046	0.492381	0.421847	0	0.0380001	0	1.4168	0	1.4993	0.0464719	0	0	0	0.0198847	0.251436	0	1.86843	0	0.020556	0.105191
Y_RNA	0.543075	0	2.38233	0	0	0	0	0	0	0.0897761	0	0.142494	0	0.109286	0.215248	0.110367	0.350505	0	0.0916005	0	0	0	0	0.243854	0.247072	0	0	0	0.100356	1.60051	0	0.107322	0	0.304528	0.117249	0	0	0	0.37242	0	0.177734	0.133049	0	0	0.182121	0.12964	0	0.109822	0.112399
Y_RNA	0	0	0.295059	0	0	0	0	0	0	0	0	0	0	0	0	0	0	0	0	0	0	0.123076	0	0	0	0	0	0	0	1.05722	0	0	0	0	0	0	0.143787	0	0	0	0	0	0	0	0	0	0	0	0
Metazoa_SRP	0	0	0	0	0	0.0728772	0	0	0	0.0407387	0	0	0	0.099184	0	0	0	0	0	0	0	0.0563668	0	0.0553281	0	0	0	0	0	0.403491	0	0	0	0	0	0	0.0658519	0	0	0	0	0	0	0	0	0	0	0	0.0510044
Y_RNA	0.15039	0	0.247396	0.248516	0.643517	0.133421	0.157867	0	0.28802	0.0745832	0	0	0.0892889	0.0907915	0	0.183379	0.097063	0.0814393	0.380494	0	0	0	0	0.911638	0.20526	0.186213	0	0.11224	0.0833727	1.03418	0.699333	0.267479	0	0.0843309	0.0974068	0.202851	0	0	0.618791	0.524177	0	0.110533	0.176515	0.0743993	0.832152	0.107701	0.0956473	0.182474	0.186754
Y_RNA	0	0	2.0495	0	0	0	0	0	0	0	0	0	0	0	0	0	0	0	0	0	0	0	0	0.258198	0	0.118665	0.177758	0	0	1.69466	0	0	0	0	0	0.129268	0	0	0.131442	0	0	0	0	0.189645	0	0	0	0	0
Y_RNA	0	0	0.321614	0	0	0	0	0	0	0	0	0	0	0	0	0	0	0	0	0	0	0	0	0.131681	0	0	0	0	0	0	0	0	0	0	0	0	0.156727	0	0	0	0	0	0	0	0	0	0	0	0
Y_RNA	0	0	0	0	0	0	0	0	0	0	0.497025	0	0	0	0	0.124163	0.262879	0	0.103051	0	0	0	0	0	0	0	0	0	0	0.200064	0	0	0	0	0	0	0	0	0	0	0	0	0	0	0	0	0	0	0
Y_RNA	0.179364	0	1.03271	0	0	0	0.188282	0	0	0.0889524	0.437747	0	0.212983	0	0.106637	0.218709	0	0	0	0	0.963995	0	0	0.604041	0.244805	0.9994	0	0.66932	0	0.704813	0	0	0	0	0	0.120966	0.143787	0	0.123001	0.125033	0.0880518	0.263656	0.105261	2.30706	0	0.770704	0.22815	0.108815	0.222735
SNORA50A	0	0.410736	0.354722	0	0.861177	0.382605	0.905416	0.628432	0.091771	0.0712928	0.467789	0	0.512098	0.347144	0	0	0.0927808	0.0778464	0.290966	0.109821	0	0.49321	0.0785421	0.774594	0.294306	0.355995	0	0.643728	0.239084	0.988553	0.33424	0.340904	0.0900994	0.241831	0.651766	0.290853	0.460963	0.080519	0.0985818	0.300631	0.352855	1.58484	0.337456	0.071117	0.433876	0.308848	0.274283	0.0872118	0.624803
SNORD39	2.31522	2.45	1.9043	0.637641	1.98135	0.684662	2.9704	1.12456	0.985331	0	2.09274	1.01246	0	0	0.917636	0	0	0	0	0.393044	0.691286	8.47282	0	0.173264	0	0.637044	4.05569	0.191989	2.42439	2.52713	0.299057	0.457529	0.161231	0.432751	3.99881	0	0	0.43226	1.58769	0.179324	0	0.945345	0.603868	0.509048	0	0	0.490822	0.780316	0.798621
Y_RNA	0	0.365099	0.472962	0	0.492101	0.170047	0	0.209477	0	0	0.311859	0	0.1138	0.115715	0	0	0	0	0.193977	0.146428	0	0	0	0	0	0	0	0.286102	0	0.753183	0.111413	0	0	0	0	0	0.153654	0	0.131442	0	0	0	0	0	0	0	0	0	0.11901
Y_RNA	0	0	0	0	0	0	0	0	0	0	0	0	0	0	0	0	0	0	0	0	0	0	0	0	0	0	0	0	0	0	0	0	0	0	0	0	0	0	0	0	0	0	0	0	0	0	0	0	0
Y_RNA	0	0	0.157654	0	0	0	0	0	0.122361	0.095057	0.15593	0	0	0	0.22791	0	0	0	0	0	0	0	0	0.258198	0	0.355995	0	0.286102	0	0.376591	0	0	0	0	0	0	0	0	0.131442	0	0	0.140875	0	0	0	0.274532	0	0	0.23802
Y_RNA	0	0	1.1849	0	0	0	0	0	0	0	0	0	0	0	0	0	0	0	0.208271	0	0	0	0	0	0	0	0	0	0	1.01085	0	0	0	0.2308	0	0	0	0.115269	0.141128	0	0	0	0	0	0.207043	0.294761	0	0	0.127779
Y_RNA	0	0.180777	1.40511	0.156831	0.324882	0.168396	0.797	0.207443	0.848214	0.188268	0	0.149411	0.676169	0.572956	0.225697	0.115725	0.122507	0	0.288141	0.290013	0.382556	0	0	0.894919	0.647665	0.117513	0.176032	0.991633	0.105228	4.28875	0.551658	0.337594	0	0.106437	0.245881	0.256026	0.152163	0.212633	1.1715	0	0.186362	0.139507	0.334179	0	0.381923	0.951533	0.36216	0.115153	0.471419
Y_RNA	0	0	0	0	0	0	0	0	0	0	0	0	0	0	0	0	0	0	0	0	0	0	0	0	0	0	0	0	0	0	0	0	0	0	0	0	0	0	0	0	0	0	0	0	0	0	0	0	0
Metazoa_SRP	0.0688405	0	0	0	0.0589135	0.122146	0.0722632	0	0	0	0.0560029	0	0.0408717	0	0	0	0	0	0	0	0	0	0	0	0	0	0	0.0513774	0	0.879155	0	0.0408124	0	0	0	0	0.165557	0	0.0944164	0	0	0	0.0807992	0.102168	0.0346286	0.147899	0.175129	0	0.0427431
Y_RNA	0	0	0	0	0	0	0	0	0	0	0	0	0	0	0	0	0	0	0	0	0	0	0	0	0	0	0	0	0	0	0	0	0	0	0	0	0	0	0	0	0	0	0	0	0	0	0	0	0
Y_RNA	0	0	0.472962	0	0	0	0	0	0	0	0	0	0	0	0	0	0	0	0	0	0	0	0	0	0	0	0	0	0	0.753183	0	0	0	0	0	0	0	0	0.262885	0	0	0	0	0	0	0	0	0	0
Y_RNA	0	0.196	0.507812	0.170037	1.58508	0	0.648087	0	0.394132	0.204122	0	0.323986	0.977479	0.248482	0	0.50188	0.132823	0	0.624812	0.471653	0	0	0.112439	0.831669	0.140441	0.254818	0.381712	0.460774	0.342267	2.22387	0.358868	0.366023	0.128984	0.1154	0.533174	0.277586	0.989858	0.115269	0.564511	0	0.50514	0	0.120774	0.509048	0.207043	0.884282	0.523543	0	1.15001
Y_RNA	0.383347	0	1.10358	0.158368	1.31227	0.680187	1.40842	0.837909	1.34597	0.570342	0.15593	0	0.1138	0.462859	0	0	1.23708	0	0.387955	0.146428	0.386307	0.789136	0.418891	1.03279	0.261606	0	0	0.572203	0.850075	2.07125	0.779893	0.227269	0	0.107481	0.372438	0.258536	0.460963	0	0.262885	0	0.0940946	0.5635	0.337456	0.474113	0.867752	0.960862	0.243807	0.116282	0.476041
SNORA70	0	0	0	0	0	0	0	0	0	0	0	0	0	0	0	0	0	0	0	0	0	0	0	0	0	0	0	0	0	1.61736	0	0	0	0	0	0	0	0	0	0	0	0	0	0.10181	0	0	0	0	0
SNORA72	0	0	0	0	0	0	0	0	0	0	0	0	0	0	0	0	0	0	0	0	0	0	0	0	0	0	0	0	0	0	0	0	0	0	0	0	0	0	0	0	0	0	0	0	0	0	0	0	0
SIGLEC5	0	0	0	0	0	0.0150171	0	0	0	0	0	0	0	0	0	0	0	0	0	0	0	0	0	0	0	0	0	0	0.00469197	0	0	0	0	0	0	0	0	0.00474051	0	0	0	0	0	0	0	0	0	0	0
U7	0	0.620668	1.60807	0.269226	0.278857	0.289079	0	0	0	0	0	0	0.193459	0	0	0.198661	0.630909	0	0.329762	0	0.218907	0	0	0	0	0	0.604377	0.486373	0	1.28041	0	0	0	0	0	0.439511	1.56727	0	0	0	0.159961	0	0	0.644794	0	0	0.207236	0	0.606952
Y_RNA	0	0	0.446687	0	0	0	0	0	0	0	0.147267	0	0	0	0	0	0	0	0	0	0	0	0.0989049	0.731561	0	0	0.167882	0	0.100356	2.66752	0	0	0	0	0	0	0	0	0.24828	0	0	0	0	0	0	0	0	0.109822	0
Y_RNA	0	0	0.711536	0	0	0	0	0	0	0	0	0	0.102722	0	0	0	0	0.187383	0.0875473	0	0	0.11872	0.189057	0	0	0.214227	0	0	0.0959155	2.54949	0	0.102573	0.325315	0	0	0.233369	0	0.193816	0.355942	0	0	0.254323	0.101535	0.0855921	0	0	0	0.104963	0
Y_RNA	0	0	0.945925	0	0	0	0	0	0	0	0	0	0	0.115715	0	0	0	0	0	0	0	0	0.104723	0.129099	0.130803	0	0	0	0.106259	1.31807	0	0	0	0.107481	0	0	0.307309	0	0.52577	0	0	0	0.112485	0	0	0	0	0	0.11901
Y_RNA	0	0	0.711536	0	0	0	0	0	0.11045	0	0	0	0	0	0	0	0	0	0	0	0	0	0	0	0	0	0	0	0	0	0	0	0	0	0	0	0	0	0	0	0	0	0	0	0	0	0	0	0
Y_RNA	0.201554	0	0.165781	0.832658	0.517467	0.536436	1.48102	0	0.257337	0.999569	1.14777	0	0.358997	0.121679	0	0.122883	0.260169	0	0.203976	0.153976	0.135406	0.414906	0.110121	0	0.275091	0.124782	0	0.451274	0.111737	2.57402	0.234312	0.119492	0	0.678125	0.391636	0.951519	0.646299	0.338678	2.07327	0	0.0989449	0.296273	0.118283	0.199421	0.506934	1.15473	0.89731	0.244553	0
Y_RNA	1.05111	0	3.1124	0.173694	0.899539	0.932514	0.662024	0.689248	0.402608	0.208512	1.53918	0.330953	0.49925	0.634564	0.249965	0.128168	1.08544	0.5692	0.638248	0.802993	0.988613	1.00975	0.918858	0.56637	2.00846	0.911042	0.38992	0.313789	0.46617	4.13036	0.488781	0.373895	0.131758	0.353646	0.680801	0.567111	1.01114	0.117748	2.16244	0.146544	0.722404	0.309016	0.370113	0.103999	1.05748	0.451649	0.267401	0.127536	0.913691
Y_RNA	0	0.332501	0.574312	0	0	0.309728	0.183239	0.190774	0.222872	0.346279	0.568029	0.412214	0	0.210766	0	0.106425	0.112662	0	0	0	0	0.239559	0	0.352717	0.119124	0.43228	0.48566	0.78167	0.193544	1.37187	0.101466	0.206977	0	0.195768	0	0.117726	0.139935	0.0977731	0.35912	0	0.0856933	0	0.307326	0.172713	0	0.37503	0.222038	0.1059	0.108384
Metazoa_SRP	0	0	0.175426	0	0	0	0	0	0	0	0.0578357	0	0	0	0	0	0	0.0384986	0	0.0543115	0	0	0	0	0	0	0	0.0530588	0	0.279362	0	0	0	0	0	0	0.0569918	0	0	0	0	0.0522518	0	0	0	0.0509132	0	0.0431302	0
Y_RNA	0.203653	0	0.67003	0.841331	0.174286	0.361349	0.427557	0	1.04007	0.807985	0.497025	0	0.483648	0.614734	0.363231	0.124163	1.97159	0.220565	0.412202	0.31116	0	0.139743	0.111268	1.23451	0.833868	0.252163	0.566603	0.607966	0.451602	0.800257	0.118377	0.603684	0.127641	1.14198	0	1.51082	0.979547	1.59696	0.55863	0.141965	0.199951	0.598719	0.478062	1.10824	0.204886	2.62521	1.94284	0.12355	0.126448
Y_RNA	0	0	0.612599	0	0.318694	0	0	0	0.118865	0	0	0	0.110548	0	0	0	0	0.201659	0.0942176	0	0	0	0	0.250821	0.127066	0.230549	0.172679	0	0	0.731663	0	0	0	0.10441	0	0	0	0	0.127687	0.129796	0	0	0	0.0921134	0	0.133344	0.236841	0	0.46244
Y_RNA	0.320503	0	0.790855	0	0	0	0	0	0	0.0794739	0	0	0	0	0	0	0	0	0	0	0	0	0	0.323806	0	0	0	0.717599	0.17768	2.04656	0	0.190012	0	0	0	0	0	0	0.219789	0	0	0	0	0	0	0	0	0	0
Metazoa_SRP	0.211741	0.268881	2.26407	0	0.241609	0.125233	0.0740894	0.231408	0.0450572	0.140012	0.344509	0.111114	0.293332	0.0852195	0.0839234	0	0.136659	0.0764412	0.0357143	0	0.379334	0.339015	0.115687	0.855689	0.0481657	0.131089	0.458192	0.263379	0.313024	1.73341	0.246155	0.167375	0.0442365	0.158311	0.137143	0.095201	0.113161	0.434861	0.82282	0.0984015	0.0346486	0.0518745	0.207103	0.10475	0.106511	0.404365	0.269332	0.0428188	0.0876465
Y_RNA	0	0	0.463867	0	0	0	0	0	0	0	0	0	0	0	0	0	0	0	0.0951236	0	0	0	0	0.379849	0	0	0	0	0	1.29272	0	0	0	0	0	0	0	0	0.386744	0	0.0922851	0	0	0	0	0	0	0	0.233443
SNORA70	0	0	0.119116	0	0	0	0	0	0	0	0	0	0	0	0	0	0	0	0	0	0	0	0	0	0	0	0	0	0	0.284536	0	0	0	0	0	0	0	0	0	0	0	0	0	0	0	0	0	0	0
SNORA72	0	0.146614	0.759719	0	0.131744	0	0	0	0	0.076345	0	0	0	0	0	0.0938555	0	0	0	0	0	0.105632	0	0.207372	0.315163	0	0	0.114891	0	2.26844	0	0	0	0	0	0.103822	0	0	0.105568	0	0.0755721	0	0	0	0	0	0	0	0
Y_RNA	0	0	1.09641	0	0	0	0	0	0	0	0	0	0	0.134124	0	0	0	0	0	0	0	0	0	0	0	0	0	0	0	1.30951	0	0	0	0	0	0	0.178099	0	0.304708	0	0	0	0	0	0.111756	0	0	0	0.137944
Metazoa_SRP	0.0671846	0	0.607862	0	0	0.119208	0	0.073425	0	0.0999569	0.163967	0	0.119666	0	0	0	0.130084	0	0.033996	0	0	0	0	0	0	0.0831879	0	0	0	0.858007	0	0.0796614	0.0421083	0.0376736	0.0435151	0	0.0538582	0	0.0921452	0	0	0	0	0.0332368	0.0337956	0	0	0	0
Y_RNA	0	0	0.717889	0	0	0.154864	0	0.381548	0.111436	0	0	0	0.414556	0.105383	0	0.106425	0.225325	0.0945278	0.088329	0	0.117272	0	0	0.352717	0.357372	0	0	0	0	2.0578	0	0	0	0	0.226123	0	0.559741	0	0.119707	0.121684	0	0.128297	0	0.259069	0	0	0.111019	0	0.216769
Y_RNA	0.586521	0.1862	1.44727	0	1.67314	0.346895	0.615683	0.213667	0.374426	0	0.318096	0.307787	0	0.118029	0	0.119197	0.126182	0	0	0	0.262689	0.536612	0.213635	0.263362	0.400257	0.121038	2.17576	0	0	1.72855	0	0	0.122535	0	0.126629	0	0.470182	0.219012	0.804428	0	0.191953	0.287385	0.344205	0.0967191	0.786762	0.980079	0.373024	0	0.12139
Y_RNA	0	0	1.10358	0.158368	0	0.170047	0.402407	0	0.122361	0	0	0	0.227599	0.231429	0.22791	0.350578	0	0.311386	0.0969887	0.146428	0	0	0	0.129099	0.130803	0.23733	0	0.429152	0.425037	2.07125	0	0	0.240265	0.107481	0.124146	0	0	0.214717	0.131442	0.133614	0	0	0.112485	0.0948226	0.289251	0.137266	0	0.116282	0.357031
Y_RNA	0	0	0.157654	0	0	0.170047	0	0	0	0	0	0	0.1138	0	0	0	0	0	0	0	0.128769	0	0	0.129099	0	0	0	0	0	1.12977	0	0	0	0	0.124146	0	0	0	0.131442	0	0	0	0	0	0	0	0.121903	0	0
Y_RNA	0.17456	0.16625	1.00505	0	0	0	0	0	0.111436	0	0.142007	0	0	0	0	0.106425	0	0	0	0	0	0	0	0	0	0	0	0	0	0.685934	0	0	0	0	0	0	0	0	0	0	0	0	0	0	0	0	0	0	0.108384
Y_RNA	0	0	1.70769	0	0	0	0	0	0	0	0	0	0	0	0	0	0	0	0	0	0	0	0	0.349596	0.11807	0	0.160454	0	0	4.24915	0	0	0	0	0	0	0.416091	0	0.711883	0	0	0	0	0	0	0	0	0	0
Y_RNA	0	0.170826	2.21294	0	0.767497	0.159126	0	0.196025	0.572516	0.266857	0.145916	0.705933	0.212983	0.216567	0.31991	0.109355	0	0	0	0	0.963995	1.10769	0.195995	0.120808	0.122403	0	0.332684	0.267728	0.298306	2.11444	0.208517	0.425348	0	0.301735	0.69704	0	0.143787	0.100464	2.21402	0.125033	0	0	0	0.0887331	0.54135	0.513803	0.114075	0.108815	1.11367
Y_RNA	0	0	0.157654	0	0	0	0	0	0	0	0	0	0	0	0	0	0	0	0	0	0	0	0	0	0	0	0	0	0	0.188296	0	0	0	0	0	0	0	0	0	0	0	0	0	0	0	0	0	0	0
Y_RNA	0	0	0.157654	0	0	0	0	0	0	0	0	0	0	0	0	0	0	0	0	0	0	0	0	0.258198	0	0	0	0.143051	0	1.50637	0	0	0	0	0	0	0	0	0	0	0	0	0	0	0	0	0	0	0
Y_RNA	0	0	0.717889	0	0	0	0	0	0	0	0	0	0	0.105383	0	0	0	0	0.088329	0	0	0	0	0	0	0	0	0	0	1.88632	0	0	0	0	0	0	0	0	0	0	0	0	0	0	0	0	0	0	0
Y_RNA	0	0.163334	0.705295	0.141698	0.733835	0	0.360048	0	0.547406	0.340204	0.976611	0.269988	0.101821	0.310603	0.10196	0.522792	0.664115	0.0928694	0.607456	0.655073	0.8065	0.353034	0.749595	0.693058	0	0	0.318093	0.511971	0.380297	1.01085	0.797484	0.203346	0.107487	0.673168	0.222156	0.462643	0.13748	0.384231	1.41128	0.239098	0	0.378138	0.201289	0.254524	0.258803	0.245634	0.654429	0.104042	0.532414
Y_RNA	0	0	1.26123	0	0	0	0.201204	0.209477	0	0	0	0	0	0	0	0	0	0.103795	0	0	0	0	0	0.129099	0	0	0	0	0.212519	0.376591	0	0	0	0	0	0	0	0	0	0	0	0	0	0	0	0	0	0	0
Y_RNA	0	0	0.788271	0	0	0	0	0	0	0	0	0	0	0	0	0	0	0	0	0	0.257538	0	0	0	0	0	0	0.143051	0.212519	0.753183	0	0	0	0	0	0	0.307309	0	0	0	0	0	0	0	0	0	0	0	0
Y_RNA	0	0	0.434614	0	0	0	0	0	0	0	0	0	0	0	0	0	0	0	0	0	0	0	0	0.118632	0	0	0	0	0.195287	1.2112	0	0	0	0	0	0	0.141196	0	0.603925	0	0	0	0	0	0	0	0	0	0
Metazoa_SRP	0	0	0.348319	0	0	0	0	0	0	0	0	0	0	0	0	0	0	0	0.0357143	0	0	0	0	0	0	0	0.065456	0	0	0.485354	0	0	0	0	0	0	0.0565803	0	0	0	0	0	0	0	0	0	0	0	0
Y_RNA	0	0	1.13846	0.142952	0	0	0.181617	0.189086	0.2209	0	0	0	0	0.10445	0	0	0	0	0.262642	0.132174	0.116234	0	0.0945286	0.699191	0.23614	0	0	0	0.0959155	2.54949	0	0.205146	0	0.388072	0.112061	0.233369	0.277394	0	0.355942	0.120607	0	0	0.101535	0	0.435156	0.247808	0.220073	0	0.107425
Metazoa_SRP	0	0	0.182046	0	0	0	0	0	0	0	0	0	0.0438021	0	0	0	0	0	0	0	0	0	0	0.0993819	0	0	0.06842	0	0	0.289904	0	0	0	0.0827398	0.0477845	0	0	0	0	0	0	0	0	0	0.0742229	0	0	0	0.0458077
Y_RNA	0	0	0	0	0	0	0	0	0	0	0	0	0	0	0	0	0	0	0	0	0	0	0	0	0	0	0	0	0	0	0	0	0	0	0	0	0	0	0	0	0	0	0	0	0	0	0	0	0
Y_RNA	0	0.167748	0.144871	0	0	0.156259	0.18489	0	0	0.262049	0	0	0.209145	0	0	0	0	0	0.0891248	0	0	0	0	0.118632	0	0	0	0	0	0.346057	0	0	0	0	0	0	0	0	0.24157	0	0	0	0	0	0.265798	0	0.112019	0	0
Metazoa_SRP	0	0	0	0	0	0	0	0	0	0	0	0	0	0.044708	0	0	0	0	0	0	0	0	0.0404611	0	0	0	0	0	0	0	0	0.0439043	0	0	0	0	0	0	0.152354	0	0	0	0	0	0	0	0	0	0
Metazoa_SRP	0.377184	0.119743	1.29266	0.259704	0.107598	0.334626	0.0659896	0.0687031	0	0.529996	0.255704	0.14845	0.261263	0.227709	0.0373743	0.0383269	0.446302	0.272337	0.190859	0.144074	0.0844658	0.172544	0.412157	0.296388	0.2574	0.583787	0.1166	1.59518	0.139401	0.679318	0.146163	0.0745385	0.0788008	0.317258	0	0.169586	0.251973	0.739429	0.301768	0.438219	0.216024	0.369627	0.147569	0.217696	0.221356	0.405177	0.359831	0.152551	0.156129
U8	0	0	0.720032	0	0	0	0	0	0.0931407	0	0	0	0	0	0.0867417	0	0	0	0	0	0	0	0	0.294808	0	0	0	0	0	1.14664	0.0848071	0	0	0	0	0	0	0	0	0	0	0	0	0	0	0	0	0	0
U3	0	0	0	0	0	0	0	0	0	0	0	0	0	0	0	0	0	0	0	0	0	0	0	0	0	0	0	0	0	0.253826	0	0	0	0	0	0	0	0	0	0	0	0	0	0	0	0	0	0	0
Y_RNA	0	0	0.853844	0	0	0	0	0	0.2209	0	0	0.544755	0.308165	0.313351	0.102862	0	0	0	0	0	0.348702	0.11872	0.283586	0.233064	0	0	0	0	0	2.37952	0	0	0	0	0	0	1.10957	0	0.83053	0	0	0	0.101535	0	0.0870312	0.495615	0.110037	0	0.322275
Y_RNA	0	0	1.93564	0	0.154921	0	0.380051	0	0.115563	0	0.589067	0	0.107477	0	0	0.220734	0	0.0980288	0.183201	0	0	0	0	0	0.247072	0	0	0.40531	0.200712	1.06701	0	0	0	0	0	0.244173	0	0.101394	0.744841	0	0	0	0	0	0.182121	0	0.460524	0	0
Metazoa_SRP	0	0	0.426383	0	0	0	0	0	0	0	0	0	0	0	0	0	0.0477962	0	0	0	0	0	0	0.0498792	0.0505375	0	0	0	0	0.436504	0	0	0	0	0.0479655	0	0	0	0	0	0	0	0	0	0	0	0	0	0
Y_RNA	0	0	0.885177	0	0	0	0	0	0	0	0	0	0	0.216567	0	0	0	0	0	0.137024	0.361498	0	0	0.120808	0	0	0	0	0	0.881017	0	0.106337	0	0	0	0	0	0.100464	0.123001	0	0.176104	0	0	0	0	0	0	0.108815	0
Y_RNA	0.383347	0	2.20716	0	0	0.170047	1.60963	0.418954	0	0	0	0	0.1138	0.231429	0	0	0	0	0.0969887	0	0	0	0	0	0	0.118665	0	0	0	0.753183	0	0	0	0	0	0	0	0	0.657212	0.133614	0.0940946	0	0	0	0	0.137266	0	0	0.11901
Y_RNA	0	0	0.159215	0	0	0	0	0.211551	0	0	0	0	0	0	0	0	0	0	0	0	0	0	0	0.130377	0	0	0	0	0	2.47208	0	0	0	0	0	0	0	0	0	0	0	0	0	0	0	0.27725	0	0	0.120189
Y_RNA	0.191674	0.547648	3.46839	0	0.492101	0.170047	0.603611	1.04739	0.978891	0.095057	0.779648	0.452628	0.1138	0.231429	0	0	0.247415	0	0.193977	0	0	0.789136	0	0.129099	0.130803	0.23733	0	0.143051	0.318778	3.38932	0.222827	0.227269	0.240265	0	0	0	0.153654	0.107359	0.262885	0.133614	0.188189	0	0.22497	0	0	0.137266	0.121903	0	0.11901
U3	0	0	0	0	0	0	0	0	0	0	0	0	0	0	0	0	0	0	0	0	0	0	0	0	0	0	0	0	0.0533914	0	0	0	0	0	0	0	0	0	0	0	0	0	0	0.0476449	0	0	0	0	0
SNORA70	0	0	0	0	0	0	0	0	0	0	0	0	0	0	0	0	0	0	0	0	0	0	0	0	0	0	0	0	0	0	0	0	0	0	0	0	0	0	0	0	0	0	0	0	0	0	0	0	0
Y_RNA	0	0	0	0	0	0	0	0	0	0	0	0	0	0	0	0	0	0	0	0	0.128769	0	0	0	0	0	0	0	0	0.376591	0	0	0	0	0	0	0	0	0	0	0	0	0	0	0	0	0	0	0
U3	0	0	0	0	0	0	0	0	0	0	0	0	0	0	0	0	0	0	0	0	0	0	0.199658	0	0.187036	0	0	0	0	0.538491	0	0	0	0	0	0	0	0	0	0	0	0	0	0.0451958	0.0919115	0	0.0581035	0	0
CLCA4-AS1	0.122065	0.930033	0.970533	0.857265	0.330798	0.216584	0.234912	0.133403	0.558457	0.797055	0.430307	0.800694	0.386516	0.429866	0.54428	0.446522	1.61502	0.903375	0.432362	1.08793	0.601368	0.907383	1.8229	1.17841	0.971834	1.10836	0.735818	1.01728	0.766925	0.859381	2.77896	0.422139	1.09657	0.741515	0.461187	0.754624	0.179397	1.08252	0.725464	0.66654	0.679126	1.92886	1.33718	0.674316	0.593551	0.801313	1.46208	1.24656	0.770532
Metazoa_SRP	0	0.204616	1.06027	0.0591705	0.0612873	0.254136	0.225525	0	0.320022	0.142063	0.0582594	0.169114	0.340148	0.129702	0.170306	0.130985	0.0462205	0.0775613	0.253663	0	0.192446	0.0982806	0.117382	0.241174	0.439843	0	0.13283	0.42758	0.238208	1.54775	0.208135	0.297198	0.179539	0.16063	0.0927684	0.0482979	0.688912	0.0802241	0.540214	0	0	0.105269	0.294192	0	0.144096	0.256431	0.182185	0.0868923	0.0889307
SNORA70	0	0	0	0	0	0	0	0	0	0	0	0	0	0	0	0	0	0	0	0	0	0	0	0	0	0	0	0	0	0	0	0	0	0	0	0	0	0	0	0	0	0	0	0	0	0	0	0	0
Y_RNA	0.205797	0	1.69271	0	0.528361	0	0	0.224912	0.131377	0	0	0.647972	0	0	0	0	0.398469	0	0	0.314435	0.553029	0.141214	0.449757	1.10889	0.140441	0	0.572567	0	0.228178	5.66076	0	0	0.386953	0	0	0	0.494929	0	0.705638	0.143459	0.101028	0.151255	0	0.10181	0	0	0.261772	0	0.255559
Y_RNA	0.193571	0	0.796075	0	0	0	0	0	0	0.0959982	0	0	0.229853	0.11686	0	0	0	0.104823	0	0	0	0	0	0.260754	0	0	0	0	0	2.47208	0	0	0	0.21709	0.125375	0	0	0	0	0	0	0	0	0	0	0.27725	0	0	0
SNORA63	0	0	0.852766	0	0	0	0	0.161869	0	0	0	0	0	0	0	0	0	0	0	0	0.0995032	0	0.0809222	0	0	0	0	0	0	0.582005	0	0	0	0	0	0	0	0	0	0	0	0	0.0869204	0	0.149008	0.106069	0	0	0
POLR2J4	0.138529	5.93994	0.572188	1.12717	0.440708	0.360681	0.344575	0.253425	0.41526	0.32857	0.54633	0.55944	0.491694	0.501787	0.488784	0.771142	0.769686	0.32779	0.41144	0.381904	0.845686	0.632329	1.31136	1.07706	1.38721	0.978823	0.784796	1.15974	0.322215	0.816528	0.652931	0.605246	0.962615	0.244861	0.682688	0.296528	0.44662	1.02556	1.20606	0.346383	0.385857	0.885351	0.777624	1.47939	0.284795	2.53841	1.7027	0.440304	3.06094
Y_RNA	0	0.387917	0.502523	0.336532	0	0	0	0	0.130009	0.100998	0	0	0.60456	0.737681	0	0	0	0	0.206101	0.15558	0.547268	0	0.111268	0.137168	0.69489	0	1.13321	0.303983	0	0	0.236753	0.241474	0	0	0	0	0	0	0.837946	0.141965	0.0999755	0.14968	0	0.402996	0.409772	0.58338	0.388567	0	0.632242
Y_RNA	0	0.182549	0.157654	0	0	0.170047	0	0	0	0.190114	0	0	0	0	0.113955	0	0	0	0	0	0	0	0.209446	0.129099	0	0	0	0	0	0	0	0	0	0	0	0	0	0	0	0	0	0	0	0	0	0	0	0	0.11901
Y_RNA	0	0	0	0	0	0	0	0	0	0	0	0	0	0	0	0	0	0	0	0	0	0	0.104723	0	0	0	0	0	0	0.564887	0	0	0	0	0	0	0	0	0	0	0	0	0	0	0	0	0	0	0
Metazoa_SRP	0.0737763	0	1.88114	0	0.25255	0.130904	0.0774444	0.080629	0.0941951	0	0.0600182	0.232292	0.219011	0.267235	0	0.0449798	0	0	0.111995	0.056361	0.0495639	0.0506238	0	0.298146	0	0.0456749	0.06842	0	0	1.23209	0.128651	0	0.0462397	0.0827398	0.0477845	0	0.118285	0.041323	0.86008	0	0.0362176	0	0.0432962	0	0.0371114	0	0.0469213	0.0895155	0.0458077
SNORD3D	0	0	0	0	0	0	0	0	0	0	0	0	0	0	0	0	0	0	0	0	0	0	0	0	0	0	0	0	0	0	0	0	0	0	0	0	0	0	0	0	0	0	0	0	0	0	0	0	0
SNORA70	0.497052	0	1.36277	0	0.567167	0.14699	0.521765	0	0.21154	0.246504	0.808719	0	0.0983692	0.100025	0.0985033	0	0.106934	0	0	0	0.111309	0.113689	0.0905231	0.781158	0.113067	0.512875	0.153655	0.370962	0.0918513	2.2787	0	0	0	0.185814	0.42925	0.22348	0.13282	0	0.454479	0.115497	0.162672	0	0	0.0819653	0.166687	0.237307	0.316122	0	0.205746
Y_RNA	0	0	1.4753	0	0	0	0	0	0	0	0	0	0.106491	0	0	0	0	0	0.0907601	0	0	0	0	0.483233	0	0	0	0	0	1.58583	0	0	0	0.100578	0	0	0	0	0	0	0	0	0	0	0.18045	0	0	0	0.111367
Metazoa_SRP	0.196819	0	1.18717	0	0.168437	0.232816	0.275473	0.358501	0.0418821	0	0.533718	0	0	0.158428	0.195023	0	0	0.0355272	0.13279	0	0.0881505	0.0900356	0.0358447	0.220941	0	0.0812338	0	0.0489637	0	1.67571	0.114404	0.0388951	0	0.0367887	0.0424929	0.0442461	0.368152	0.0367469	0.224952	0.0457336	0.0644138	0	0.0385016	0.129824	0.0330018	0.0939673	0	0	0.0814701
ITFG2-AS1	0.0888669	0	0.0730942	0	0.076052	0.0788399	0.279856	0	0.0567312	0.0440719	0	0.139903	0	0.0536495	0	0	0.0573554	0	0.17987	0.0678894	0	0.0609787	0	0.059855	0	0	0	0.132647	0.0985314	0.0873007	0	0	0	0	0	0	0	0.0497754	0	0	0	0	0	0	0.134107	0	0	0	0.0551774
Y_RNA	0	0	1.70769	0	0	0	0	0	0	0	0.563002	0	0	0	0	0	0	0	0	0	0	0	0.378114	1.16532	0	0.107114	0	2.71163	0	1.69966	0.502839	0.102573	0	0.0970179	0	0	0.832181	0	0.355942	0	0	0	0	0	0	0	3.41114	0	0.21485
Y_RNA	0	0	0.87713	0	0	0	0	0	0	0	0	0.279806	0	0	0	0	0	0	0.089935	0	0	0	0.194213	0.11971	0.36387	0	0	0	0	1.92062	0	0	0	0	0	0	0.854877	0	0.121883	0	0	0	0	0	0	0	0	0	0
SNORA75	0.241367	0	2.77938	0	0.413122	0	0	0.263786	0.308169	0	0.392711	0	0.143303	0.145715	0.143499	0	0	0	0.122134	0.184391	0	0.331242	0	0.975415	0.494144	0.14943	0	0.360276	0	4.03092	0.841789	0.286191	0.151278	0	0	0	0.193491	0	2.15176	0	0	0.532194	0	0	0	0.172853	0.153508	0.292859	0.449594
Y_RNA	0	0	0	0	0	0	0	0	0	0	0	0	0	0	0	0	0	0	0	0	0	0	0	0	0	0.112073	0	0	0	0.711339	0	0	0	0	0	0	0	0	0	0	0	0	0	0	0	0	0	0	0
Y_RNA	0	0	0	0	0	0	0	0	0	0	0	0	0	0	0	0	0	0	0	0.146428	0	0	0	0	0	0	0	0	0	0	0	0	0	0	0	0	0	0	0	0	0	0	0	0	0	0	0	0	0
FAM153B	0	0.0202392	0	0	0.0181863	0	0.0446147	0	0	0.0737725	0	0.0167275	0	0	0	0	0	0	0.0107531	0	0	0	0	0.0143132	0	0.0263127	0	0	0	0.0626288	0.0123523	0	0	0	0	0	0	0	0	0	0	0	0	0	0	0.0152186	0.0675769	0	0
DGCR5	0.0288746	0.0425001	0.209429	0.0368704	0.0247108	0.0349317	0.052354	0.0143439	0.0301632	0.0273378	0.0768761	0.078517	0.211953	0.290001	0.549333	1.18588	0.294786	0.551531	0.0398477	0.409086	0.27863	0.235957	0.565064	0.1326	1.07122	0.476158	0.133891	0.619067	0.442386	0.590522	0.0289902	0.459085	0.0723892	0.0397424	0.0323033	0.787792	0.0273558	0.1632	0.113406	0.188473	2.16746	0.13312	0.0369715	0.548006	0.06206	0.62599	0.40234	0.286647	0.149945
U6	0	0	0.300574	0	0	0	0	0	0	0	0	0	0	0	0	0	0	0	0	0	0	0	0	0	0	0	0	0	0	1.43597	0	0	0	0	0	0.123227	0	0	0	0	0	0	0	0	0	0	0	0	0
Y_RNA	0.69206	0	0.853844	0	0.888395	0	0.181617	0	0	0	1.126	0	0.205444	0	0	0	0	0	0.0875473	0	0	0	0.0945286	0	0	0	0	0	0	0.339932	0	0	0	0.194036	0	0	0.277394	0.0969079	0.593236	0	0	0	0	0	0	0	0	0.314889	0.107425
Y_RNA	0.171497	0.490001	0.705295	0	0.293534	0	0.540073	0	0.109481	0	0.279032	0.269988	0.203641	0.207068	0	0.104558	0.110686	0.185739	0.173559	0.131015	0.691286	0.470712	0.187399	0.577548	0.468137	0	1.11333	0.127993	0	3.03255	0	0.305019	0	0.192334	0.222156	0	0.13748	0.192116	0.352819	0	0.0841899	0	0	0.169683	0.258803	0.368451	0.109071	0	0
Y_RNA	1.64638	0	1.35417	0	1.58508	1.64319	2.59235	3.82351	0.131377	0.102061	1.17193	0.323986	0	0	0	0	0	0	0.104135	0.157218	0	0.988496	0.337318	0.138612	0.140441	0	0.190856	0.153591	0	1.81953	0.717736	0	0	0.1154	0	0	0.164976	0	0	0	0	0.151255	0.241547	0	0.103521	0	0	0.124851	0
Y_RNA	0	0	0.345822	0	0	0	0	0	0	0	0	0	0	0	0	0.128168	0	0	0	0	0	0	0	0	0.143461	0	0	0.313789	0	2.89125	0	0	0	0	0	0	0.168524	0	0	0	0	0	0	0	0	0	0	0	0
SNORA72	0	0	0	0	0	0	0	0	0	0	0	0	0	0	0	0	0	0	0	0	0	0	0	0	0	0	0	0	0	0.145501	0	0	0	0	0	0	0	0	0	0	0	0	0	0	0	0	0	0	0
Metazoa_SRP	0.235551	0.224338	1.54995	0.0486553	1.66306	0.15673	0.55634	0.450502	1.46612	0.0584085	0.335342	0.463534	0.594363	0.604365	0.210061	0.107708	0.494086	0.0637778	0.297977	0.269922	0.237369	0.363668	0.41826	0.317304	0.884101	0.255202	0.382286	0.175797	0.979378	1.5041	0.444982	0.38403	0.0738164	0.462296	0.419554	0.119145	0.472071	0.230886	0.484595	0.12315	0.231269	0.735775	0.345587	0.26219	0.829418	0.969958	0.262166	0.0357253	0.292507
Y_RNA	0	0	1.29945	0	0	0	0	0	0	0	0	0	0	0	0	0	0	0	0	0	0	0.271016	0	0.133011	0	0	0.366289	0	0.109479	0.582005	0	0	0	0.110738	0	0	0.316621	0	0.677128	0	0	0	0	0	0	0	0	0	0.122617
Y_RNA	0	0	1.01562	0	0	0.365153	0.216029	0	0	0	0.167419	0	0	0.124241	0	0	0.531292	0	0.104135	0.314435	0	0.141214	0	0.138612	0.280882	0	0	0	0	1.61736	0.119623	0	0	0.1154	0	0	0	0	0.141128	0	0	0	0	0	0	0	0.130886	0	0
Y_RNA	0	1.0953	0	0.158368	0	0.170047	0	0	0	0.190114	0	11.7683	27.6533	6.36431	0.341865	19.6324	16.5768	1.76452	0.290966	2.04999	3.09045	0.263045	0.837782	0.129099	6.40934	4.62794	0	0.143051	0.318778	1.31807	0.222827	3.06814	25.348	14.1874	0	0.904876	5.22425	0	0.657212	0.133614	0.188189	6.1985	0.112485	15.1716	1.7355	0	8.28943	0	16.5424
Y_RNA	0	0	0.601149	0	0	0	0	0	0	0	0	0	0	0.110307	0	0.111399	0	0	0	0	0	0	0	0.369199	0	0	0	0	0	1.61547	0	0	0	0	0	0	0.146474	0	0	0	0	0	0	0	0	0	0	0	0
U3	0	0	0.402018	0	0	0.0867238	0	0.106833	0	0	0	0	0	0	0	0	0	0	0	0	0	0	0	0.0658405	0.0667095	0	0	0	0	0.576185	0	0	0	0	0	0.131853	0	0	0	0	0	0	0	0	0	0	0	0	0
U4	0	0	0	0	0	0	0	0	0	0	0	0	0	0	0	0	0	0	0	0	0	0	0	0	0	0	0	0	0	0	0	0	0	0	0	0	0	0	0	0	0	0	0	0	0	0	0	0	0
Y_RNA	0	0	0	0	0	0	0	0	0	0	0	0.150876	0	0	0.113955	0	0	0	0	0	0	0	0	0	0.130803	0	0	0	0	0.753183	0	0	0	0	0	0	0	0	0	0	0	0	0	0	0	0	0	0	0
U6	0	0	0.60682	0	0	0	0	0	0	0	0	0	0	0	0	0	0	0	0	0.140902	0	0	0	0.248455	0	0	0	0	0	0.905951	0	0	0	0.103425	0	0	0.147856	0	0.379447	0	0	0	0.216481	0	0	0	0.234607	0	0.229038
Y_RNA	0	0.182549	0.945925	0.633473	0.820168	0.170047	0	0.209477	0.611807	0	0.311859	0.150876	0.227599	0.115715	0	0	0.123708	0.20759	0.0969887	0	0	0	0	0.774594	0.130803	0	0.177758	0	0.106259	1.88296	0.445653	0.454539	0	0.214961	0	0.129268	0	0.322076	0.657212	0.267228	0.0940946	0.28175	0.337456	0.0948226	0.289251	0.68633	0.243807	0	0
Vault	0	0	0.846354	0	0	0	0	0	0.131377	0	0.167419	0	0	0	0	0	0	0	0	0	0	0	0	0.138612	0	0	0	0.153591	0	1.61736	0	0	0.257969	0	0.266587	0	0	0	0.141128	0	0	0	0	0	0	0	0.130886	0	0
Y_RNA	0	0	1.10358	0	0	0	0	0.209477	0	0	0	0	0	0.115715	0	0	0.123708	0	0	0	0.386307	0	0	0	0	0	0	0	0	0.941479	0.111413	0	0	0	0	0	0	0	1.44587	0	0	0.28175	0	0	0	0	0	0	0
Y_RNA	0.352265	0.503244	0.869228	0	0.452201	0.156259	0.554669	0.384985	0.22488	0.349399	0.286573	0.138643	0.941154	0	0	0.429537	0.113677	0	0.445624	0.134556	0	0.241717	0	0.711789	0.120197	0.327131	0.32669	0.262904	0.0976437	1.55726	0.716658	0.208842	0.110392	0.49383	0.34224	0	0.282392	0	0.603925	0.245561	0	0.258905	0.310094	0.0871343	0.354397	0.126136	0.784136	0.106854	0.109361
Metazoa_SRP	0	0	0.45227	0	0	0	0	0	0	0.0302994	0	0.0961834	0.0725473	0	0	0	0	0	0	0.046674	0.123135	0.0419228	0.0333804	0	0.12508	0	0	0	0.0338702	1.08035	0	0	0	0.0685189	0.0395715	0	0	0.0342206	0.0418973	0	0	0.0449039	0	0	0.0307329	0	0	0	0
Y_RNA	0	0.164779	0.426922	0	0.148066	0	0.363235	0	0.11045	0	0	0.136189	0.205444	0.313351	0	0	0.111665	0	0.175095	0	0	0.237439	0	0.116532	0.11807	0.107114	0	0.387376	0	3.73925	0	0	0	0	0.112061	0	0.277394	0.387631	0.593236	0	0	0	0	0	0.174062	0.123904	0	0.104963	0
Y_RNA	0	0	0.492267	0	0	0.353975	0	0	0.509423	0	0.162294	0	0	0.120438	0.237212	0	0	0	0	0.152405	0	0	0.108997	0.671842	0	0	0.185013	0.446669	0.110596	2.15579	0	0.118273	0	0	0	0.134544	0.319852	0	0.410422	0.278135	0.0979352	0.146625	0.234153	0	0.100352	0	0.253758	0	0
U3	0	0.0858066	0.296419	0	0.0771034	0	0.0945749	0	0.0575155	0.0893624	0	0	0	0	0	0	0	0	0.136768	0	0	0	0	0.0606825	0.0614834	0	0	0.0672404	0	0.265523	0.0523694	0	0	0	0	0	0	0	0	0	0	0	0	0	0.135961	0	0	0	0.167821
Y_RNA	0	0	1.18024	0	0	0	0	0.196025	0.34351	0	0.145916	0.282373	0	0	0	0	0.34729	0	0	0	0	0.123076	0	0.362425	0.367208	0.333133	0	0	0	2.29064	0	0.106337	0	0	0	0	0.43136	0.200928	0.246002	0	0	0.131828	0	0	0	0.642254	0	0	0
SNORA63	0	0	0.540529	0	0	0	0	0	0.104881	0	0	0	0	0.297552	0	0	0	0	0	0	0	0	0	0.221313	0.112117	0.101713	0	0.122615	0.273238	1.61396	0	0	0	0	0	0	0	0	0.112665	0	0	0.12075	0	0	0	0	0	0	0
Y_RNA	0.519045	0.164779	3.41537	0.428856	5.6265	2.91638	3.26911	1.13451	5.9643	0.429018	2.25201	0	0.513609	1.77566	0	0.105484	0.558327	0	0.350189	0.132174	0.116234	0.593598	0.378114	0.815723	0.590349	0	0	0.387376	0.191831	0.84983	0.100568	0	0	0.291054	0.560305	0.350053	0.277394	0.484539	1.42377	0.361822	0.084935	0.127161	0.101535	0.342368	0.522187	0.371711	0.66022	0.419851	0.107425
Metazoa_SRP	0	0	0.212287	0.106624	0	0	0.0677319	0.0705171	0	0	0	0	0	0.0389535	0	0	0.0416442	0	0	0	0.0433479	0.0885499	0.0352532	0	0	0	0.0598393	0.0481557	0	0.76064	0	0.0382533	0.0404407	0.0723632	0	0	0.10345	0	0.0884959	0.0899578	0	0	0	0.0319205	0.0324572	0	0.0410368	0.0391446	0.0801257
U3	0	0	0.224382	0	0	0	0	0	0	0	0	0	0.0539887	0	0	0	0	0	0.0920265	0	0	0	0	0.061247	0.0620553	0.0562969	0	0	0.0504114	0.714648	0	0.0539104	0.0569931	0	0	0	0	0	0.0623587	0	0	0	0	0	0.22871	0.0651215	0	0	0
Y_RNA	0	0.177334	0.15315	0.153843	0.159347	0	0.586365	0	0.118865	0.0923411	0	0	0.331645	0.112409	0.110699	0	0	0.10083	0.37687	0.284489	0.12509	0.127765	0.101731	0.501642	0.254131	0.115275	0.518037	0.833782	0.103223	0.731663	0.10823	0.220776	0	0.313229	0.120599	0.376724	0.895586	0.208583	1.0215	0	0.914062	0.13685	0.109271	0.0921134	0.0936622	0.133344	0.592102	0	0.46244
Y_RNA	0	0	0	0	0	0	0	0	0	0	0	0	0	0	0	0	0	0	0	0	0	0	0	0.111594	0	0	0	0	0	0.162764	0	0	0	0	0	0	0	0	0	0	0	0	0	0	0	0	0	0	0
U8	0	0	0.354722	0	0	0	0	0	0	0	0	0	0	0.086786	0	0	0	0	0	0	0	0	0	0	0	0	0	0	0	2.82444	0	0	0	0	0	0	0	0	0.295746	0	0	0	0	0	0	0.205899	0	0	0
Y_RNA	0	0	0.507812	0	0	0	0	0	0	0	0	0	0	0	0	0	0	0	0	0	0	0	0	0.138612	0	0	0	0	0	2.42604	0	0	0	0	0	0	0	0.115269	0.282255	0	0	0	0	0	0	0	0.130886	0	0.255559
Y_RNA	0	0.179039	0.773112	0.310645	0	0.50033	0.197334	0	0.600041	0	0.458793	0.147974	0.223222	0.226979	0.111763	0.114612	0.606644	0.305397	0.380494	0.430836	0.631463	0.515973	0.102709	0.506465	0.256575	0.232766	0	0.2806	0.52108	1.66207	0.109271	0.334348	0	0.105414	0.487034	0.253564	0.452098	0.315882	0.902403	0	0.18457	0	0.441288	0.185998	0.567377	0.807757	0	0	0.233443
Y_RNA	0.191674	0	2.52247	0.316736	1.14824	0.51014	0.201204	0.209477	0.611807	0.095057	0.779648	0.150876	1.0242	1.04143	0.113955	0.233719	1.23708	0.518976	0.77591	1.025	0	0.263045	0.104723	0.516396	0.654014	0.949321	0.355516	0.572203	0.531297	2.07125	0.222827	0.909077	0.360398	0.429922	1.11731	0.517072	0.614618	0.107359	1.18298	0.267228	0.470473	0.422625	0.562426	0.474113	0.771336	0.411798	0.975227	0.581412	2.02317
Y_RNA	0	0	0.142307	0	0	0	0	0	0	0	0	0	0	0	0	0	0	0	0	0	0	0	0	0	0	0	0	0	0	1.18976	0	0	0	0	0	0	0	0	0	0	0	0	0	0	0	0	0	0	0
Y_RNA	0	0	0.157654	0	0	0	0	0	0	0	0	0	0	0	0	0	0	0	0.0969887	0	0	0	0	0	0	0	0	0.286102	0	0.188296	0	0	0	0	0.372438	0	0	0	0	0	0	0	0.112485	0	0	0	0.243807	0	0
Y_RNA	0	0	0	0	0	0	0	0	0	0	0	0	0	0	0	0	0	0	0	0	0	0	0	0	0	0	0	0	0.106259	0.941479	0	0	0	0	0	0	0	0	0	0	0	0	0	0	0	0	0	0	0
Metazoa_SRP	0	0	0.154622	0	0.107253	0	0	0.0684829	0.0400027	0	0	0	0.0372037	0.0756596	0.0745089	0.038204	0.0808858	0.0678661	0.0951236	0	0.084195	0.171991	0	0.0422054	0.0427625	0.0387944	0.0581131	0.0935332	0.138955	0.923373	0	0.0371498	0.0392741	0	0	0.126782	0	0.0701961	0	0	0.0615234	0.0460553	0	0.0309997	0.0630418	0	0.039853	0.0760308	0.0389072
LINC00486	0	0	0.066725	0.0335136	0	0.035985	0	0	0	0.0201158	0	0	0	0.0244873	0.120575	0.0494591	0	0	0.0410492	0	0.354248	0.0278326	0	0.0819591	0.0553606	0	0	0.242177	0.0899457	0.478162	0	0.0240472	0.0508445	0.0682346	0	0	0	0.0227191	0.0556312	0.254476	0	0.0298117	0	0.0601986	0.183632	0.029048	0.180579	0.0246075	0.780727
SNORA73	0	0	0	0	0	0	0	0	0	0.0482379	0	0	0.115498	0.117442	0	0	0	0	0	0.0743068	0	0.133486	0	0	0.199133	0	0	0.0725929	0	0.0955531	0.169614	0	0.0609628	0.0545424	0.0629994	0.196796	0.467843	0.0544805	0.200106	0	0	0.0714888	0	0.0962379	0.195712	0	0.309307	0	0
Y_RNA	0	0	0.150287	0	0	0	0	0	0	0.0906151	0	0	0	0	0	0	0	0	0	0	0	0	0	0	0	0	0	0	0	1.61547	0	0	0	0	0	0	0	0	0.375901	0	0	0	0	0	0	0	0	0	0
SNORD38B	0	0	0	0	0	0	0	0	0	0	0	0	0	0	0	0	0	0	0	0	0	0	0	0	0	0	0	0	0	0	0	0	0	0	0	0	0	0	0	0	0	0	0	0	0	0	0	0	0
Metazoa_SRP	0	0	0	0	0	0	0	0	0	0	0	0	0.0400261	0	0	0	0	0	0	0	0	0	0	0	0	0	0	0	0	0	0.0391867	0.0399681	0	0	0	0	0	0	0	0	0	0	0	0	0	0	0	0	0
Y_RNA	0	0	0.846354	0	0.293534	0	0	0	0.87585	0.425255	0.279032	0	0.305462	0.103534	0	0.104558	0.110686	0.0928694	0.0867794	0	0.576071	0.588391	0.0936994	0.924077	0.117034	0.106174	0	0.383978	0	1.51628	0.299057	0	0	0.192334	0.111078	0.115661	0	0.192116	0.117606	0.119549	0.0841899	0	0.100645	0.169683	0.258803	0.491268	0.654429	0.208084	0
Y_RNA	0	0	1.52344	0	0	0	0	0	0	0	0	0	0.366555	0	0	0	0	0	0	0	0	0	0.112439	0.138612	0	0	0.190856	0	0	1.01085	0	0	0	0	0	0	0.164976	0	1.27015	0	0	0	0	0	0	0	0	0	0.255559
Y_RNA	0	0	0	0	0	0	0	0	0	0	0	0	0	0	0	0	0	0	0	0	0	0	0	0	0	0	0	0	0	0	0	0	0	0	0	0	0	0	0	0	0	0	0	0	0	0	0	0	0
Y_RNA	0	0	1.7342	0	0	0	0	0	0	0	0	0	0	0.115715	0	0	0	0	0	0	0	0	0.209446	0.129099	0.130803	0	0.711031	0.143051	0	1.50637	0.111413	0.113635	0	0	0	0	0	0	0.52577	0	0	0	0	0	0	0	0	0	0
Y_RNA	0	0	0	0	0	0	0	0	0	0	0	0	0	0	0	0	0	0	0	0	0	0	0	0	0	0	0	0	0	0	0	0	0	0	0	0	0	0	0	0	0	0	0	0	0	0	0	0	0
Y_RNA	0.358729	0	1.18024	0	1.228	0.159126	0.941411	0.588074	0.34351	0	1.02141	0	0.106491	0.541417	0	0.109355	0.115763	0	0.0907601	0	0	0	0	0.724849	0	0	0	0.66932	0.0994354	1.58583	0.208517	0.106337	0.674506	0	0	0	0	0.100464	0	0	0.176104	0	0	0.177466	0.451125	0.770704	0.22815	0	0
Y_RNA	0	0	0	0	0	0	0	0	0	0	0	0	0	0	0	0	0	0	0	0	0	0	0	0	0	0	0	0	0	0.188296	0	0	0	0	0	0	0	0	0.131442	0	0	0	0	0	0	0	0	0	0
Metazoa_SRP	0.0705802	0	0.116106	0	0	0	0	0	0	0	0.0574181	0	0	0.0852195	0	0	0	0	0.0357143	0	0	0.0968614	0	0	0	0.0436962	0	0	0	0.693363	0.123077	0	0	0.0395777	0	0.095201	0.0565803	0	0.338808	0	0	0	0.0414205	0	0.0355037	0.101091	0.0448886	0	0
Y_RNA	0	0	2.38823	0	0	0.17173	0	0	0.494291	0.191996	0	0	0	0.233721	0.230166	0	0	0.104823	0.097949	0.443634	0	0.26565	0.211519	0.651886	0	0.5992	0.359036	0	0	1.33112	0	0	0	0.108545	0.25075	0	0.155176	0.325265	0.663719	0	0.0950262	0	0	0.0957615	0	0.415875	0.246221	0	0
Y_RNA	0	0	0.788271	0.158368	0.328067	0.680187	0	0.209477	0	0.095057	0	0.150876	0.227599	0	0.22791	0	0.123708	0.103795	0.0969887	0	0.257538	0.52609	0	0	0	0	1.42206	0.143051	0	1.50637	0.33424	0.340904	0	0	0	0.129268	0	0	0.920097	0	0.188189	0	0	0.189645	0.192834	0.137266	0.243807	0	0.11901
U2	0	0	0	0	0	0	0	0	0	0	0	0	0	0	0	0	0	0	0	0	0	0	0	0	0	0	0	0	0	0	0	0	0	0	0	0	0	0	0	0	0	0	0	0	0	0	0	0	0
Y_RNA	1.74214	2.21228	2.86587	1.43943	0.993947	1.37384	2.43835	2.32706	2.59503	1.91996	1.88968	3.19976	6.43588	7.12848	2.41675	4.83867	3.87291	3.56398	2.64462	5.47148	5.3318	2.6565	5.28798	3.25943	8.85056	6.47136	4.48795	7.80122	1.71698	5.32448	3.15046	3.09851	0.485288	3.90761	1.37913	2.87205	4.81045	1.73475	4.51329	3.10355	2.94581	2.41859	2.49918	3.35165	3.11589	2.07938	3.44709	1.0569	4.92773
Y_RNA	0	0.368714	0	0	0	0	0	0	0	0	0	0	0.114926	0.11686	0.115083	0	0.249865	0	0.097949	0	0	0	0.10576	0	0	0	0	0.144467	0	0.38032	0	0	0	0	0	0	0	0	0.530975	0	0	0	0	0	0.0973716	0.138625	0	0.117434	0.120189
SNORA75	0	0	0.12662	0	0	0	0	0	0	0	0	0	0	0	0	0	0	0	0	0	0	0	0	0	0	0	0	0	0	0.453689	0	0	0	0	0	0	0	0	0	0	0	0	0	0	0	0	0	0	0
Y_RNA	0	0	1.71736	0	0.162441	0	0	0	0	0	0	0	0	0.114591	0	0	0	0	0.0960471	0	0	0	0	0	0	0	0	0	0.210455	1.86468	0	0	0	0	0	0	0	0	0	0	0.0931811	0	0	0	0	0.135933	0	0	0
Y_RNA	0	0	0	0	0	0	0	0	0	0	0	0	0	0	0	0	0	0	0	0	0	0	0	0.129099	0.261606	0	0	0	0	0.188296	0	0	0.120133	0	0	0	0	0	0.262885	0	0	0	0	0	0.0964169	0	0.121903	0	0.23802
SNORD115	0	0	0	0	0	0	0	0	0	0	0	0	0	0	0	0	0	0	0	0	0	0	0	0	0	0	0	0	0	0	0	0	0	0	0	0	0	0	0	0	0	0	0	0	0	0	0	0	0
Y_RNA	0	0	0.38905	0	0	0	0	0	0	0.0781921	0.128265	0	0.0936094	0.0951847	0	0.0961262	0	0.0853799	0	0	0	0	0	0.424777	0.215192	0.488058	0	0.588354	0	0.92933	0.183293	0.0934737	0	0	0	0.106333	0	0.0883112	0	0	0	0.115881	0	0	0	0.338737	0	0	0.0978955
Y_RNA	0	0	0	0	0	0	0	0	0	0	0.15593	0	0	0	0	0	0	0	0	0	0	0	0.104723	0	0	0	0	0	0	1.31807	0	0	0	0	0.124146	0	0	0	0	0	0	0	0	0	0	0	0.121903	0	0
U2	0	0	0	0	0	0	0	0	0	0	0	0	0	0	0	0	0	0	0	0	0	0	0	0	0	0	0	0	0	0	0	0	0	0	0	0	0	0	0	0	0.0499878	0	0	0	0	0	0	0	0
Y_RNA	0.177734	0	0.87713	0	0.304208	0	0.373141	0.194243	0.113462	0.0881438	0	0.279806	0	0	0	0	0	0	0	0	0	0	0	0.11971	0.12129	0.110035	0	0.265294	0.0985314	0.349203	0.10331	0	0	0	0	0	0	0	0	0	0	0	0	0.0879264	0.17881	0	0	0	0
Metazoa_SRP	0	0	0.403459	0	0	0	0	0	0	0	0	0	0	0.0846086	0	0	0	0	0	0	0	0	0	0.0471975	0	0	0	0	0.077695	1.78982	0	0	0	0	0	0	0	0	0.288325	0	0	0	0	0	0	0	0.0445668	0	0.0870182
Y_RNA	0	0	0.706845	0	0	0	0	0	0	0	0	0	0	0	0	0	0	0	0.217425	0	0	0.147421	0	0.144704	0	0	0	0	0	0.63317	0	0	0	0.120473	0	0.144894	0	0	0	0	0	0	0	0	0	0	0.273278	0	0
Y_RNA	0.1671	0.795728	1.23698	1.10452	0.429011	0.741229	0.175408	0.182621	0.320022	0.248611	0	1.05226	1.28973	0.807036	0.298036	1.01877	0.97063	0.542929	1.52198	0.510621	1.45938	1.14661	0	2.02586	1.48243	1.13797	0.619874	1.1224	0	1.31324	0.971295	0.990661	0.837848	1.03071	0.21646	0.901561	0.133955	1.12314	1.71886	1.16484	0.410156	0.736885	0.882576	0.743993	1.34489	2.51302	0.637649	1.62199	2.07505
Metazoa_SRP	0	0.0624833	1.29509	0	0	0.0582039	0	0	0.0418821	0.0325363	0	0.103284	0.0389515	0.118821	0	0	0.169372	0.0355272	0.066395	0.200479	0.220376	0.0450178	0.501826	0.220941	0.134314	0	0.18253	0.0979274	0.0727413	1.289	0.228808	0.194475	0	0.0367887	0.0849858	0	0.210372	0	0.314933	0.182934	0	0	0.0385016	0	0.264014	0.0939673	0	0	0.0814701
Y_RNA	0	0	0.315308	0	0.328067	0	0.201204	0.209477	0	0.095057	0	0.150876	0.1138	0	0	0.116859	0.618539	0.103795	0.290966	0.292856	0.257538	0.131523	0	0.387297	0.130803	0.23733	0.177758	0.143051	0	0.941479	0	0.113635	0.240265	0.107481	0	0.129268	0.153654	0.214717	0.131442	0.267228	0.188189	0	0	0.0948226	0.0964169	0.137266	0.243807	0.116282	0.11901
Metazoa_SRP	0	0	0.178015	0	0	0	0	0	0	0	0	0	0.0856647	0.0435531	0	0	0	0	0	0	0.0484665	0	0	0.0485908	0.0984642	0	0	0	0.0399943	0.212614	0	0	0	0	0	0	0	0	0.0494728	0	0	0	0	0	0	0	0	0	0
Metazoa_SRP	0	0	0.284112	0	0.0591217	0	0	0	0	0.0342608	0	0	0	0.0417064	0	0	0	0.0374103	0	0	0	0	0	0	0	0	0	0.0515589	0	0.814396	0	0	0	0.0387386	0	0	0.276904	0	0.047375	0	0.033914	0	0	0.0341764	0.069502	0	0	0.041911	0
Metazoa_SRP	0.0683591	0.26042	0.168679	0	0	0.242584	0	0	0.174557	0.101704	0.166834	0	0.202929	0.123807	0.0406412	0	0.176478	0.0370179	0.242133	0	0	0.14072	0.0373487	0.184169	0.2799	0	0.0633962	0.0510181	0.0378967	0.134309	0.158939	0.0810541	0.128533	0.114997	0.0885517	0	0.273999	0	0.0468781	0.0476525	0.134233	0.0502421	0.0401171	0.169089	0.0687729	0.048955	0.304332	0.0414713	0.0424442
Y_RNA	0	0	0	0	0	0	0	0	0	0	0	0	0	0	0	0	0	0	0	0	0	0	0	0.11971	0	0	0	0	0	0.349203	0	0	0	0	0	0	1.99471	0	0	0	0	0	0	0	0	0	0	0	0.110355
Y_RNA	0	0	0	0	0	0	0	0	0	0	0	0	0	0	0	0	0	0	0	0	0	0	0	0	0	0.117513	0	0	0	0	0	0	0	0	0	0	0	0	0	0	0	0	0	0	0	0	0	0	0
MATR3	0.0647764	0.372962	0.3778	0.136235	0.103312	0.0783649	0.151448	0.0675753	0.21428	0.116817	0.0574873	0.33838	0.610096	0.474605	0.143542	0.312352	0.266046	0.0940722	0.214544	0.159704	0.278909	0.210119	0.164087	0.196332	0.305417	0.459363	0.161106	0.334015	0.153436	0.358669	0.227625	0.244383	0.166087	0.264169	0.0743754	0.204532	0.20063	0.354575	0.367485	0.14778	0.170561	0.149319	0.138235	0.27093	0.250307	0.269901	0.252803	0.171481	0.230349
Y_RNA	0	0	0	0	0	0	0.197334	0	0	0	0	0	0	0	0	0	0	0	0	0	0	0	0	0	0.128287	0	0	0	0	0.554024	0	0	0	0	0	0	0	0	0	0	0	0	0	0	0	0	0	0	0
Y_RNA	0	0	0	0	0	0	0	0	0	0	0	0	0	0	0	0	0	0	0	0	0	0	0	0	0	0	0	0	0	0	0	0	0	0	0	0	0	0	0	0	0	0	0	0	0	0	0	0	0
Y_RNA	0	0	0	0	0	0	0	0	0	0	0	0	0	0	0	0	0	0	0	0	0	0	0	0	0	0	0	0	0	0.352407	0	0.319011	0	0	0	0	0	0	0.123001	0	0	0	0	0	0.090225	0	0	0	0
Y_RNA	0	0	0.315308	0	0	0	0	0	0	0	0	0.150876	0.1138	0	0	0	0	0	0.0969887	0.146428	0	0	0.104723	0	0.392409	0	0	0	0	0.188296	0	0	0	0	0	0	0.153654	0	0	0	0	0	0	0	0	0.137266	0	0	0
U3	0.0917874	0	2.26489	0	0.157103	0	0.192702	0.100313	0	0	0	0	0	0	0.0545699	0	0.177721	0	0	0	0	0.125965	0.0501489	0.185466	0.062638	0	0.170247	0	0	1.44272	0.0533528	0	0.0575283	0.0514696	0	0	0	0.0514112	0.314721	0.703825	0	0	0	0.045408	0	0	0	0	0
Y_RNA	0	0	0.788271	0	0.164034	0	0	0	0	0	0	0	0.227599	0	0	0	0	0	0	0	0	0	0.104723	0.258198	0	0.118665	0.177758	0	0	4.14251	0	0	0	0	0	0	0	0	0	0	0	0	0	0	0	0.137266	0	0	0.11901
Y_RNA	0	0	1.75426	0	0	0	0	0	0	0	0	0	0	0	0	0	0	0	0	0	0	0	0	0.11971	0	0	0.32966	0	0	2.79362	0	0	0	0	0	0	0	0	0.243766	0	0	0	0	0	0	0	0	0	0.110355
Y_RNA	0	0	0.162432	0	0	0	0	0	0	0	0	0	0	0	0	0	0	0	0	0	0	0	0	0	0	0	0	0	0	0.388003	0	0	0	0	0	0	0	0	0	0.137663	0	0	0	0	0	0	0	0	0
Y_RNA	0.191674	0	1.26123	0	0	0	0.201204	0	0.244723	0.095057	0	0	0	0	0	0	0	0	0	0	0	0.131523	0	0.129099	0	0	0	0	0	2.07125	0	0	0	0	0	0	0.614618	0	0.52577	0	0	0	0.112485	0.0948226	0.0964169	0	0	0	0.11901
Y_RNA	0	0	0	0	0	0	0	0	0	0	0	0	0	0	0	0	0	0	0	0	0	0	0	0	0	0	0	0	0	0.188296	0	0	0	0	0	0	0	0	0	0	0	0	0	0	0	0	0	0	0
Metazoa_SRP	0.311565	0.22255	1.21727	0.19307	0.333295	0.0691027	0	0	0.198898	0.0772575	0.316829	0.122624	0.369962	0.94047	0.0463083	0.189955	0.854618	0.0843595	0.394137	0.0595046	0.31397	0.106895	0.12767	0.629551	0.265775	0.482225	0.361181	0.290661	0.0431811	0.612149	0.362204	0.277069	0	0.17471	0.201799	0.105062	0.374647	0.261767	0.160245	0.108595	0.114713	0.28624	0.0457111	0.77067	0.195907	0.669377	0.0495384	0.0472542	0.386902
Y_RNA	0.195507	0.1862	0.964843	0.161536	0.167314	0.520343	0.615683	0	0.124809	0.484791	0.636192	0.307787	0.232151	0.590145	0.116234	0.119197	0.126182	0	0.197857	0.149357	0.131344	0.268306	0.106817	0.263362	0.400257	0.242077	0	0.291824	0.433538	1.53649	0	0.115907	1.34789	0	0.126629	0.131853	0.470182	0	0.938499	0	0	0.287385	0.22947	0.290157	0.393381	0.840068	0.373024	0.237216	0.485562
Y_RNA	0	0	1.34006	0	0.154921	0.1606	0	0	0	0	0.4418	0	0.107477	0.109286	0	0.110367	0	0	0	0	0.608075	0	0	0.121927	0	0	0.167882	0	0.200712	1.60051	0	0	0	0.203019	0	0	0.580472	0	0.37242	0.126191	0	0	0.106236	0	0.273181	0	0	0	0.337196
Y_RNA	0	0	0.15315	0	0	0.495565	0	0	0	0	0	0	0	0	0	0	0	0	2.07279	0.568978	0	0	0	0.12541	0	0	0	0	0	0.548748	0	0	0	0	0	0.251149	0	0	0	0	0	0	0	0	0	0	0	0	0
U6	0	0	0	0	0	0	0	0	0	0	0	0	0.111611	0	0	0	0.121329	0	0	0	0	0	0	0	0.128287	0	0	0	0	0	0	0	0	0	0	0	0	0	0.128915	0	0	0	0	0	0	0	0	0	0
Y_RNA	0	0	0	0	0	0	0	0	0	0	0	0	0	0	0	0	0	0	0	0	0	0	0	0	0	0	0	0	0	0	0	0	0	0	0	0	0	0	0	0	0	0	0	0	0	0	0	0	0
Metazoa_SRP	0	0	0.066725	0	0	0.07197	0	0	0	0	0	0	0	0	0	0	0	0.0878599	0.0410492	0	0	0	0	0.0546394	0	0.0502234	0	0	0	1.03602	0	0	0	0	0.0525431	0.0547109	0	0	0	0.113101	0.0398243	0	0	0.0802648	0	0	0.051594	0.0492149	0.0503695
Y_RNA	0	0	0.618489	0	0	0	0	0	0	0	0	0.887846	1.78578	1.92932	0	1.26073	0	0.101799	0.190247	0.143612	4.54653	0.257987	0	1.77263	0.769725	1.97851	0	0.1403	0.208432	1.29272	0.218541	1.78319	0.117822	0	0.121759	0.63391	0.452098	1.15824	0	0.131044	1.19971	0	0	2.88297	0.283688	11.7125	0.119559	0	0
SNORD30	0	0	0.229725	0	0	0	0	0	0	0	0	0	0	0	0	0	0	0	0	0	0	0	0	0.188116	0	0	0	0	0	1.0975	0	0	0	0	0	0	0	0	0	0	0	0	0	0	0	0	0	0	0
Y_RNA	0.34603	0.329558	2.27692	0.428856	0.296132	1.53494	1.45294	0.189086	0.11045	0.257411	0.563002	0.272378	0.308165	0.313351	0.617171	0.210967	0.558327	0.562148	0.525284	0.528696	0.929871	1.30591	2.17416	0.699191	0.35421	0.214227	1.44409	0.387376	0.86324	7.64847	0.301703	0.512864	0.867506	1.0672	0.560305	0	2.35785	0.0969079	1.06782	0.482429	0.594545	0.254323	0.101535	0.513553	1.65359	0.99123	0.33011	0.209926	0.644551
Metazoa_SRP	0	0	0.114048	0	0	0	0	0	0	0	0	0	0	0	0	0	0	0	0	0	0	0	0	0	0	0	0	0	0	0.136214	0	0	0	0	0	0	0	0	0	0	0.0340342	0	0	0	0	0	0	0	0
Y_RNA	0	0.169273	0.730942	0	0.456312	0.315359	0.186571	0.582728	0.453849	0.176288	0.144589	0	0.105523	0.321897	0	0.10836	0.344132	0.192493	0	0.135779	0.358212	0	0.0971066	0.47884	0.36387	0.110035	0.49449	1.45912	0.492657	1.92062	0	0.10537	0	0.0996638	0.115117	0.3596	2.27967	0.497754	0	0	0	0.261259	0.417218	0	0	0.381849	0.678226	0	0.882839
Y_RNA	0	0	0.472962	0	0	0.170047	0	0	0	0	0	0	0	0	0	0	0	0	0	0	0	0.131523	0	0.258198	0	0	0	0	0	0.753183	0	0	0	0	0	0	0	0	0	0	0	0	0	0	0.0964169	0	0	0	0
Y_RNA	0	0	0	0	0	0	0	0	0	0	0	0	0	0	0	0	0	0	0	0	0	0	0	0	0	0	0	0	0	0.161396	0	0	0	0	0	0	0	0	0	0	0	0	0	0	0	0	0	0	0
Metazoa_SRP	0.0726792	0	0.597796	0	0	0	0	0.23829	0	0	0	0	0	0.0877539	0	0	0.0938155	0	0	0.166569	0.0488269	0.249355	0	0.146856	0.0495981	0	0.134805	0	0	1.57076	0	0	0.0455521	0.0407547	0	0	0	0	0.0498406	0.050664	0.035679	0	0	0.0359551	0.0731192	0.104098	0.0924472	0	0.0451265
Y_RNA	0	0	1.84999	0	0	0	0	0	0	0	0	0	0.205444	0.208901	0	0	0	0	0	0	0.348702	0	0	0.116532	0	0	0.641816	0.129125	0.287747	2.88942	0	0	0	0.0970179	0	0	0.277394	0	0.237294	0	0	0	0	0	0	0.123904	0	0.104963	0.751976
Y_RNA	0	0	0.472962	0	0	0	0	0	0	0	0	0	0.1138	0	0	0	0	0	0	0	0	0	0	0	0	0	0	0	0	1.69466	0	0	0	0	0	0	0	0	0.131442	0	0	0	0	0	0	0	0	0	0
Y_RNA	0.36205	0	1.04227	0.14957	2.47873	1.2848	0.950128	0.395679	0.577817	0.359104	0.4418	0.427482	0.537387	0.765003	0.53812	0.331102	0.350505	0.392115	0.916005	1.9361	0	0.496863	0.0989049	1.8289	0.61768	0.896581	0.67153	0.810621	0.602136	1.42268	0.841789	0.64393	0.340376	0.203019	1.05524	0.122086	0.435354	0.304183	1.98624	0.757145	0.266601	0.133049	1.06236	1.9702	1.00166	1.42604	1.4967	0	0.674391
LINC00484	0.0596058	0.189228	0.228791	0.13133	0.0510105	0.299656	0.187708	0.0434282	0.0887866	0.0394139	0.0969806	0.187675	0.129759	0.107953	0.0118124	0.0605674	0.0512934	0.107593	0.0100537	0.333927	0.06674	0.149968	0.759879	0.281027	0.203383	0.18451	0.0737045	0.118627	0.0771028	0.234222	0.358017	0.0942336	0.174339	0.0334238	0.0386064	0.0267995	0.0318552	0.24483	0.0545005	0.193903	0.175567	0.715542	0.163241	0.157267	0.0599666	0.241889	0.126363	0.0120537	0.0616821
Y_RNA	1.22192	0	2.68012	0.504799	1.56857	1.80675	1.06889	0.445139	0.520036	1.21198	1.82243	0.961834	2.17642	1.47536	0.363231	0.372489	2.36591	0.882259	0.515253	0.622319	5.06223	2.51537	2.55916	1.64601	0.972846	0.504327	2.26641	3.03983	0.903205	1.80058	0.828636	1.20737	0.893486	1.25618	1.18715	0.274694	1.79584	1.02662	3.6311	0.567859	0.89978	0.598719	1.31467	0.503745	1.63909	1.31261	0.906657	0.61775	0.379345
Y_RNA	0	0	0	0	0	0	0	0	0.134203	0	0.171019	0	0	0	0	0	0	0	0	0	0	0	0	0	0	0	0	0.156894	0	1.44563	0	0	0	0	0	0	0	0	0	0	0.103201	0	0	0	0	0	0	0	0
Y_RNA	0	0	0.677083	0	0.528361	0.912883	0	0	0.262755	0	0.167419	0	0.122185	0.248482	0.122352	0	0	0	0	0	0	0.141214	0	0.138612	0	0.127409	0	0.153591	0	1.21302	0	0	0	0.1154	0.266587	0	0.164976	0	0.141128	0	0	0	0	0.407238	0.103521	0	0.523543	0	0.255559
Metazoa_SRP	0.275362	0	0.679467	0	0.0589135	0	0	0	0	0	0.0560029	0.108376	0.0817434	0.124679	0.0409274	0.0419706	0.0444302	0	0	0.0525904	0.046248	0.047237	0	0.1391	0	0.0426192	0	0	0.114491	1.08204	0.120044	0.0408124	0.0431462	0.0386022	0	0	0.165557	0	0.188833	0.0479881	0	0	0.121199	0.102168	0.138514	0.147899	0.0875644	0	0.0427431
Y_RNA	0	0	0	0	0	0	0	0	0	0	0	0	0	0	0	0	0	0	0	0	0	0	0	0	0	0	0	0	0	0	0	0	0	0	0	0	0	0	0	0	0	0	0	0	0	0	0	0	0
Y_RNA	0.173015	0.164779	1.28077	0	0	0	0.181617	0	0.11045	0	0.140751	0	0.102722	0	0	0	0	0	0	0	0.464935	0	0	0.116532	0.11807	0	0	0	0.0959155	3.39932	0.301703	0.102573	0	0	0	0	0.138697	0	0	0	0	0.127161	0	0	0	0	0.110037	0.314889	0
Metazoa_SRP	0	0.264114	1.02643	0	0	0	0.291103	0.0757684	0.0442584	0	0	0	0.0411616	0.125563	0	0.126805	0	0.0375429	0.0701621	0	0	0.095144	0.0378785	0.0933908	0.0946234	0.0858429	0.0642954	0.155225	0.0768685	1.0216	0.0402984	0	0.217261	0.0777519	0	0.0467565	0.222308	0	0.142629	0.144985	0.0680684	0	0	0.0342975	0	0	0.132278	0	0.215231
Y_RNA	0	0	0.407107	0	0	0	0	0	0	0	0	0	0	0	0	0	0	0	0	0	0	0	0	0.33337	0	0	0.22951	0	0	1.21558	0	0	0	0	0	0	0	0	0.169711	0	0	0	0	0	0	0	0	0	0
Y_RNA	0	0	0	0	0	0	0	0	0	0	0	0	0	0	0	0	0	0	0	0	0	0	0	0	0	0	0	0	0	0	0	0	0	0	0	0	0	0	0	0	0	0	0	0	0	0	0	0	0
Y_RNA	0.34603	0	0.853844	0	0.740329	0	0	0	0	0.171607	0.140751	0.272378	0.102722	0.10445	0	0	0.111665	0.187383	0	0.528696	0	0.11872	0	0.233064	0.11807	0	0	0	0	0.169966	0	0.102573	0	0	0	0	0	0	0.237294	0	0.084935	0	0	0	0	0	0	0	0
Metazoa_SRP	0	0.0562539	0.145747	0.0488023	0	0.157203	0.0620023	0.129104	0.0377065	0	0	0	0.0701363	0.0713166	0	0.036011	0.0381214	0	0.0298878	0	0	0	0.0645422	0.0795656	0	0.0365675	0.0547773	0.0440821	0.0327446	0.754321	0	0	0	0.0662418	0.0382565	0.0398348	0.0946994	0	0.0810098	0.0411741	0	0	0.0346631	0.0584405	0	0.0422995	0	0	0.0366738
SNORD33	0	0	0	0	0	0	0	0	0	0	0	0	0	0	0	0	0	0	0	0.169723	0	0	0	0	0	0	0	0	0	0.654756	0	0	0	0	0.143896	0	0	0	0	0	0	0	0	0	0	0	0	0	0
7SK	76.8443	28.4082	34.0562	17.276	48.1724	22.4801	101.188	43.0561	13.4989	5.50699	66.9828	76.1563	48.1837	29.846	31.183	51.6038	82.3041	21.4941	34.072	25.2688	79.124	178.695	43.9532	40.5784	77.2298	57.5938	65.3494	50.2977	36.281	45.3173	92.2179	76.4078	78.4448	18.2165	30.6817	19.2004	122.02	32.6202	107.5	49.0383	19.1663	31.9944	8.28448	14.1718	32.6233	35.3201	41.1717	14.0825	20.684
U2	0	0	0	0	0	0	0	0	0	0	0	0	0	0	0	0	0	0	0	0	0	0	0	0	0	0	0	0	0	0	0	0	0	0	0	0	0	0	0	0	0	0	0	0	0	0	0	0	0
Y_RNA	0	0	1.26123	0	0.328067	0	0	0	0.122361	0.095057	0	0	0	0	0	0.116859	0	0	0.0969887	0	0	0.263045	0.104723	0.129099	0	0	0	0.143051	0	1.88296	0.111413	0.113635	0	0	0.248292	0	0	0.107359	0.788655	0	0.0940946	0	0.112485	0.0948226	0	0.137266	0.243807	0.116282	0.23802
Y_RNA	0	0	1.0141	0	0.753668	0	0	0	0.33732	0	0.286573	0.138643	0.209145	0	0	0.214769	0	0.190759	0	0	0.354985	0	0	0.237263	0	0	0	0.262904	0	1.73028	0.10238	0	0	0	0	0	0	0.197308	0.362355	0	0.0864653	0	0	0	0	0	0	0	0
U6	0.182717	0	1.2023	0	0	0	0	0	0	0	0	0	0	0.44123	0	0	0	0	0.184913	0	0	0	0	0.369199	0	0	0.169451	0	0	2.69245	0	0	0	0	0	0	0.146474	0	0	0	0	0	0.107229	0	0	0	0	0	0
Y_RNA	0.398994	0	1.4768	0	2.21948	1.06192	0.418832	1.09014	2.54711	0.197874	0.81147	1.57034	0.118444	0.361313	1.30467	0.486517	1.93136	0.756222	0.605685	0.152405	0.402074	3.28538	3.8149	5.5091	0.816851	0.247017	0.925066	0.595558	0.552982	1.17589	0.463843	0.946182	0.250072	0.223735	1.16292	0	0	0	0.684037	0.417202	0	0	0.117076	0.493465	1.90669	0.428606	0.507516	0	0.990942
Y_RNA	0	0	0.630617	0	0	0	0	0	0	0	0	0	0	0	0	0	0	0	0	0	0	0	0	0	0	0	0	0	0	1.69466	0	0	0	0	0	0	0.153654	0	0.394327	0	0	0	0	0	0.0964169	0	0	0	0
Y_RNA	0	0	0	0	0	0	0	0	0	0	0	0	0	0	0	0	0	0.103795	0	0	0	0	0	0	0	0	0	0	0	0	0	0	0	0	0	0	0	0	0	0	0	0	0	0	0	0	0	0	0
U8	0	0	0	0	0	0	0	0	0	0	0	0	0	0	0	0	0	0	0	0	0	0	0	0	0.100315	0	0	0	0	0	0	0	0	0	0	0	0	0	0	0	0	0	0	0	0	0	0	0	0
Metazoa_SRP	0	0	1.00505	0	0	0	0	0	0	0	0	0	0.120912	0	0	0	0	0	0.0343502	0.0518599	0	0.0465809	0.0370893	0.548671	0	0	0.125912	0	0.075267	2.13402	0	0	0	0.038066	0	0	0.380935	0	0.232763	0	0	0	0.0398385	0	0.0341477	0.145845	0	0	0.210747
Y_RNA	0	0	0	0	0	0	0	0	0	0	0	0.149411	0	0	0	0	0	0	0	0	0	0	0	0	0	0	0	0	0	0	0	0	0	0.319311	0	0	0	0	0	0	0	0	0	0	0.0954809	0	0	0	0
Y_RNA	0	0	0.159215	0.159936	0	0	0	0	0	0	0	0	0	0	0	0	0	0	0	0	0	0	0	0.130377	0	0	0	0.144467	0	0.9508	0	0	0	0	0	0	0.310351	0	0	0	0	0	0	0	0	0	0	0	0
Y_RNA	0	0	1.77035	0	0.153499	0	0	0	0	0	0	0	0	0	0	0	0	0	0	0	0	0	0.0979975	0.362425	0	0	0.166342	0	0.0994354	1.93824	0	0	0	0	0	0	1.15029	0	0.861008	0	0	0	0	0	0	0	0	0	0.445469
Y_RNA	1.55714	0.164779	1.84999	0	0.740329	0.920961	0.544852	2.26903	0.55225	0.772233	1.126	0.408566	0.102722	0.731153	0.205724	0.210967	0.334996	0.187383	0.875473	0	0.581169	0.474878	0.472643	1.74798	0.590349	0.107114	0.481362	2.58251	0.671409	1.69966	0.502839	0.820583	0.542191	0.679125	0.784427	0.233369	2.35785	0.678355	1.06782	0	0.254805	0.762969	0.507677	0.342368	0.69625	0.99123	1.87062	0.524814	0.21485
U3	0	0	0.455115	0	0	0	0	0	0	0	0	0	0	0.111348	0	0	0	0	0	0	0	0	0	0.0621137	0	0	0	0	0	0.905951	0	0	0	0	0	0	0.073928	0	0	0	0	0	0	0	0	0	0	0	0
Y_RNA	0.36205	0	0	0	0.309841	0.1606	0	0	0	0.269328	0	0	0.107477	0	0	0.110367	0	0	0	0	0	0	0	0.609634	0	0.112073	0	0.135103	0	0.35567	0.105224	0	0	0	0	0	0	0	0	0	0	0.133049	0	0	0	0.25928	0	0	0
Y_RNA	0	0	0.463867	0	0	0	0	0	0	0	0	0	0	0	0	0	0	0	0	0	0	0	0	0.379849	0	0	0	0	0	0.738699	0	0	0	0	0	0	0	0	0.386744	0	0	0	0	0	0	0	0	0	0
Y_RNA	0	0	1.41889	0	0	0	0	0	0	0	0.15593	0	0	0	0	0	0	0	0	0	0	0	0	0.387297	0	0	0	0	0	2.07125	0	0	0	0	0	0	0.153654	0	0	0	0	0	0	0	0	0	0	0	0
TMSB15B	0	0.0134806	0.0349265	0.00877116	0.00908494	0.0282539	0.0371453	0.00773454	0.00225898	0.0228137	0.0115148	0.189407	0.151266	0.0961322	0.0988777	0.0151018	0.10734	0.0306595	0.130711	0.0459559	0.0404136	0.0485622	0.0174001	0.097718	0.0241482	0.0701037	0.0164084	0.0290503	0.074545	0.205097	0.0205686	0.0902084	0.0998025	0.0297639	0.0229193	0.0405703	0.238282	0.0297301	0.0315462	0.00740015	0.0243198	0.0286085	0.0041533	0.012254	0.215381	0.0810925	0.155286	0.0193208	0.0856873
Metazoa_SRP	0	0	0.537653	0	0	0	0	0	0	0	0	0.0467761	0	0.0358751	0	0.10869	0	0.0643593	0	0	0	0	0.129869	0.280172	0.0405529	0.0735796	0	0	0.0329436	1.16755	0	0	0	0.0999668	0	0	0.0476375	0.0332845	0.448263	0	0	0	0	0	0	0.0425566	0	0	0.0737935
Metazoa_SRP	0	0	0.324863	0	0	0	0	0	0	0	0	0	0	0	0	0	0	0	0	0	0	0	0	0.0886741	0	0	0	0	0	0.323336	0	0	0	0	0	0	0	0	0	0	0	0.0483813	0	0	0.0331129	0.0471418	0	0	0
Y_RNA	0	0	0.579486	0	0	0	0	0	0	0.0873497	0	0	0.104573	0.106332	0	0	0	0	0	0	0	0	0	0.355895	0	0	0	0.131452	0	2.24937	0	0	0	0	0	0	0	0	0.96628	0	0	0	0.103365	0	0	0.126136	0	0	0
Y_RNA	0	0.163334	1.97483	0	0	0.152147	0.180024	0.187427	0	0	0.139516	0.539977	0	0.517671	0.203919	0.104558	1.10686	0	0.347118	0	0.230429	0	0.0936994	0.577548	0.702205	0.106174	0.477139	0.639964	0.285222	1.17933	0.398742	0	0	0	0	0.115661	0.13748	0.0960578	1.17606	0.717295	0.0841899	0	0.100645	0.169683	0.172536	0	0	0.208084	0
DNAJC9-AS1	0.0959544	0.03427	0.177579	0.0297305	0.123176	0.0691663	0.0818392	0.104867	0.0918836	0.0594835	0.297605	0.0377652	0.113939	0.090513	0.0285237	0.0402197	0.069671	0.00974274	0.0546231	0.0733039	0.0443186	0.032921	0.0360426	0.258515	0.0368334	0.0705439	0.022247	0.174557	0.0332468	0.335813	0.135952	0.031999	0.0187937	0.030266	0.0466119	0.00808916	0.081729	0.0268726	0.164505	0.0543472	0.0206085	0.00881549	0.0351948	0.0474695	0.0392174	0.0601275	0.20215	0.0145531	0.0633017
Y_RNA	0	0	0.630617	0	0	0	0	0	0.122361	0	0	0	0	0	0	0	0	0	0	0	0	0.263045	0.104723	0	0	0	0	0	0	0.753183	0	0	0	0	0	0	0	0	0.131442	0	0	0	0	0	0	0	0	0	0.11901
Y_RNA	0	0	0.162432	0	0	0	0	0	0	0	0	0	0	0	0	0	0	0	0	0	0	0	0	0.133011	0	0	0	0	0	2.32802	0	0	0	0	0	0	0	0	0	0	0	0	0	0	0	0	0	0	0
U8	0	0	0	0	0	0	0	0	0	0	0	0	0	0	0	0	0	0	0	0	0.0980181	0	0	0	0	0	0	0	0.080884	0.716648	0	0	0	0	0	0	0	0	0	0	0	0	0	0	0	0	0	0	0
Y_RNA	0	0.172408	2.97791	0	0.154921	0.321199	0	0	0	0.0897761	0	0	0	0.109286	0	0	0.350505	0	0	0	0	0	0	2.43854	0.123536	0	0	0.135103	0.100356	6.75772	0.105224	0.214643	0	0.304528	0	0	0.290236	0	0.37242	0	0.0888671	0	0	0	0.273181	0.12964	0.115131	0	0.112399
Y_RNA	0	0	0.649726	0	0	0.1752	0	0	0.126069	0	0.160655	0	0	0.238442	0	0	0	0	0	0	0	0	0	0.266022	0	0	0	0	0	2.71602	0	0	0	0	0	0	0	0	0.135426	0	0	0	0	0.097696	0	0.141426	0	0	0
Metazoa_SRP	0	0	0.0568223	0	0	0	0	0	0	0	0	0.0543793	0	0	0	0	0.0445872	0	0.104871	0	0	0	0	0.232652	0	0	0.128136	0.0515589	0	0.814396	0	0.163827	0	0.193693	0.0447452	0.0931826	0	0.0386947	0.09475	0.0481576	0	0	0	0	0.069502	0.049474	0	0	0
Y_RNA	0.383347	0	1.7342	0	0.656135	0	1.00602	0.418954	0.122361	0	0	0.301752	0.1138	0.462859	0.113955	0	0.371123	0.103795	0	0.292856	1.03015	2.76197	0.628337	0.258198	0.392409	0.23733	1.06655	0.286102	0.106259	0.941479	0.111413	0.113635	0.120133	0.107481	0.124146	0.387804	1.53654	0.214717	1.05154	0	0.282284	0	0	0.189645	0.482085	0.411798	0.487614	0.116282	0
Y_RNA	0	0	0	0	0	0	0	0	0	0	0	0	0	0	0	0	0	0	0	0	0	0	0	0	0	0	0	0	0	0	0	0	0	0	0	0	0	0	0	0	0	0	0	0	0	0	0	0	0
U3	0	0	0.0754964	0	0	0	0	0	0	0	0	0	0	0	0	0	0	0	0	0	0	0	0	0.0618221	0	0	0	0	0	0.450849	0	0	0	0	0	0	0	0	0	0	0	0	0	0	0	0	0	0	0
Y_RNA	0	0.365099	0.315308	0	0.656135	0	0	0.209477	0.122361	0	0.15593	0.150876	0.1138	0	0.341865	0	0.247415	0	0	0.292856	0	0.131523	0.104723	0.258198	0.130803	0	0.355516	0.143051	0.425037	0.188296	0.33424	0.113635	0.120133	0.107481	0.372438	0.129268	0	0.214717	0.262885	0.668069	0	0.140875	0	0.284468	0.289251	0.68633	0.243807	0	0.11901
U3	0	0	0.15315	0	0	0	0	0	0	0	0	0	0	0	0	0	0	0	0	0	0	0	0	0.0627052	0	0	0	0	0	0.0914579	0	0	0	0	0	0	0	0	0	0	0	0	0	0	0	0	0	0	0
Y_RNA	0	0	1.57654	0	0.164034	0.340093	0.603611	0.209477	0	0	0	0	0	0	0	0	0	0	0	0	0	0.131523	0	0.516396	0.130803	0	0	0	0	1.69466	0.111413	0	0	0	0.124146	0	0.307309	0	0.131442	0	0	0	0	0	0	0.137266	0	0	0.11901
Y_RNA	0	0	0	0	0	0	0	0	0	0	0	0	0	0	0	0	0	0	0	0	0	0	0	0	0	0	0	0	0	0	0	0	0	0	0	0	0	0	0	0	0	0	0	0	0	0	0	0	0
Y_RNA	0	0	0	0	0	0	0	0	0	0	0	0	0	0	0	0	0	0	0	0	0	0	0	0	0	0	0	0	0	0.339932	0	0	0	0	0	0	0	0	0	0	0	0	0	0	0	0	0	0	0
Y_RNA	0	0	2.42728	0	0	0	0	0	0	0	0	0	0	0	0	0	0	0	0	0	0	0	0.201542	0.124227	0	0	0	0	0	2.71785	0	0.218693	0	0	0.119461	0	0	0	0.252965	0	0	0	0	0	0	0	0	0	0
Y_RNA	0	0	0	0	0	0	0	0	0	0	0	0	0	0	0	0	0	0	0	0	0	0	0	0	0	0	0	0	0	0.376591	0	0	0	0	0	0	0	0.107359	0	0	0	0	0	0	0	0	0	0	0
Y_RNA	1.62923	0	1.67508	0.504799	3.83429	2.1681	2.35157	1.11285	0.780054	1.71697	1.3254	0.480917	1.69277	1.96715	2.90585	1.48996	3.02311	1.43367	1.75186	0.31116	0.410451	0.698714	0.445072	2.88052	2.22365	1.00865	0.566603	3.19182	6.66113	2.60083	1.42052	0.845158	0.638204	0.685189	1.45096	0.686736	0	0.342206	1.11726	2.55536	1.49963	2.39487	0.717093	1.20899	2.35619	2.62521	4.40376	0.4942	1.51738
Y_RNA	0	0	0	0	0	0	0	0	0	0	0	0	0	0	0	0	0	0	0	0.146428	0	0	0	0	0	0	0	0	0	0.188296	0	0	0	0	0	0	0	0	0	0	0	0	0	0	0	0	0	0	0
Metazoa_SRP	0	0	0	0	0	0	0	0	0	0	0	0	0	0	0	0	0	0	0	0	0	0	0	0	0	0	0	0	0	0	0	0	0	0	0	0	0	0	0	0	0	0	0	0	0	0	0	0	0
SPATA13	0.0227202	0	0.102782	0	0.0972193	0.0302349	0.0238498	0	0	0.0169015	0.0462081	0.0357684	0.0269786	0.082298	0.047277	0.0900381	0.0219957	0.522896	0.10347	0	0.129742	0.0935408	0.0372402	0.168331	0.0155048	0.0351651	0.0210707	0.178045	0.0692754	0.301317	0.00660323	0.0134698	0.11392	0.159254	0.0147157	0.145567	0.127495	0	0.0934838	0	0.0167304	0.0166987	0.0133335	0.303476	0.080002	0.0244064	0.0433497	0.0413509	0.239818
Y_RNA	1.15004	0.182549	3.15308	0.475105	1.64034	2.04056	1.81083	0.209477	2.2025	1.3308	1.5593	0.150876	0.568998	1.15715	0.455819	0.818016	3.2164	0.622771	1.64881	1.17142	0.643844	1.31523	0.104723	1.42009	0.523212	0.711991	0.533274	3.00407	0.106259	2.25955	1.11413	0.909077	0.360398	1.39725	1.73804	0.775608	1.07558	1.18095	2.10308	1.60337	0.658662	0.84525	0.899882	0.379291	0.482085	2.60805	3.04759	0.581412	0.595051
U8	0	0	0.121824	0	0	0	0	0	0	0	0	0	0	0.178832	0	0	0	0	0	0	0	0	0	0	0	0	0	0	0	0.436504	0	0	0	0	0	0	0.118733	0	0.101569	0	0	0	0	0	0	0	0	0	0
Y_RNA	0	0	0	0	0	0	0	0	0	0	0	0	0	0	0	0	0	0	0	0	0	0	0	0	0	0	0	0.145912	0	0.384123	0	0	0	0	0	0	0.156727	0	0	0	0	0	0	0	0	0	0	0	0.12139
Y_RNA	0	0	0.154622	0	0	0	0	0	0	0	0	0	0.111611	0	0	0	0	0	0	0	0	0	0	0.633082	0	0	0	0	0	1.10805	0	0	0	0	0	0	0.150699	0	0.128915	0	0	0	0	0	0	0	0.119559	0	0
Metazoa_SRP	0	0	0.115274	0	0.0599693	0	0	0	0	0.034752	0	0.0551589	0	0	0	0	0.0452265	0	0	0	0	0	0	0	0.0478204	0	0.0649867	0	0	0.206518	0.122195	0	0	0	0	0.0472593	0.0561747	0.0392494	0.192217	0	0	0	0	0	0	0.100367	0	0.0425118	0
U8	0	0	0	0	0	0	0	0	0	0	0	0	0	0	0	0	0	0	0	0	0	0	0	0.0982694	0.0995664	0	0	0	0	0	0.169614	0	0	0.0818136	0	0	0	0	0	0	0	0	0.342492	0.144357	0	0	0	0	0
Y_RNA	0	0.180777	0.156124	0	0	0	0.19925	0.207443	0	0	0.154416	0	0	0	0	0	0.122507	0	0.864424	0	0.127519	0	0	0.255691	0	0	0	0	0	0.74587	0	0	0	0.106437	0	0.128013	0	0	0.520665	0	0	0.139507	0	0	0	0	0.24144	0	0
Y_RNA	0	0.182549	0	0.158368	0	0.170047	0.201204	0	0.122361	0.380228	0.467789	0.301752	0.341399	0	0.113955	0.116859	0.247415	0	0.290966	0	0.772613	0.263045	0.209446	0.645495	0.523212	0	0.533274	0.715254	0	0.188296	0	0.227269	0	0.322442	0.124146	0.129268	0	0	0.394327	0.534455	0.188189	0	0.112485	0.189645	0	0.274532	0.731421	0.46513	0
Y_RNA	0.519045	0	2.27692	0	0.444197	0.613974	0.363235	0.945428	1.3254	0.0858037	0.563002	0	0.719052	0.417802	0.514309	0.316451	0.669992	0.281074	0.700379	0.528696	0.348702	1.06848	0.189057	1.63145	0.472279	0.107114	0.80227	1.29125	1.2469	3.05939	0.804542	0.205146	0.433753	0.873161	0.784427	1.16684	0.832181	0	2.72888	0.603036	0.424675	0.254323	0.203071	0.0855921	0.870312	1.48685	0.550184	0.629777	0.537126
Y_RNA	0.191674	0.365099	0.472962	0.158368	0.328067	0.51014	0.603611	0	0.367084	0.285171	0.467789	0.150876	0.1138	0.347144	0.455819	0.233719	1.11337	0	0.290966	0.146428	2.0603	0.394568	2.09446	0.903693	1.04642	0.474661	0.355516	0.715254	0.318778	1.88296	1.44837	0.340904	0.840928	0.322442	0.744876	0.129268	0	0.107359	2.10308	0.133614	0	1.127	1.68728	0.663758	0.192834	0.411798	0.36571	0.116282	0.11901
U8	0	0	0.787168	0	0.117003	0	0	0.149417	0.0872787	0	0.111222	0.107618	0	0.0825378	0.0812825	0	0	0	0	0	0	0	0	0.736677	0.0933	0	0	0	0	0.805853	0	0	0	0	0	0	0	0	0.187512	0	0.0671164	0	0	0	0	0.09791	0	0	0.169777
Y_RNA	0	0	0.442589	0	0	0	0	0	0	0	0	0	0.74544	0.757984	0	0	0.34729	0	0	0	0	0	0	0.483233	0.122403	0	0	0	0	1.05722	0	0	0	0	0	0.120966	0	0	0.123001	0	0	0	0	0	0	0	0	0	0
Y_RNA	0	0	0	0	0	0	0	0	0	0	0	0	0	0	0	0	0	0	0	0	0	0	0	0	0	0	0	0	0	0	0	0	0	0	0	0	0	0	0	0	0	0	0	0	0	0	0	0	0
LINC01605	0	2.04455	0.409901	0.253389	0.131227	0.170047	0	0	1.54175	0.380228	0.405417	11.1346	6.46382	2.17544	0.0911639	1.3322	4.70089	1.84755	1.18326	0.175714	27.8141	0.447177	0.73306	2.81436	4.05489	2.2309	0.142206	2.57491	0.977586	1.05446	2.00544	2.09088	2.83513	2.14961	0.347609	2.86975	2.36628	7.55805	0.420616	0.187059	0.52693	2.254	0.292462	7.22548	2.73824	2.19626	0.585136	0.186052	1.30911
Y_RNA	0	0	0.883556	0	0	0	0	0	0	0	0	0	0	0.129702	0	0	0	0	0.108713	0	0	0.147421	0	0	0	0	0	0.160343	0	3.37691	0	0	0	0	0	0	0	0	0.147331	0	0	0	0	0	0	0	0	0	0.133396
U4	0	0	0.196106	0	0	0	0	0	0	0	0	0	0	0	0	0	0	0	0	0	0	0	0	0	0	0	0	0	0	0.702665	0	0	0	0	0	0	0	0	0	0	0	0	0	0	0	0	0	0	0
U1	0.120683	0	0.397055	0	0.10328	0	0	0	0.0770423	0	0	0	0.286606	0.145715	0.0717493	0	0.54523	0	0	0.368782	0.0810767	0	0.131873	0.650276	0.164715	0.0747151	0	0.090069	0.401424	0.118557	0.210447	0	0.075639	0.203019	0	0	1.83816	0.0675962	0.33104	0	0	0.620893	0	0.0597031	0	0	0	0	0
Y_RNA	0	0.547648	1.41889	0	0	0.850234	0	0.209477	0.122361	0.095057	0.311859	0	0.341399	0.347144	0.341865	0.116859	0.371123	0.726567	0.581932	0.585712	0	0	0	0.516396	0.392409	0.23733	0.888789	0.143051	0.212519	2.44784	1.11413	0.113635	0	0.214961	0.869022	0.129268	0.307309	0.107359	1.84019	0	0.188189	0.422625	0.337456	0.189645	1.06059	0.274532	0.243807	0.116282	0.833071
Y_RNA	0	0	0	0	0	0	0	0	0	0	0	0	0	0	0	0	0	0	0	0	0.121615	0	0	0	0.123536	0	0	0	0	0.35567	0	0	0	0	0	0	0	0	0	0	0	0	0	0	0	0	0	0	0
Y_RNA	0	0	0.677083	0	0	0	0	0	0	0.102061	0	0	0.122185	0	0	0.12547	0	0	0	0	0	0	0.112439	0.138612	0	0	0	0	0.114089	0.808681	0.119623	0.488031	0	0	0	0	0.164976	0	0	0	0	0	0	0	0.103521	0.14738	0	0.249701	0.127779
Y_RNA	0	0	6.60156	0	0	0	0.648087	0	1.44515	0	0.167419	0	0	0	0	0	0	0	0	0	0	0	0	0.138612	0	0	0	0.614365	0	2.42604	0	0	0	0	0	0	0	0.115269	0.705638	0	0	0	0	0	0	0	0.261772	0	0.127779
Y_RNA	0	0.348038	3.90747	0.150968	0.312737	0.324201	0	0	0.116644	0	0	0.287651	0.216964	0.220615	0.10863	0	0	0	0	0	0.122752	0.250753	0	0.492265	0.124691	0	0	0.272732	0.202588	2.69245	0.212414	0.324974	0.229038	0	0	0	0.585897	0	0.877102	0	0	0	0	0	0.367646	0.130852	0	0	0
Y_RNA	0	0	0.160807	0	0	0	0	0.641	0.249617	0.0969582	0	0	0.116076	0	0	0.238393	0	0	0.0989285	0	0	0	0	0.263362	0	0.121038	0	0.145912	0	0.768247	0.113642	0	0	0	0	0	0	0	1.74293	0.136286	0.0959765	0	0	0	0.196691	0	0.87039	0	0
Y_RNA	0	0	0.137442	0	0	0	0	0	0	0	0	0	0	0	0	0	0	0	0	0	0	0.114661	0	0.112548	0.228067	0	0	0	0	0.820776	0.0971295	0	0	0	0	0	0.133955	0	0	0	0	0	0	0	0	0	0.106275	0	0
Y_RNA	0	0	1.84999	0.142952	0	0	0	0	0	0	0	0	0.102722	0	0	0	0.446662	0	0	0	0	0	0	0	0	0.107114	0	0	0.479578	1.35973	0	0	0	0	0.112061	0.116684	0.277394	0.0969079	0.949177	0	0	0	0	0.0855921	0.0870312	0	0.110037	0.104963	0.21485
Y_RNA	0	0.689631	0.446687	0.29914	0	0.321199	0	0.395679	0.115563	0.269328	0.4418	0	0.752342	0.54643	0.53812	0	0.116835	0.294086	0.183201	0	0	0.248432	0.19781	0.365781	0.247072	0.224145	0.167882	0.540414	0.50178	0.177835	0.315671	0.429286	0	0.101509	1.28974	0.122086	1.01583	0	0	0.252382	0.0888671	0	0.106236	0.0895547	0.182121	0.25928	0.460524	0	0.337196
Metazoa_SRP	0	0	0.809432	0.0542066	0	0.0582039	0	0	0.0418821	0.0325363	0	0.103284	0	0.039607	0	0	0.0423429	0.0710544	0.165987	0.0501197	0	0.0450178	0.0358447	0.176753	0	0.0406169	0.243373	0	0	0.773403	0.0381347	0	0	0	0	0.0442461	0	0	0	0	0	0	0	0	0.0990053	0.0939673	0	0.0398013	0.0814701
Y_RNA	0	0	0	0	0	0	0	0	0	0	0	0	0	0	0	0	0	0	0.197857	0	0	0	0	0	0	0	0	0	0	1.15237	0.227283	0	0	0	0	0	0.156727	0	0	0	0	0	0	0	0	0	0.497366	0	0
U3	0	0.0862039	0.0744478	0	0	0.0802999	0	0	0	0.0897761	0	0.0712469	0	0.054643	0.053812	0.0551836	0	0	0.0458002	0	0	0.0621079	0	0	0	0.112073	0.167882	0.0675517	0	0.0889174	0	0	0	0.101509	0.175873	0.122086	0	0.101394	0.37242	0.0630954	0	0	0.053118	0.0447774	0.0910604	0.12964	0	0	0
SNORA62	0	0.123311	0.638969	0	0	0	0.543649	0	0	0.0642107	0	0	0	0.234495	0	0	0.250692	0	0.0655156	0	0	0	0	0	0.0883569	0	0	0.193261	0	0.254386	0	0	0	0	0	0	0	0	0	0	0.0635606	0	0	0	0.0651293	0	0.0823454	0.0785484	0
Y_RNA	0	0	1.44727	0	0	0	0	0	0	0	0	0	0	0	0	0	0	0	0	0	0	0	0	0	0	0	0	0	0.108385	2.4968	0	0	0	0	0	0	0	0	0	0	0	0	0	0	0	0	0	0	0.242781
Y_RNA	0	0	0	0	0	0	0	0	0.122361	0	0	0	0	0.115715	0	0	0	0	0	0	0	0	0	0	0	0	0	0	0	1.88296	0	0	0	0	0	0	0	0	0	0	0	0	0	0	0	0	0	0	0
Y_RNA	0	0	0.656356	0	0.170729	0	0.418832	0	0	0	0.324588	0.471102	0	0.120438	0.237212	0	0.772542	0.108032	0.605685	1.06683	0	0.958236	0	0.940578	0.136142	0	0	0.595558	0.663579	2.74374	0.463843	0.473091	0.250072	1.23054	0	0.134544	0.319852	0.446963	0.136807	0.139067	0.0979352	0.146625	0.117076	0.197386	0.301057	1.00008	0.634395	0.121029	0.123868
Y_RNA	0	0	0.315308	0.158368	0.164034	0.340093	0.402407	0.628432	0.122361	0.190114	0.311859	0	0.341399	0.115715	0.113955	0	0	0	0.0969887	0.146428	0	0.131523	0	0.774594	0.130803	0	0.177758	0.286102	0.425037	1.69466	0.111413	0	0	0.107481	0.124146	0.129268	0	0	0.394327	0	0.0940946	0	0.112485	0.189645	0.0964169	0.274532	0.121903	0	0.357031
Y_RNA	0	0	0.472962	0	0	0	0	0	0	0	0	0	0	0	0	0	0	0	0	0	0	0	0	0.258198	0.130803	0	0	0	0	2.07125	0	0	0	0	0.124146	0	0.153654	0	0.131442	0	0	0	0	0	0	0.137266	0	0	0
Y_RNA	0	0.188081	0.487295	0.163167	0.845022	0.350399	0.621902	0	0.252139	0	0.642619	0	0.117248	0.119221	0	0	0	0	0	0	0	1.21957	0.107896	0	0	0.244522	0.183144	0	0.109479	0.582005	0.573947	0.117078	0.123773	0.110738	0	0	0	0.110612	0	0.550651	0	0.145144	0	0	0.198677	0	0	0	0.980932
Y_RNA	0	0	1.40511	0	0	0	0	0	0	0	0	0	0	0	0	0	0	0	0	0	0	0	0	0	0	0	0.176032	0	0	2.23761	0	0	0	0	0	0	0	0	0	0	0	0	0	0	0	0.135933	0	0	0
SNORA75	0	0.372401	0.428819	0	0.111543	0	0	0	0.166411	0	0.424128	0.615573	0.154767	0.39343	0.387446	0.317857	0.420606	0.282323	1.05524	0.199142	0	0.536612	0.0712115	0.438937	0.355784	0.322769	0	0.972745	0.216769	0.640205	0.75761	0.231815	0	0.21926	0.0844193	0.351609	0.62691	0.438024	0.893809	0.272572	0	0.19159	0	0.193438	0.262254	0.373363	0.828943	0	0.161854
Metazoa_SRP	0	0	0.561549	0	0.0531157	0	0.0651516	0	0	0	0	0	0	0	0	0	0.0801155	0.10083	0	0	0	0	0.0339102	0.083607	0.0423552	0	0.0575597	0	0.0344078	1.03652	0	0	0	0	0	0.0837164	0.199019	0.0347638	0.638435	0.0432654	0	0	0.0364238	0	0.0624414	0.044448	0.0394735	0	0
Y_RNA	0	0	1.4768	0	0	0.176987	0.209416	0	0	0	0	0	0	0	0	0	0	0	0	0	0.938173	0	0.108997	0.134368	0.136142	0.123509	0.185013	0.14889	0	4.31159	0	0	0	0	0	0	0.959556	0	1.23127	0	0	0.146625	0.117076	0	0	0.285737	0.634395	0.363086	0.495471
Y_RNA	0	0	1.42307	0	0	0	0	0	0.33135	0	0	0	0.205444	0.313351	0.205724	0	0	0	0.0875473	0	0	0	0.0945286	0.466127	0.11807	0.107114	0.160454	0	0	2.88942	0.301703	0	0	0.388072	0.112061	0	0	0	0.355942	0.120607	0.084935	0	0	0.0855921	0	0.371711	0	0	0
Metazoa_SRP	0	0	0.179339	0	0	0.128957	0.0762928	0	0	0	0	0	0.0431508	0	0.0432096	0.044311	0	0.0393573	0	0	0.0976537	0	0	0.0979041	0.0495981	0	0.0674026	0	0.120875	0.499789	0	0.0861765	0	0	0	0	0.407841	0.203543	0.0996813	0	0	0	0	0	0.0365596	0	0.0462236	0	0
SNORD33	0	0	0	0	0	0	0	0	0	0	0	0	0	0	0	0	0	0	0	0	0	0	0	0	0	0	0	0	0	0	0	0	0	0	0	0	0	0	0	0	0	0	0	0	0	0	0	0	0
Y_RNA	0	0	0.159215	0	0	0.343461	0	0	0	0	0.314947	0.15237	0.114926	0.11686	0	0	0.249865	0.104823	0	0.295756	0	0.132825	0.10576	0.260754	0.132098	0	0	0.144467	0	2.47208	0	0.22952	0	0	0.125375	0.130548	0	0.108422	0.530975	0	0	0	0	0.0957615	0	0	0.12311	0	0.240377
Y_RNA	0	0	0.15315	0	0.159347	0	0.195455	0	0.118865	0.0923411	0	0	0.110548	0	0.110699	0	0	0	0	0.284489	0	0	0	0.627052	0.381197	0	0	0	0	2.19499	0.21646	0	0	0	0	0.125575	0.149264	0	0	0	0	0.13685	0	0	0	0	0.236841	0	0.11561
Y_RNA	0	0	0.87713	0	0	0	0	0	0	0	0	0	0	0	0.105667	0	0	0	0	0	0	0	0	0.11971	0	0	0.16483	0	0.0985314	1.39681	0	0	0	0	0	0	0	0.199102	0.609415	0	0	0	0.104304	0	0	0	0	0	0
Y_RNA	0	0	0.837538	0	0.348572	0	0	0	0	0.100998	0.165675	0	0.120912	0.245894	0.121077	0.124163	0	0	0.206101	0	0	0	0	0.411503	0.138978	0.126082	0	0.303983	0	1.00032	0.118377	0	0	0	0	0	0.163258	0	0	0.141965	0	0	0.239031	0	0	0	0	0	0
SNORA16A	0	0	0	0	0	0	0	0	0	0	0	0	0	0	0	0	0	0	0	0	0	0	0	0	0	0	0	0	0	0	0	0	0	0	0	0	0	0	0	0	0	0	0	0	0	0	0	0	0
Y_RNA	0.186197	0	0.765749	0.307687	0.318694	0.165188	0.195455	0.406984	0.950922	0.554047	0.908846	0	1.32658	0.449634	0.110699	0.113521	0.961386	0.302489	0.753741	0.711222	0.500359	0.894354	0	0.627052	1.14359	0.115275	0	0.138964	0	1.64624	0.32469	0.441552	0	0	0.723594	0.251149	0.447793	0.208583	1.40456	0.389389	0.457031	0.2737	0.655628	0.0921134	0.655635	0.66672	0.947364	0	0.34683
U3	0.0905125	0	0.967821	0	0.309841	0	0.0950128	0	0.288909	0.044888	0.0736334	0	0	0.109286	0	0	0	0	0.0458002	0	0	0	0.0494524	0.18289	0	0.0560363	0.0839412	0	0	1.24484	0	0	0	0.0507547	0	0	0.290236	0	0.31035	0	0	0.0665243	0	0	0	0	0	0	0
Y_RNA	0	0	0	0	0	0	0	0	0	0	0	0	0	0	0	0	0	0	0	0	0	0	0	0	0	0	0	0	0	1.20039	0	0	0	0.114198	0	0	0	0	0	0	0	0	0	0	0	0	0	0	0
Y_RNA	0	0.16625	1.2922	0.432685	0.149388	1.7035	0.549717	0	0.780054	1.81797	0.426022	0	0.414556	1.15921	0.10378	0.106425	0.45065	0	0.353316	0	0.351815	0.239559	0.476863	0.235145	0.476496	0.21614	0.323773	0.78167	0.774175	0.857418	0.71026	0.103489	0	0.293652	0.113062	0.353179	0.699676	0.195546	0.239413	0.243368	0.0856933	0	0.204884	0.0863563	0.878083	0.25002	0.555096	0.1059	0.216769
Metazoa_SRP	0.065387	0.0622744	0.64538	0.108051	0	0.116019	0.205914	0.214381	0.125226	0.843114	0	0.102939	0.155285	0.197373	0.116623	0.0797301	0.422013	0.106225	0.0661729	0.349664	0.0878557	0.224336	0	2.55435	0	0.161924	0	0.0975998	0.253743	0.835051	0.494094	0.038765	0.0409817	0.0733312	0	0.0440981	0.36692	0	0	0.0455806	0.128397	0.432519	0.115119	0.0323475	0.888068	0	0.124757	0.0396682	0.121796
Y_RNA	0	0	0	0	0	0	0	0	0	0	0	0	0	0	0	0	0	0	0	0	0	0	0	0	0	0	0	0	0	0.339932	0	0	0	0	0	0	0	0	0	0	0	0	0	0	0	0	0	0	0
Y_RNA	0	0	0.630617	0	0	0	0	0	0	0	0	0	0	0	0	0	0	0	0	0	0	0	0	0.129099	0	0	0	0	0	0.941479	0	0	0	0	0	0	0	0	0.394327	0	0	0	0	0	0	0	0	0	0
Y_RNA	0.191674	0	0.315308	0.316736	0	0	0	0	0	0.190114	0.467789	0	0	0	0	0	0.494831	0	0	0	0	0	0	0.258198	0.261606	0	0.177758	0.286102	0.106259	2.63614	0.222827	0	0	0	0	0.258536	0	0.107359	0.262885	0	0	0	0.112485	0	0	0.411798	0.243807	0	0.11901
Y_RNA	0	0	0	0	0.167314	0	0.410455	0	0.124809	0	0.318096	0	0.116076	0.118029	0	0	0	0	0	0	0.131344	0	0.106817	0	0	0	0	0	0	0.192062	0.227283	0	0	0	0.253258	0	0	0	0.134071	0.136286	0	0	0	0	0	0	0	0	0
Metazoa_SRP	0	0	0.282118	0	0	0	0	0	0.0437925	0.0340204	0	0.0539977	0.0814566	0	0.0407838	0	0	0	0	0	0	0.0470712	0	0.138612	0.0468137	0	0	0	0.0380297	0.33695	0	0	0	0.0769335	0	0	0	0.153692	0.0940851	0.0956394	0.033676	0	0	0	0.0345071	0	0.0436286	0	0
Y_RNA	0	0	0.171072	0	0	0	0	0	0	0.103147	0	0	0	0	0.247306	0	0	0	0	0	0.139728	0	0	0	0	0	0	0.155225	0	0	0	0	0	0	0	0	0	0	0.285258	0	0	0	0	0	0	0	0	0	0.129139
Y_RNA	0	0	0.157654	0	0	0.170047	0	0	0	0.285171	0	0	0	0.231429	0.113955	0	0.123708	0	0	0	0	0	0	0	0	0	0.177758	0.143051	0	0.753183	0	0	0	0	0.124146	0	0	0	0.131442	0	0	0	0	0	0	0	0.243807	0	0
Y_RNA	1.74214	1.2905	5.09488	0.639745	4.63842	2.74769	3.65752	1.90396	4.81934	1.82397	3.93683	4.11398	1.83882	1.86977	1.61116	2.59636	6.74636	0.838583	1.17539	1.62666	2.21075	2.1252	1.69215	3.12905	8.98266	6.35152	0.538553	1.58914	2.14623	3.04256	2.47536	5.04943	1.33454	1.73672	1.88063	0.783287	1.08623	2.16843	4.2478	4.31798	1.99555	3.12994	1.24959	9.38462	1.55795	10.2583	2.95465	0.704602	1.68264
Y_RNA	0	0	0.564236	0	0	0	0	0	0	0	0	0	0	0	0	0	0	0	0	0	0	0	0	0.11551	0	0	0	0	0	1.17933	0	0	0	0	0	0	0	0	0.117606	0	0	0	0	0	0	0	0	0	0
Y_RNA	0.171497	0	0.846354	0	0.587068	0.608588	0.540073	0.562281	0.218962	0.170102	0.279032	0	0.203641	0.207068	0.10196	0	0.221372	0.0928694	0.0867794	0.131015	0.115214	0.117678	0	1.03959	0	0.106174	0.477139	0.255986	0.190148	3.70645	0.299057	0.101673	0.107487	0.192334	0.222156	0	0.687401	0.192116	0.117606	0	0.16838	0.378138	0.100645	0.509048	0.345071	0.491268	0.327214	0.104042	0.212966
Y_RNA	0	0	1.26123	0	0	0	0	0	0	0	0	0	0.341399	0	0	0.116859	0	0	0.193977	0	0.257538	0	0	0.129099	0	0	0.177758	0	0.318778	1.12977	0	0	0	0	0	0	0	0.107359	0.262885	0	0	0	0	0	0	0	0	0	0
Y_RNA	0	0	0	0	0	0	0	0	0	0	0	0	0	0	0	0	0	0	0	0	0	0	0	0	0	0	0	0	0	0.200064	0	0	0	0	0	0	0	0	0	0	0	0	0	0	0	0	0	0	0
Y_RNA	0	0	0	0	0	0	0	0	0	0.282402	0	0	0.112695	0.114591	0	0	0	0	0	0	0	0	0.103706	0	0	0.117513	0	0	0.105228	0.372935	0	0	0	0	0	0	0.152163	0.106316	1.30166	0	0.0931811	0	0	0	0	0.135933	0	0	0.117855
Y_RNA	0.191674	1.64294	2.20716	0.633473	0.328067	0.170047	0.804814	0	1.10125	0	1.09151	0.150876	0.1138	0.115715	0.22791	0.116859	0.123708	0.622771	3.68557	0.146428	0.257538	0.131523	0.837782	1.16189	0.261606	0.118665	0.355516	0.715254	0.531297	0.941479	0.111413	0.113635	0.840928	0.322442	0.372438	0	0.153654	1.2883	0.394327	0.400842	0.564568	0.140875	0.112485	0.379291	0.385668	1.37266	0.36571	0.46513	0.595051
Y_RNA	0	0	0	0	0	0	0	0	0	0.095057	0	0	0	0.115715	0	0	0.123708	0	0.0969887	0	0	0	0.104723	0	0	0	0	0.858305	0	0.941479	0	0	0	0	0	0	0	0	0	0	0	0	0	0	0	0	0.243807	0	0
Y_RNA	0.411594	0	0.507812	0.170037	1.05672	0	0.432058	0	0.394132	0	0.334838	0	0.24437	0.124241	0.122352	0.12547	0	0.557216	0.104135	0	0	0.141214	0.562196	0.831669	0.561764	0.382227	0	0	0.228178	0.60651	0.119623	0.244015	0.257969	0.461601	0	0	0.329953	0	0.141128	0.143459	0.101028	0	0.362321	0.10181	0.207043	0.736901	1.04709	0.374552	0.255559
Y_RNA	0.563963	0.358078	1.54622	0.155323	0.321758	0.333553	0.197334	0.205449	0.600041	0.186458	0.305862	0.147974	0	0.226979	0.223527	0.343836	0.849301	0.203598	0.285371	0.287224	0	0.38698	0.102709	0.253233	0	0	0.174339	0	0.416864	1.29272	0.218541	0.111449	0	0	0.121759	0.126782	0	0	0.515659	0.131044	0.18457	0	0.330966	0.0929991	0	0.538505	0.478237	0	0
Y_RNA	0	0	0.804036	0	0	0.520343	0	0.213667	0.124809	0.0969582	0.159048	0	0.116076	0	0	0.119197	0	0	0	0	0.262689	0.134153	0	0.131681	0.400257	0	0	0.437735	0.108385	1.72855	0.227283	0.463629	0	0	0	0.131853	0.156727	0	0.268143	0.136286	0	0.143692	0.344205	0.0967191	0.196691	0.700056	0.124341	0	0.12139
Metazoa_SRP	0	0	0	0	0	0	0	0	0	0	0	0	0	0	0	0	0	0	0.0309152	0	0	0	0	0	0	0	0	0	0.0338702	0.120039	0	0	0.0382923	0	0	0	0.195909	0	0.0837946	0	0	0.0449039	0	0.0302247	0	0	0	0	0.0379345
U3	0	0	0.148209	0	0	0	0	0	0	0	0	0	0.0534911	0.0543912	0	0	0	0	0	0	0	0.0618217	0	0.121365	0	0	0	0.134481	0	0.619554	0	0	0	0.101042	0	0	0	0	0	0	0	0	0	0	0	0	0	0	0
Vault	0	0	0	0	0	0	0	0	0	0	0	0	0	0	0	0	0	0	0	0	0	0	0	0	0	0	0	0	0	0	0	0	0	0	0	0	0	0	0	0	0	0	0	0	0	0	0	0	0
Y_RNA	0.575021	0.182549	0.788271	0	0.164034	0.51014	0.603611	0.209477	0.244723	0.760456	0.935577	0.754379	0.568998	0.462859	1.13955	0.350578	0.742246	0.311386	1.06688	0.439284	0.128769	0.394568	0.314168	0.645495	0.130803	1.66131	1.2443	0.572203	0.212519	2.44784	0.557066	0.340904	0.600663	0.214961	0	0	0	0.107359	1.18298	0.133614	0.0940946	0.704375	0	0.758581	0.578502	3.43165	1.46284	0.116282	0.11901
SNORA70	0	0	0.604538	0	0.1258	0	0.154306	0	0	0	0	0.115709	0	0	0	0	0	0	0	0	0	0	0	0.198017	0	0	0	0	0	0.577629	0	0	0	0	0	0	0	0	0	0	0	0	0	0	0	0	0	0	0
Metazoa_SRP	0	0	0	0	0	0	0	0	0	0	0	0	0	0	0	0	0	0	0	0	0	0	0	0.0438937	0	0	0.0604377	0	0	0.320103	0	0	0	0	0	0	0	0	0	0	0	0	0	0	0	0	0	0	0
Y_RNA	0	0	0.612599	0	0	0	0	0	0	0	0	0	0	0.224817	0	0	0	0	0	0	0	0	0	0	0.127066	0	0	0	0.103223	0.731663	0	0	0	0.10441	0	0.125575	0	0	0.383061	0.129796	0	0	0	0	0	0	0	0	0
Y_RNA	0.744789	4.07867	8.27009	0.769217	3.82433	2.97339	2.73637	2.44191	3.44709	0.83107	1.66622	1.90535	3.64809	2.69781	0.332097	0.567603	1.8026	2.01659	1.22483	1.84918	4.62832	4.344	0.712115	1.50493	3.30371	0.345824	5.69841	1.38964	1.44513	2.56082	0.97407	2.09737	0.933602	1.14851	4.94456	0.251149	2.83602	0.625748	5.49054	2.33633	0.822656	2.87385	2.84106	0.736907	2.7162	3.60029	1.65789	0.90368	0.809269
Y_RNA	0	0.19	0.656356	0	0	0	0	0	0	0	0.162294	0	0.118444	0	0.355818	0	0.128757	0	0.201895	0.152405	0	0.821345	0	0.940578	0.136142	0.123509	0	0	0	1.17589	0	0	0	0	0	0	0.319852	0	0.136807	0	0	0	0	0	0.100352	0.142869	0.126879	0	0
Y_RNA	0	0	2.83777	0	0	0	0	0	0	0	0	0	0	0	0	0	0	0	0	0	0.257538	0.394568	0	0.258198	0.130803	0	0.177758	0	0	1.69466	0	0	0	0	0	0	0	0	0.131442	0	0	0	0	0	0	0	0.121903	0	0
Metazoa_SRP	0	0	0.112453	0	0.0585015	0	0	0	0	0	0.0556112	0.0538089	0	0	0	0	0.0441195	0	0	0	0.137774	0	0	0.138127	0	0	0	0.0510181	0	0.470081	0	0	0	0	0	0	0.0547998	0	0.23439	0	0	0	0	0	0	0	0.043476	0	0.0424442
Metazoa_SRP	0	0	0.151705	0	0	0	0	0	0	0.03049	0	0.0483941	0	0	0.0365516	0	0	0	0.0311096	0	0	0.0421865	0	0.0414091	0	0	0	0	0.0340832	0.18119	0	0	0	0.0344749	0	0.0414633	0.0985707	0	0.0843216	0	0	0	0	0	0	0	0.0782022	0	0.0381731
7SK	0.196819	0.18745	0.647546	0	0.112292	0.116408	0.275473	0.143401	0.20941	0.0650726	0.160116	0.0516421	0.0779031	0.237642	0	0	0.0846858	0	0.0995924	0.0501197	0	0.0450178	0	0.353506	0	0.0406169	0.18253	0	0.0363707	0.966753	0.0381347	0.0388951	0	0.110366	0.127479	0	0	0.0367469	0.134971	0	0	0.192876	0.0770033	0.0973682	0.0330018	0.0939673	0.292077	0	0.24441
PRICKLE2-AS1	0.012022	0.0143121	0.0692176	0.00993301	0.0514418	0.0826576	0.041014	0.00985396	0	0.102846	0.0366752	0	0.00892203	0.00362887	0.00536052	0.00916192	0.0174579	0.0227855	0.0273745	0.0229603	0.00201913	0.0226854	0.00164208	0.046559	0.0123061	0.00558209	0.0167237	0.0134584	0.00666469	0.124006	0.0139759	0.00534546	0	0.0724689	0.00389328	0.0101348	0.014456	0.00505023	0.0267936	0.0104755	0.00147543	0.00883582	0.017638	0.0267632	0.0181421	0.0408949	0.0267607	0.00547001	0.00373222
Y_RNA	0	0	0.315308	0	0	0	0	0	0	0	0	0	0	0.115715	0	0	0	0	0	0	0	0	0.104723	0.129099	0	0	0	0	0	1.12977	0	0	0	0	0	0	0.153654	0	0.394327	0	0	0	0	0	0	0	0	0	0
Y_RNA	0	0	0	0	0	0	0	0	0	0	0	0	0	0	0	0	0	0	0	0	0	0	0	0	0	0	0	0	0	0	0	0	0	0	0	0	0	0	0	0	0	0	0	0	0	0	0	0	0
SNORA62	0	0	3.21614	0.134613	0.139429	0	0.171023	0	0	0	0	0.128244	0.0967297	0	0	0	0	0	0	0	0	0	0	0	0	0	0.453283	0	0.180641	4.80154	0	0	0	0.274076	0	0	0.653031	0	1.00553	0	0.0799804	0	0	0	0.0819544	0.116676	0.103618	0	0.101159
Y_RNA	0	0	0.482422	0	0.167314	0.520343	0.410455	0.427334	0.124809	0.290874	0.159048	0	0	0	0	0	0.630909	0	0	0	0	0.268306	0.213635	0.395043	0	0.121038	0	0	0.108385	3.07299	0.227283	0	0	0.10963	0	0	0.156727	0	0.536285	0	0	0	0.22947	0.0967191	0	0	0.124341	0	0.12139
Y_RNA	0	0	1.26123	0	0	0	0	0	0	0	0	0	0	0.115715	0	0	0	0	0	0	0	0	0	0.129099	0	0	0	0	0	0.941479	0	0	0	0	0	0	0	0	0.262885	0	0	0	0	0	0	0	0	0	0
Y_RNA	0	0	0.869228	0	0.150734	0	0	0	0	0	0	0.138643	0	0.106332	0	0	0	0.0953794	0	0	0	0	0	0.355895	0	0	0	0	0	0.865142	0	0	0	0	0	0	0.282392	0	0.362355	0	0	0	0	0	0	0	0	0	0
Y_RNA	0	0	2.83777	0	0	0	0	0	0.122361	0	0	0	0	0.231429	0	0	0.123708	0	0	0	0	0.131523	0	0.387297	0.261606	0	0.177758	0.143051	0	5.27228	0	0	0	0.107481	0	0	0.614618	0	1.18298	0	0.188189	0	0.337456	0	0.0964169	0	0	0	0.23802
Y_RNA	0	0	0.630617	0	0	0	0	0	0	0	0	0	0	0	0	0	0	0	0	0	0	0	0	0	0.130803	0	0	0	0	2.07125	0	0	0	0	0	0	0	0	0	0	0.0940946	0	0	0	0	0	0	0	0
Metazoa_SRP	0	0.209214	1.62614	0.0605002	0.751975	0.194885	0.153729	0.080025	1.21536	0.18157	0.0595686	0.057638	0.130422	0.132617	0.0435333	0.0892858	0.0472591	0.118956	0.296415	0	0.0983852	0.200978	0.0400065	0.147956	0.0999393	0	0.135815	0.163946	0	0.647399	0.170249	0	0	0.08212	0.14228	0.0493833	0.234798	0.164054	0.200856	0	0.107839	0	0.128916	0.0724488	0.184167	0.157316	0.13971	0.088845	0.136394
Y_RNA	0	0	3.07929	0.171846	1.06796	0.922594	1.96494	0	0.663875	0	1.0152	0.818582	1.72879	0.502251	0.494612	0.126805	0.67118	0.225258	1.26292	0.63556	3.07401	1.99802	2.38634	3.0819	2.55483	0.386293	5.01504	0.620901	0.115303	2.45185	1.45074	0.986446	0	0.466512	0.942981	0.280539	0.833657	0.232991	4.27887	0.869911	0.918924	0.458593	0.244117	0.617356	3.45255	1.93633	0.661391	0.504715	0.903971
SNORD27	0	0.258612	1.78675	0	0	0.2409	0	0	0	0.134664	0	0	0	0	0	0.165551	0	0	0	0	0	0	0	0.365781	0	0	0	0	0.150534	1.33376	0	0	0	0.152264	0	0	0.870708	0	0.55863	0	0	0	0	0	0	0	0	0	0
Y_RNA	0	0	0.144871	0	0	0	0	0	0.22488	0	0.143287	0	0.104573	0.212665	0.104715	0	0	0	0	0	0.118328	0.120859	0.0962318	0.118632	0.360592	0.109044	0	0	0	0.692114	0	0	0	0	0.11408	0	0	0	0.24157	0	0.0864653	0	0.103365	0	0.0885994	0	0.112019	0	0
Y_RNA	0.575021	0.182549	2.0495	0	2.13244	1.87051	0.804814	1.46634	1.95778	0.570342	1.40337	0	0.1138	0.231429	0	0	0.123708	0.20759	0.193977	0	0.128769	0.263045	0.209446	0.129099	0.654014	0.118665	0	0	0.212519	1.31807	0.33424	0.227269	0.120133	0.214961	0	0	0	0	0	0.133614	0.0940946	0	0.22497	0.284468	0.0964169	0.137266	0	0	0.595051
SNORD30	0	0	0	0	0	0.247782	0.293182	0	0	0	0.454423	0	0	0.674451	0	0.510842	0	0.151244	0.282653	0	0.562904	1.14988	0.152596	0.188116	0.571795	0.172912	0	1.66756	0.61934	0.823121	0	0.165582	0.525151	0.469844	1.26629	0	0	0.156437	0	0.389389	0	0	0.327814	0	0.84296	0	0.355261	0	0
Y_RNA	0	0	0.714699	0	0	0.19272	0	0	0	0	0	0	0	0	0	0	0	0	0	0	0.145938	0	0	0.438937	0.148243	0	0	0	0	1.06701	0	0	0	0	0	0	0	0	0	0	0	0	0	0	0	0	0	0	0
Y_RNA	0	0	0.442589	0	0.613998	0	0.188282	0	0	0	0.145916	0.141187	0	0.108283	0	0	0	0	0.18152	0	0.120499	0.123076	0	0.120808	0.122403	0	0	0	0	1.58583	0	0	0	0.301735	0.116173	0	0.143787	0	0.861008	0	0.0880518	0.131828	0	0	0	0	0	0	0.111367
Y_RNA	0.575021	0	1.57654	0.316736	0.820168	0.850234	0.201204	0	0.734168	0.285171	0.779648	0	0.227599	0.347144	0.113955	0	0.123708	0.20759	0.290966	0.146428	0	0.131523	0	0.903693	0.261606	0.355995	0.177758	0.429152	0.106259	0.753183	1.00272	0.568173	0	0.107481	0.248292	0.129268	0	0	0.394327	0.534455	0	0.422625	0.449941	0.284468	0.578502	0.68633	0.609517	0	0.357031
Y_RNA	0.69206	0.329558	1.84999	0	0.592263	0.306987	0.544852	0.189086	0.33135	0.772233	0.703753	0.680944	0.513609	0.417802	0.308586	0	1.00499	0.187383	1.31321	0.925218	0	0.356159	0.567171	1.28185	0.826489	0.535568	0.160454	1.42038	0.479578	1.69966	1.10625	0.102573	0	0.388072	0.336183	0.116684	1.10957	0.0969079	2.13565	0.603036	0.084935	0	0	0.599145	1.56656	0.99123	1.2104	0.524814	0.4297
Metazoa_SRP	0.138658	0.330142	0.855358	0.114564	1.06796	0.246025	0.436654	0	1.01794	0.137529	0.6768	0.109144	0.246969	0.167417	0.0824354	0.169073	0.223727	0.150172	0.0701621	0	0.046576	0.095144	0.0378785	0.0933908	0.141935	0.0858429	0.0642954	0.413934	0.0768685	0.749177	0.564178	0.164408	0	0.116628	0.359231	0.187026	0.166731	0.0388319	0.190172	0.0483284	0.136137	0.10191	0.325489	0.171488	0.104623	0.198598	0.440927	0.126179	0.172185
U8	0	0	0.236481	0	0	0	0	0	0	0	0	353.955	1.79234	1.30179	0	0.350578	0.185562	0	0	0	2.31784	0	0	0.0968243	3.82598	0.444994	0	0	0	0	0	0.255678	0.180199	0.161221	0	0	0.230482	0.080519	0	1.40295	0	0	0.168728	0.640053	0.144625	0.205899	0	0	0
U6	0	0	0.151705	0	0	0	0	0	0	0	0	0	0	0	0	0	0	0	0	0	0	0	0.201542	0	0	0	0	0	0	1.26833	0	0	0	0	0	0	0	0	0	0	0	0	0	0	0	0	0	0	0
Y_RNA	0	0	0	0	0	0	0	0	0	0	0	0	0	0	0	0	0	0	0	0	0	0	0	0	0	0	0	0.130278	0	0	0	0	0	0	0	0	0	0	0	0	0	0	0	0	0	0	0	0	0
Metazoa_SRP	0.0695755	0.19879	1.60235	0	0.119085	0.308626	0.146069	0.076038	0.0444159	0.0345047	0.169802	0.0547663	0.537005	0.210016	0.0827288	0	0.134714	0.0376766	0.176029	0.106304	0.186967	0.334189	0.0760265	0.374892	0.18992	0.301519	0.322621	0.155778	0.038571	1.16194	0.283093	0.164993	0	0.0780286	0.270382	0	0.167325	0	0.0477122	0.0485004	0.0683107	0.204544	0.122493	0.206518	0.104995	0.0996522	0.221248	0.0422093	0.561593
U3	0	0	0.0751436	0	0	0	0	0	0	0	0	0	0	0	0	0	0	0	0	0	0	0	0.0499146	0	0	0	0	0	0.050647	1.16673	0	0	0	0	0	0	0	0	0	0	0	0	0	0	0	0	0	0	0
Metazoa_SRP	0.279296	0.332501	6.26	0.288456	1.07559	0.123891	0.732956	0.534167	0.624043	0.0346279	0.284014	0.439695	0.497467	0.379379	0.249073	0.553413	0.315455	0.0756222	0.388648	0.266708	1.31344	0.479118	0.305192	0	0.810044	0.43228	0.777056	0.208445	0	1.44046	0.162345	0.869305	0.481388	0.0783073	0.226123	0.800538	0.335845	0.0782185	1.29283	0	0.0685546	0.718462	0.204884	0.379968	0.456603	1.40011	0.532892	0.2118	0.910428
Y_RNA	0.184441	0	2.12387	0.152392	0.315687	0.818149	0.580833	0	0.235488	0.54882	0.300091	0	0.219011	0.334044	0.109655	0	0.833277	0.199757	0.0933288	0	0.371729	0.379678	0.403084	2.98146	0.251734	0	0	0	0.511248	6.52285	0.214418	0.109347	0.231199	0.103425	0.95569	0	1.62642	0.309922	1.26482	0	0	0	0	0.182489	0.278336	0.132086	0.469213	0	0.114519
U3	0	0	0.0730942	0	0	0	0	0	0	0	0	0	0	0	0	0	0	0	0	0	0	0	0	0.059855	0	0	0	0	0	0.436504	0	0	0	0	0	0	0	0	0.304708	0	0	0	0	0	0	0	0	0	0
Y_RNA	0.203653	0	0	0	0.522857	0.361349	0	0.22257	0.260018	0.100998	0.165675	0.160306	0.362736	0	0.121077	0	0.131439	0	0.103051	0.15558	0.136817	0	0	0	0	0.252163	0	0.303983	0.225801	1.20039	0.118377	0	0.382923	0	0.26381	0	0	0	0.418973	0	0	0.14968	0	0.302247	0	0.437535	0.129522	0.12355	0.126448
Y_RNA	0	0	0	0	0	0.1606	0	0	0.462254	0.0897761	0.294534	0.142494	0	0	0	0	0.116835	0	0.274801	0.276586	0	0.372647	0	0.243854	0	0.112073	0	0	0.100356	0.889174	0.105224	0	0	0	0	0	0.435354	0.101394	0.12414	0.252382	0	0	0	0	0	0	0	0	0
Y_RNA	0	0	1.3916	0	0	0	0	0	0	0	0	0	0	0.340468	0	0	0	0.101799	0.190247	0	0	0.128993	0	0.379849	0.256575	0	0.348679	0	0	2.2161	0	0	0	0.210827	0	0	0.150699	0	0.386744	0	0.0922851	0.276332	0	0.0929991	0.189126	0	0	0.228092	0.233443
Y_RNA	0	0	0	0	0	0	0	0	0	0	0	0	0	0	0	0	0	0	0	0	0.12509	0	0	0	0	0	0.172679	0	0	0.182916	0.10823	0.220776	0	0	0	0	0	0	0	0	0	0	0	0	0	0.133344	0	0	0
Y_RNA	2.31054	1.35418	15.2036	1.1748	7.30099	3.15359	2.98513	3.49637	3.40387	4.2309	4.33768	2.23845	4.11541	3.21897	0.73967	0.433442	5.39141	1.63619	5.03636	2.71558	7.76125	4.51242	4.56401	8.14028	2.78967	1.21038	11.5381	3.84676	1.18238	8.03167	4.02911	1.36981	1.44814	0.697647	2.30234	0.479467	6.69654	1.39371	8.04428	2.84962	0.523508	1.56755	3.65066	1.93438	5.18548	6.49143	6.44315	1.40173	1.76568
Y_RNA	0.173015	0	0.284615	0	0.296132	0	0.181617	0	0	0.171607	0.140751	0.408566	0.205444	0.208901	0.102862	0.527418	0.223331	0.74953	0	0.528696	0.464935	0.356159	0.378114	0.116532	0	0.321341	0.160454	1.80776	0.0959155	0.509898	0	0.307719	0.108438	0.388072	0.112061	0	1.10957	0	0.118647	0.241214	0.254805	0.127161	0.101535	0.0855921	0.174062	0.619519	0.66022	0	0.107425
U3	0	0	0	0	0	0	0	0	0	0	0	0	0	0	0	0	0	0	0	0	0	0	0	0	0	0	0	0	0	0.089331	0	0	0	0	0	0	0	0	0.124717	0	0	0	0	0	0	0	0	0	0
Y_RNA	0.34603	0.329558	1.42307	0.142952	0.444197	0.306987	0.726469	0.756343	0.2209	0	0.703753	0.136189	74.4733	66.7438	0.205724	0.210967	0	0.187383	0	0.396522	1.0461	0.831037	0.6617	2.79676	0.590349	0.321341	1.44409	0.645627	0.383662	1.52969	0.703974	0.410292	0.108438	0.388072	0.224122	0.116684	0.277394	0	1.54241	0.241214	0.084935	0.254323	0	0	0.522187	0.867327	0.770257	0	0.859401
Y_RNA	0	0	0	0	0.355988	0	0	0	0	0	0	0	0	0	0	0	0.134236	0	0	0	0	0	0.113635	0.140086	0	0	0	0.155225	0.230605	2.04321	0	0	0	0.233256	0.134712	0	0	0	0	0	0	0	0	0	0.104623	0	0	0	0
CYB561D2	4.32065	3.49907	8.24079	3.04331	5.69478	2.83536	7.23117	4.87562	11.8287	1.51526	3.8504	4.10923	1.54137	1.22216	2.95878	3.29705	3.41163	2.84725	2.08196	3.31506	6.32165	5.14489	3.43597	3.96432	1.91878	3.51046	2.71187	1.72772	2.85769	2.9555	3.65549	2.76155	1.73876	2.24411	2.45245	3.49544	1.4125	5.22857	2.50661	2.41735	1.43551	1.61189	2.16709	2.77731	2.70143	1.81894	1.26964	4.20189	1.25697
Y_RNA	0	0	0.157654	0	0	0	0	0.209477	0	0	0	0	0	0.115715	0	0	0	0	0	0	0	0	0	0.129099	0	0	0.533274	0	0	2.25955	0	0	0	0	0	0	0	0	0.131442	0	0	0	0	0	0	0.274532	0	0	0.11901
Metazoa_SRP	0	0	0.124657	0	0	0	0	0	0.0483754	0.0375807	0.0616466	0	0.0449905	0	0.0450519	0	0	0.0410353	0	0	0	0	0.041402	0	0.0517128	0	0	0.056555	0	0.148885	0.0440471	0	0	0	0	0	0	0	0.103931	0	0.0372002	0	0	0	0	0	0	0	0
Y_RNA	0	0	0	0	0	0	0	0	0	0	0	0	0	0	0	0	0	0	0	0	0	0	0	0	0	0	0	0	0	0.352407	0	0	0	0	0	0	0	0	0	0	0	0	0	0	0	0	0	0	0
Y_RNA	0	0	0.630617	0	0.164034	0.51014	0.201204	0	0.244723	0.190114	0	0	0.227599	0	0.113955	0	0.247415	0	0	0	0	0.131523	0	0.387297	0.130803	0	0	0	0	1.31807	0.222827	0	0	0.107481	0	0.517072	0	0	0	0.267228	0.0940946	0	0	0.189645	0.192834	0.411798	0.121903	0	0.11901
U2	0	0	0	0	0	0	0	0	0	0	0	0	0	0	0	0	0	0	0	0	0	0	0	0	0	0	0	0	0	0	0	0	0	0	0	0	0	0	0	0	0	0	0	0	0	0	0	0	0
LINC01238	0.158949	0.0336405	0.116211	0.072961	0.332513	0.0470048	0.129774	0.0965071	0.112745	0.157656	0.17241	0.180724	0.157284	0.170593	0.0944991	0.0538376	0.102587	0.0191276	0.125113	0.0674601	0.0830542	0.0484744	0.12544	0.0356859	0	0.131207	0.0818939	0.197712	0.166444	0.173497	0.451692	0.0104704	0.0110691	0	0.0800725	0.119109	0.0283157	0.207735	0	0.0246226	0.0260099	0.0908625	0.0103645	0	0.0621876	0.0758869	0.0449292	0.17143	0.0657942
Y_RNA	0	0	0.284615	0	0	0.306987	0.181617	0	0.2209	0	0	0	0.102722	0	0	0	0	0	0.0875473	0	0	0	0	0.116532	0	0.107114	0	0.129125	0	0.679864	0	0.102573	0	0	0.224122	0.116684	0.277394	0.290724	0.83053	0	0	0	0	0	0.174062	0.371711	0	0	0
CYB561D2	1.65905	0.216872	0.401349	0.295656	1.36413	0.779216	0.717101	1.49318	0.768372	0.556582	1.95833	0.256062	0.376618	0.265123	0.251421	0.307412	0.472395	0.0528475	0.189297	0.310642	0.316887	0.27902	0.0888663	0.383431	0.210895	0.362511	0.437444	0.509841	0.550038	0.303592	0.576717	0.154286	0.336411	0.164172	0.389789	0.482658	0.11735	0.737935	0.22308	0.204089	0.167679	0.406451	0.209997	0.193116	0.335454	0.349446	0.351715	0.0789404	0.252476
Y_RNA	0	0.182549	0.315308	0	0	0	0	0	0	0	0	0	0	0.115715	0	0	0	0	0	0	0.128769	0.131523	0	0.129099	0	0	0	0	0.106259	1.50637	0	0	0	0.214961	0	0.129268	0	0	0	0	0	0	0	0	0	0	0	0	0
LINC00484	0.0423061	0.0201461	0.247931	0	0.0633595	0.0234579	0.027756	0.0173384	0.0675188	0.0839238	0.0473229	0.0333012	0.0470959	0.0351182	0.018864	0.00644828	0.00682618	0.0171822	0.0508423	0.0201997	0.00355273	0.0108861	0.0520073	0.0391802	0.0180442	0.0392876	0.00980866	0.0118403	0.0117268	0.129877	0.0338127	0.0125407	0.0066289	0.00889615	0	0.0035665	0.00423931	0.00888606	0.0725298	0	0.0155764	0.0116602	0.00620692	0.00261615	0.00798041	0.0113615	0.0168165	0	0.00985045
Y_RNA	0	0	1.24899	0	0	0	0	0	0.121173	0	0	0	0.112695	0	0	0	0	0	0	0.290013	0.382556	0	0	0.127846	0.129533	0	0.176032	0	0.210455	2.05114	0	0	0	0	0	0	0	0	0.911164	0	0	0	0	0.187804	0	0	0	0	0.353564
Y_RNA	0.383347	0.547648	1.41889	0.316736	2.13244	1.19033	2.01204	1.25686	0.489445	0.475285	1.40337	0.150876	0.455198	1.27286	0.22791	0.467437	0.618539	0.415181	0.290966	0.292856	1.80276	0.657613	0.314168	1.03279	0.784817	0.23733	0.711031	0.286102	0.850075	3.01273	0.33424	0.568173	1.08119	0.644884	0.869022	0.387804	0.460963	0.536794	3.28606	0.801683	0.752757	0.5635	0.899882	0.189645	0.674919	0.823596	0.853324	0.232565	0.23802
Y_RNA	0	0	0.472962	0.158368	0.492101	0.340093	0.603611	0.209477	0	0	0.311859	0.150876	0.227599	0.115715	0	0.233719	0.618539	0.415181	0.0969887	0	0	0.394568	0	0.387297	0.392409	0.474661	0	0	0.425037	0.564887	0	0.113635	0	0.429922	0.62073	0.775608	0.614618	0	1.44587	0.133614	0	0.140875	0	0.0948226	0.578502	0.549064	1.09713	0.232565	0.23802
Y_RNA	0	0	1.72293	0	0	0	0	0	0.111436	0.0865698	0	0	0.103639	0.105383	0	0	0	0	0	0	0	0	0	0.117572	0.119124	0	0	0	0	2.57225	0.101466	0	0	0	0	0	0.419806	0	0	0	0	0	0	0	0	0	0	0	0.108384
Y_RNA	0	0	0	0	0	0	0	0	0	0	0	0	0	0	0	0	0	0	0	0	0	0	0	0	0	0	0	0	0	0	0	0	0	0	0	0	0	0	0	0	0	0	0	0	0	0	0	0	0
Y_RNA	0	0.335496	1.30384	0	0.150734	0.312518	0.18489	0.76997	0.449761	0.0873497	0.286573	0	0.313718	0.42533	0.104715	0.322153	0.341032	0.0953794	0.17825	0.134556	0.828297	0	0.0962318	0.355895	0.120197	0.436175	0.163345	0.262904	0.292931	1.73028	0.511899	0.522105	0	0.296298	0.5704	0.593934	0.141196	0.789232	0.603925	0	0	0.388358	0.103365	0.174269	0.442997	0.630681	0.560097	0	0.437443
Y_RNA	0	0	0.156124	0	0	0	0	0	0	0	0.154416	0	0	0	0	0.115725	0	0	0	0	0	0	0	0	0.129533	0	0	0	0	2.79701	0.110332	0	0	0	0	0.128013	0	0.106316	0.390499	0	0	0	0.111393	0	0	0	0	0	0.117855
Y_RNA	0	0	2.41211	0	0.669257	0.346895	0.615683	0.427334	0.249617	0.290874	0.636192	0.307787	0.116076	0.472116	0.348702	0	0.126182	0	0.197857	0.44807	0.131344	0.536612	0	1.05345	1.20077	0.726231	0	0	0.541923	2.4968	0	0.579537	0.122535	0.21926	0.379887	0.39556	1.724	0.438024	0.804428	0.272572	0.383906	0	0.573675	0.0967191	0.196691	1.12009	0.373024	0.118608	0.12139
Y_RNA	0	1.00649	1.73846	0.145528	0.904402	0.468778	1.10934	0.962463	0.787081	0.524098	0.143287	0.138643	0	0.531662	0	0.107384	1.25045	0.572276	0.0891248	0.807333	0.118328	0.120859	0.288695	0.593158	0.240394	0.436175	0.490035	0.262904	0.585862	0.692114	1.12618	0.104421	0.441568	0.098766	0.45632	0.118787	0.564784	0.394616	1.32863	0.245561	0.172931	0.258905	0.723554	0.697074	1.24039	0.756818	0.672116	0.427416	0.437443
U3	0	0	0.584754	0	0	0	0	0	0	0	0	0	0	0.0536495	0	0	0	0	0	0	0	0	0	0.179565	0	0	0	0.0663235	0	1.22221	0	0	0	0	0	0	0.0712398	0	0.121883	0	0	0	0	0	0	0	0	0	0.0551774
SNORD18	0	0.266	0	0.230765	0.23902	0.495565	0	0	0.356596	0	0.454423	0.439695	1.4924	0.674451	0.996291	0.340562	0	0	1.13061	0.426733	0	0	0	0.376231	1.33419	0.518736	0.259019	1.45912	0.92901	1.37187	0	0.496746	0	0.156615	0.180898	0	2.68676	0	0.766122	0.194694	0.274219	0.41055	0.327814	1.3817	0.140493	1.00008	0.888154	0.33888	0
ELFN2	0.00923074	0	0.0607393	0	0.00789964	0	0.0290691	0	0.0176783	0.00457782	0.00750935	0.00726598	0	0.00557266	0.0987824	0.0112556	0	0.0249932	0	0	0	0.00633395	0.0605197	0.0124345	0.0251972	0.00571475	0	0.00688913	0.0511731	0.262974	0	0.02189	0.00578542	0.0103522	0	0	0	0.0103405	0	0.0514773	0	0	0	0	0	0.0132211	0.0058707	0	0.00573137
Y_RNA	0	0	0	0	0	0	0	0	0	0	0	0	0	0	0	0	0	0	0	0	0	0	0	0.258198	0	0	0	0	0	0	0	0.113635	0	0	0	0	0	0	0	0	0	0	0	0	0	0	0	0	0
Y_RNA	0.197482	0	0.974589	0	0	0	0	0	0	0	0.321309	0	0.234496	0.119221	0	0	0.127456	0	0	0	0	0	0	0.133011	0	0	0	0	0	3.68603	0	0	0.123773	0	0	0	0.949863	0	1.35426	0	0	0	0	0.097696	0.198677	0	0	0	0
Y_RNA	0	0	1.28077	0	0	0.306987	0.181617	0	0.8836	0.0858037	0	0	0.205444	0	0	0.421935	0.111665	0	0.175095	0.264348	0.348702	0.237439	0	0.233064	0.11807	0.107114	1.12318	0.903878	0.191831	1.52969	0.100568	0	0.325315	0.291054	0	0	0.693484	0	0.711883	0	0	0.127161	0.101535	0.256776	0.69625	0.123904	0.33011	0.104963	0.107425
Y_RNA	0	0	0.612599	0	0	0	0	0	0	0	0	0	0.110548	0.112409	0.110699	0.227041	0.120173	0.504148	0	0	0	0	0.203461	0.12541	0.127066	0.115275	0.172679	0	0	1.28041	0.32469	0	0.466801	0	0	0.125575	0	0.208583	0.510748	0	0.182812	0	0	0	0	0	0	0	0
5S_rRNA	0	0	0	0	0	0	0	0	0	0	0	0	0	0	0	0	0	0	0	0	0	0	0	0	0	0	0	0.167715	0	0	0	0	0	0	0	0	0	0	0	0	0	0	0	0	0	0	0	0	0
Y_RNA	0.182717	0.174019	0.300574	0	0.781843	0.324201	0.383603	1.59751	0.466574	0.0906151	0.445929	0.287651	2.3866	1.76492	0	0.556993	0.117927	0.59367	0.739652	0.279171	2.33228	0.75226	1.09812	0.615332	0.374072	0.90496	1.18616	3.54552	0.101294	1.07698	0.106207	0.433299	0.572595	0.409833	0.473379	0.123227	1.75769	0.51171	2.0048	0.25474	0	0.268584	0.643373	0.723133	0.367646	1.70107	1.16207	0.221697	0.113449
U3	0	0	0	0	0	0	0.192702	0	0	0	0.0746705	0	0.0544956	0	0	0	0	0	0	0	0	0	0	0	0	0	0	0	0	0.270509	0	0	0	0.0514696	0	0	0	0	0	0	0	0	0	0.045408	0	0	0	0	0
SNORD63	1.15004	1.91677	3.54722	1.66287	1.9684	3.57098	4.82888	1.8853	0.734168	2.42395	1.40337	1.5842	4.26749	4.68645	0.683729	0.701156	5.01016	0.934157	1.30935	0.878568	1.35207	2.36741	1.41376	2.32378	1.37343	1.42398	0.266637	3.21864	2.39084	4.23665	2.67392	1.53407	0.180199	1.93465	1.30353	0.581706	1.15241	1.77142	2.36596	2.40505	0.282284	0.84525	0.506183	2.27574	2.16938	1.44129	4.57138	0.174424	1.07109
ALG1L9P	0.0425594	0.0608001	0.446322	0.0703284	0.0728443	0.099113	0.039091	0.104653	0.13245	0.131916	0.168786	0.355944	0.495888	0.674451	0.0284655	0.136225	0.161375	0.0633786	0.110369	0.0934749	0.192996	0.295684	0.113357	0.225739	0.268653	0.121862	0.0888064	0.805989	0.103223	0.308344	0.117507	0.0914643	0.0500144	0.0894941	0.0516853	0.114811	0.443528	0.0834331	0.218892	0.0445016	0.127969	0.19941	0.0499526	0.192122	0.16324	0.22097	0.693606	0.280786	0.0429408
Y_RNA	0	0	0.315308	0.475105	0	0	0	0	0.122361	0	0	0	0	0	0.113955	0	0	0.103795	0.0969887	0.292856	0.128769	0.263045	0	0.129099	0	0.118665	0	0.429152	0.106259	1.12977	0.557066	0	0.48053	0	0	0	0	0.107359	0	0	0	0.5635	1.23734	0.379291	0.192834	0	0	0.46513	0
Y_RNA	0	0	0.472962	0	0	0	0	0	0	0	0	0	0.1138	0	0	0	0	0	0	0	0	0	0	0	0.261606	0	0	0	0	2.07125	0.111413	0	0	0.107481	0	0	0.153654	0	0.262885	0	0	0.140875	0	0	0.385668	0	0	0	0
Y_RNA	0	0	0.472962	0	0	0	0	0	0	0	0	0	0	0	0	0	0	0	0	0	0	0	0	0.129099	0	0	0	0	0	0.753183	0	0	0	0	0	0.129268	0	0	0	0	0	0	0	0	0	0	0	0	0
Y_RNA	0	0	0	0	0	0	0	0	0	0	0	0	0	0	0	0	0	0	0	0	0	0	0.103706	0	0	0	0	0	0	0.372935	0	0	0	0	0	0	0	0	0.130166	0	0	0	0	0	0	0	0.12072	0	0
SNORA72	0	0.144341	0.623284	0	0	0	0	0	0.193502	0	0	0	0.449905	0.457477	0.180208	0	0	0.0820706	0.61351	0	0	0	0	0.510391	0.517128	0	0.140553	0.45244	0.336076	4.01989	0.0880942	0.0898507	0.0949886	0.0849847	0	0	1.45793	0.0848883	0.311794	0.105648	0.148801	0.222779	0.0889418	0	0.22871	0.542679	0.385555	0.0919442	0.282303
Y_RNA	0	0	0.492267	0	0	0	0.209416	0	0	0	0	0	0	0	0	0	0.128757	0	0	0	0	0	0	0.403105	0	0	0	0	0	1.56785	0	0	0	0	0	0	0.159926	0	0.273615	0	0	0	0.117076	0	0	0	0.126879	0	0
Y_RNA	0	0	0.472962	0	0	0	0	0	0	0	0	0	0	0	0	0	0	0	0	0	0	0	0	0.645495	0	0	0	0	0	1.50637	0	0	0	0	0	0	0.153654	0	0.131442	0	0	0	0	0.474113	0	0	0	0	0.23802
Y_RNA	0	0	0.315308	0	0	0	0	0	0	0.190114	0	0	0.1138	0	0	0	0	0	0	0	0	0	0	0.258198	0	0	0	0	0.106259	1.88296	0	0	0	0	0	0	0	0	0.394327	0.133614	0	0	0	0	0	0	0	0	0
Metazoa_SRP	0.0729504	0	0.240011	0	0	0	0	0	0.0465704	0	0	0	0	0	0	0.0444763	0	0	0	0	0	0.0500571	0.119572	0.0982694	0	0	0	0.0544447	0.121326	1.36163	0	0	0.0457221	0.0409068	0	0	0.116961	0.0408604	0.100053	0.050853	0	0	0	0	0.036696	0	0	0.0442567	0
Y_RNA	0	0	0.446687	0	0	0.1606	0.380051	0	0	0	0	0	0	0.218572	0.107624	0	0	0.0980288	0	0	0	0	0	0	0.123536	0	0	0.135103	0	1.42268	0	0.107322	0	0	0	0	0	0	0.12414	0	0	0	0	0	0.455302	0	0	0	0.112399
Metazoa_SRP	0	0	0.343361	0	0.0595425	0	0	0	0	0	0	0.0547663	0	0.0420032	0	0.0424187	0.0449046	0	0.105618	0.0531518	0	0.0954826	0.190066	0.187446	0	0	0.0645242	0	0.077142	0.751843	0.242651	0	0	0.117043	0	0	0	0	0	0	0.0341553	0	0	0	0.0349983	0	0.0884993	0	0.0431994
SNORA75	0	0	0.760575	0.109146	0.339151	0	0.138667	0	0.0843301	0	0.107465	0.103982	0	0.159499	0.549755	0.161076	0	0	0.200531	0.100917	0.177492	0.45322	0.288695	0.0889736	0.270444	0	0	0.295767	0.0732328	0.519085	0.15357	0.54821	0	0.370372	0	0	0.635382	0.0739905	0.634121	0.18417	0	0.485448	0	0.0653507	0.199349	0.473011	0.420073	0.160281	0.246062
U8	0	0	0.118241	0	0	0	0	0	0	0	0	0	0	0	0	0	0	0	0	0	0	0	0	0	0	0	0	0	0	0.141222	0	0.085226	0	0	0	0	0	0	0	0	0	0	0	0	0	0	0	0	0
Y_RNA	0	0	0.472962	0	0	0	0	0	0.244723	0	0	0	0.1138	0	0	0	0	0	0.0969887	0	0	0	0	0	0	0	0	0	0	0.188296	0	0	0	0	0	0	0	0	0.262885	0	0	0	0	0	0.0964169	0	0.121903	0	0
Y_RNA	0	0	0.480022	0	0	0	0.61262	0	0	0.0723568	0.118693	0	0.259871	0	0.0867417	0	0	0.0790083	0.221482	0	0.392072	0.300343	0	0	0.0995664	0	0	0.435558	0	2.4366	0.254421	0.086498	0	0.0818136	0	0.295194	0.935686	0.163442	0.800426	0	0.0716243	0	0	0	0.220176	0.52243	0.0927922	0	0.18118
Metazoa_SRP	0.0678844	0	0.558358	0	0	0	0	0.0741899	0	0	0	0.0534352	0.0806081	0	0	0	0.0876263	0	0	0	0.0912113	0.0465809	0.111268	0	0	0	0	0	0.0376335	0.400128	0.0789177	0	0.042547	0	0	0.0457824	0.163258	0	0.0931051	0.0473216	0	0.0498932	0.0398385	0.033583	0.0341477	0.048615	0	0	0
Y_RNA	0	0	0	0	0	0	0	0	0	0	0	0	0	0	0	0	0	0	0	0	0	0	0	0	0	0	0	0	0	0	0	0	0	0	0	0	0	0	0	0	0	0	0	0	0	0	0	0	0
MIR9-3HG	0.0134554	1.92223	0.139447	0.0444695	0.0391513	0.00954977	0.022599	0.0176463	0.00171794	0.0280264	0.0394063	0.20971	0.623118	0.735955	0.0751961	0.465958	1.43637	0.339545	8.84024	1.43292	1.0522	0.199429	0.167614	0.351633	0.607869	0.436505	1.14802	0.22896	0.264061	0.626547	0.272177	0.193046	0.976571	0.108649	0.186501	0.105265	0.0345167	0.636084	2.36032	0.0900445	0.28139	1.3054	0.0773849	0.248953	0.4589	1.18716	0.287534	0.497941	0.469521
LINC01750	0.00544588	0.352691	0.241883	0.0944916	0.0745691	0.372019	0.0857497	0.0535655	0.198164	0.777826	0.0664546	0.0514407	0.0129332	0.0657543	1.648	0.0996071	0.288215	0.0383377	0.0606247	0.0915277	0.0292689	0.198053	0.0297541	0.253092	0.037164	0.148348	0.0555555	0.0569015	0.0301907	0.481492	0.202592	0.0290576	0.0511986	0.204602	0.00705453	0.139566	0.0436567	0.0457546	0.0597532	0.151851	0.336853	0.208134	0.0191758	0.142789	0.216414	0.0819007	0.0900523	0.0561654	0.077771
LINC00381	0.0268923	0	0.221193	0	0	0	0	0	0	0	0	0.0846731	0.255462	0.0811754	0.0799408	0.0327913	0.138852	0.058251	0.0816466	0.0616327	0	0	0.10285	0.144903	0.0917599	0.016649	0.0748197	0	0.208719	0.184929	0.0156316	0.0318865	0.168549	0	0.156762	0.27205	0.0431162	0.0150627	0.0368834	0	0.105614	0.355772	0.015782	0.0798232	0.0135275	0.0192588	0.0171034	0	0.0500923
RMDN2-AS1	0	0.0113468	0.240084	0	0.00509794	0.0528482	0.0125063	0.0195308	0	0.0177254	0.0193843	0	0.0247571	0.02877	0	0.00363183	0.023068	0	0.0512427	0.0136523	0.0720353	0.0490505	0.0227825	0.112342	0.0325214	0	0.0331468	0.0222291	0.0198144	0.813424	0.00692514	0.00353161	0	0.00334035	0.0115749	0.00401747	0.0955073	0.0100097	0.0776159	0	0.017546	0.0525384	0.0139835	0.0117878	0.0209755	0.0298622	0.0606174	0	0.00739734
TM4SF1-AS1	0.146998	0.0800001	0.27636	0.138806	0.341458	0.186303	0.837664	0.275403	1.17972	0.0208288	0.256254	2.72743	1.02236	0.747982	0.0624242	2.22773	1.00295	0.648191	0.233773	0.449193	1.6083	0.66284	0.493356	0.0424321	1.6337	1.06607	1.03218	0.141053	0.360894	0.144407	0.427224	2.83855	1.26352	0.0942043	0.231224	0.212438	0.420858	0.717493	0.172809	0.146387	1.46387	0.416724	0.468306	0.529825	0.200705	4.78234	0.828053	0.0509594	0.899671
IL21-AS1	0	0.00496799	0.115843	0.00861983	0	0	0.00547566	0.00570082	0	0	0.00424355	0.0205301	0.003097	0.025193	0.00620245	0.0190816	0.0235665	0	0.0131975	0	0	0.0178966	0.00854994	0.235396	0.00711947	0.0226059	0.024188	0.0194653	0.101213	0.40995	0.00606412	0.00618502	0.00326935	0.0117001	0	0.00351797	0.0836326	0.0175303	0.0608114	0	0.00256074	0.00383384	0.00306123	0.00774166	0.0131197	0	0.00331754	0	0.00647761
LINC01781	0.248175	0.131312	0.408255	1.16196	0.235986	0.122319	0	0	0	0	0.179462	0.0434114	0	0.0499417	0.0163941	0.0168119	0.266957	0	0.055813	0	0	0.245979	0.0903954	0.650047	0.319904	0.0682868	1.6111	0.205799	0.993652	1.05647	0.0961705	0.016348	0.138263	0.170089	0.0535806	0	0.110527	0.0617805	0.321469	0	0	0.0810677	0.0970958	0	1.05419	0	0.0175376	0	0
HCG22	0.0176849	0.286333	0.378199	6.50234	0	0.00784476	0.00928212	0.0386552	0	0.0131558	0.14387	0.0278414	0.0104998	0.0373678	0	0.0161732	0	0.00478838	0.0581669	0.0337758	0.0297025	1.49868	0.0193247	0.0952915	0.0241373	0.503643	0.533032	2.40217	0.083335	0.495139	2.31806	0.256873	0.171804	0.143794	0.0114544	0.00596352	0.219745	2.7587	0.36383	0.012328	0.00868173	0	25.9412	0.0481189	0.186816	1.18418	0.168713	0.0160934	0.0219612
TSC22D1-AS1	0.395878	0.468598	0.451209	0.285035	0.566265	0.371279	0.522419	0.488275	0.80149	1.02371	0.763725	0.302712	0.29212	0.283379	0.168114	0.796483	0.255503	0.287876	0.226073	0.10801	0.136777	0.302688	0.145225	0.335202	0.196829	0.476171	0.246506	0.261687	0.435796	0.333344	0.210386	0.291696	0.226851	0.323468	0.150182	0.625512	0.217614	0.167886	1.19062	0.0473079	0.183235	0.768965	0.265513	0.35252	0.193447	0.595362	0.187034	0.0789119	0.263358
SALRNA3	0	0	0.11025	0	0	0	0.0201006	0.0209272	0.0122241	0.0284892	0.0155777	0	0.0113688	0.0231203	0.034153	0	0	0	0.0290681	0	0	0	0	0	0	0.0237098	0	0.0142911	0	0.263356	0	0	0	0.0107375	0	0	0.0153504	0	0.0262627	0	0	0.0140737	0.0112375	0	0	0.0137132	0.0121784	0	0
LINC00681	0	0	0.350968	0	0	0	0	0	0	0.0769509	0.0315572	0	0	0.0234185	0	0	0	0	0.0196287	0	0	0	0	0	0	0.0720467	0	1.15803	0	0.190537	0	0	0	0	0	0	0.27987	0	0	0	0	0	0	0	0	0	0.468748	0	0
LINC01908	0	0	0.492563	0	0	0	0	0	0	0.0174699	0	0	0.041829	0	0	0.0429537	0.0454709	0.209835	0.0712998	0	0	0	0	0.118632	0.0240394	0	0	0	0	1.55726	0.0614279	0	0	0	0	0	0	0	0.096628	0	0.0345861	0.0517811	0	0	0	0.0504545	0.112019	0	0.0437443
LINC01760	0	0	0.0420961	0	0	0	0	0	0	0	0	0	0	0	0	0	0	0	0	0	0	0	0	0.0344715	0	0.0316855	0	0	0	0.553057	0	0	0	0	0	0	0	0	0	0	0	0	0	0	0	0	0	0	0
DLGAP1-AS2	0.265115	0.481502	2.97171	0.0967889	0.480152	0.481343	0.724866	0.087596	2.72367	0.452533	0.295927	4.14944	2.10481	0.85237	0.307904	4.0935	4.03098	2.71439	0.910978	0.847814	1.81007	0.592287	2.0683	1.02156	1.83025	2.73682	1.41803	1.05833	1.05616	0.696534	1.30449	2.94612	0.656922	1.09941	0.263561	2.87741	0.99839	3.95409	3.12453	0.666173	1.05329	1.72648	0.126639	1.51286	0.890101	5.16598	1.56456	1.00243	1.6997
ZBTB20-AS1	0	0.0182998	0.237062	0.0317515	0.213768	0.127848	0.110934	0.052498	0.153327	0.119113	0.12505	0.0756233	0.188231	0.191398	0.0456939	0.0292866	0.148814	0.0312151	0.0875043	0.036697	0	0.112069	0.041992	0.142358	0.0262249	0.0535305	0.0623681	0.0860413	0.0639123	0.575713	0.106103	0.0284785	0.0481711	0.0377106	0.0435579	0.0194378	0.0462096	0	0.204236	0.0535769	0.0141489	0.0494274	0.0845712	0.0237639	0.0821558	0.0344008	0.0977624	0.0233136	0.0775467
LINC01060	0	0	0.160707	0	0	0.0162506	0.0128187	0	0	0.0514768	0.0397372	0.0865109	0.0036251	0.0700359	0.0363004	0.0186128	0.0315258	0.251287	0.00308958	0.00466448	0.0451214	0.113121	0.0200157	0.115149	0.0416674	0.041581	0.00566249	0.296198	0.0947772	0.977703	0.00354908	0.0506778	0.202822	0.0924427	0	0.0370606	0.254523	0.0136797	0.0418711	0.0723568	0.0359687	0.175016	0	0.0271853	0.35935	0.572813	0.0504822	0.059267	0.0265376
LINC02422	0.0458937	0	0.736089	0.492949	0.0392757	0.0203577	0	0.0752348	0	0	0.149341	0.0541878	0	0.0138532	0	0.0279804	0.0296202	0.0124262	0.0812793	0.0701205	0	0.11022	0.0376117	0.247288	0.219233	0.0284128	0.680988	0.085629	0.521569	1.26238	0.0400146	0.0408124	0.0719103	0.102939	0.0594502	0	0.0367905	0	0.125889	0	0.0788539	0.0674613	0.0269331	0	0.369372	0.0328665	0.0291881	0	0
LY86-AS1	0.0244253	0.00996968	0.146371	0.0317132	0.00597231	0.00928687	0	0.00762687	0.00668259	0.00692188	0.0965132	0	0.00828668	0.0105327	0	0.0106368	0.00900817	0.00377909	0.0052969	0.00533131	0	0.00239431	0.00953215	0.0470037	0.00952482	0.00432049	0.029124	0.00781252	0.0580321	0.500464	0.148061	0.0103433	0.00437391	0.00978317	0.0203402	0.00470653	0.0559441	0.00195442	0.0693926	0.00972951	0.0205554	0.0128228	0.0122864	0	0.0333493	0.00249886	0.00887678	0	0.00649957
LINC01857	0.0397372	0	1.0459	1.74012	0.136028	0	0	0	0.0253676	0	0.0323269	0.656862	0.330296	0.0239896	0.141749	0.31495	4.41124	0.0645556	0.341826	0.0607141	0.453832	1.96322	0.325662	1.52557	0.35253	0.246013	2.3954	0.326226	3.08411	2.06896	0.0923915	0.0235584	0.523016	0.512499	0.10295	0.0535989	0.477828	0.0445146	0.354253	0	0.195074	0.0584116	0.116601	0.0196584	1.95891	0.0284576	0.075818	0.0964293	0.0740185
SMCR5	0.0274975	0.0982069	0.271405	0.0340792	0.111778	0.128073	0.0793778	0.0676161	0.0394964	0	0.0671089	0.0216446	0.22856	0.182605	0.016348	0.0628674	0.0443677	0.0409487	0.0313065	0.0262582	0.0508012	0.0377364	0.0262912	0.0926027	0.0797511	0.0638388	0.0701281	0.164176	0.0495429	0.283635	0.023975	0.024453	0.0129257	0.0424027	0.0623349	0.0185448	0.0606189	0.0154017	0.14614	0.00958412	0.0303723	0.0606297	0	0.0306073	0.0484119	0.0738456	0.065581	0.0166819	0.153659
LINC02343	0.204719	0	0.0561282	0	0.408796	0.484322	0.0358163	0.745783	0.0435632	0	0.416356	0	0	0	0	0	0	0.0184766	0.086325	0	0	0.0234124	0.0186418	0.022981	0	0	0	0	0	0.435742	0.0198327	0	0	0	0.0220993	0	0	0	0.304176	0	0	0	0	0	0	0	0	0	0
AATBC	0.0561571	3.21667	0.178161	0.802044	0.587008	0.209959	0.421066	0.157817	1.63629	0.153176	0.231687	0.438883	5.72757	4.95945	0.224169	0.552696	0.856918	0.408366	2.86596	2.19714	1.63035	0.916556	0.51502	0.851036	2.92076	2.21763	1.9344	1.4669	0.600407	0.748701	1.84429	0.634946	1.65676	0.404872	0.181863	0.62491	0.373008	1.25593	0.55565	0.478148	1.26617	1.94283	1.33708	2.75235	3.26069	1.49951	1.27046	0.158176	1.43208
PP12613	0	0	0.0216333	0	0	0	0	0	0	0.0043479	0	0.248438	0.0364363	0.0264639	0.0156369	0.0694868	0	0	0	0	0	0.0240633	0	0.00590498	0	0.081416	0.00813063	0.00654313	0	0.120577	0.00509603	0.0311858	0.00549485	0	0	0.0118254	0	0	0	0	0.00430388	0.00644361	0	0.00433718	0.0176404	0.0188356	0	0	0
LINC01752	0.312454	4.03859	1.39513	3.02418	0.152798	0.316799	0.890257	0.146347	0.227961	0.0442731	0.290499	6.11357	2.35861	1.9402	0.769585	4.84406	1.93018	5.12436	1.01639	8.38852	1.73926	1.7152	1.26815	0.811732	5.3002	4.11752	2.73211	0.266506	1.0393	1.05239	3.73616	10.7704	5.42736	2.05244	0.346928	1.80621	0	2.12511	3.36709	0.497849	30.1296	2.62452	2.33137	2.51735	0.920584	1.886	1.56137	3.33077	1.85688
LINC02184	0.035418	0.0337319	0	0	0.0303106	0	0	0.0387078	0	0	0	0.0278792	0	0	0	0	0	0.0191796	0.0179218	0.0270574	0	0	0	0	0.0241701	0	0.0328466	0	0.0196349	0	0.0205872	0	0	0	0.27528	0	0.0567853	0	0	0	0	0	0	0	0	0.0507287	0	0	0
DNAH10OS	1.06288	0.129306	0.306299	0.169869	0.806694	0.791527	1.19716	0.703744	0.0544799	0.946496	1.42007	0.0519085	0.310917	0.222475	0.0276747	0.598348	0.235339	0.165949	0.229655	0.0948296	0.130302	0.133088	0.466266	0.237757	0.15089	0.641216	0.201459	0.894578	0.156986	0.350589	0.121759	0.0781915	0.316063	0.219695	0.0954742	0.204059	0.606386	0.397611	0.356459	0.143317	0.19043	0.216679	0.204884	0.176551	0.374649	0.516708	0.078947	0.195327	0.455214
MKNK1-AS1	0.327844	0.152311	0.466966	0.0264271	0.314784	0.127692	0.209844	0.218473	0.367534	0.301383	0.500888	0.0629421	0.0569696	0.25585	0.147372	0.165754	0.216754	0.151554	0.230631	0.13439	0.112811	0.192039	0.0524257	0.210043	0.207359	0.21782	0.103819	0.16113	0.101957	0.353488	0.213804	0.16118	0.0551283	0.143483	0.0880446	0.172569	0.0576911	0.174672	0.197406	0.401333	0.0588813	0.382005	0.187705	0.166143	0.225249	0.65854	0.427185	0.261956	0.312785
LINC00861	0.12296	0.00650595	0.441068	0.177791	0.397532	0.0727244	0.100391	0.141847	0.0566915	0.0338778	0.186167	0.169379	0.129784	0.043302	0.111685	0.020824	0.491589	0.0443904	0.160733	0.0391396	0.0435979	0.454677	0.128763	0.798276	0.0466174	0.1015	0.0981954	0.400212	0.117398	0.6241	0.198535	0.032399	0.00428145	0.0919331	0.0154857	0.00691055	0.0273808	0.0229572	0.0749525	0.0214286	0.00670695	0.0527174	0.0641425	0.0168971	0.434685	0.00978416	0.108614	0.0269375	0.0318109
APTR	2.28302	1.23733	3.07609	1.06822	2.70941	1.81281	3.08503	1.97814	1.57822	1.59825	3.0527	1.93111	2.14927	1.67144	1.15484	1.80717	4.81933	1.04505	1.62434	1.66219	1.93203	2.6268	1.99163	1.5207	2.20787	1.226	1.46805	3.8596	1.55584	4.69002	1.90991	2.33684	2.2254	0.675464	1.32756	2.13943	1.3246	2.24664	3.10094	1.77172	1.6285	2.12294	1.17696	1.58183	1.84635	1.76595	2.50688	0.937386	1.51934
SLC9A9-AS2	0	0.056942	0.0491765	0	0	0	0	0	0	0	0	0	0.0354971	0	0	0.0729031	0	0	0	0	0	0.164102	0.0653317	0.241616	0.244805	0.0740296	0	0	0	1.29216	0.173764	0.106337	0.0374725	0	0	0	0	0	0	0	0	0.131828	0.0350871	0.0591554	0	0	0.0760498	0.217629	0.0371224
ABCA9-AS1	0	0	0.139832	0	0.0615538	0.0232037	0.0274552	0	0.1294	0.0421557	0.0106387	0.20073	0.663844	0.331586	0.0699736	0.00797301	0.299629	0.184124	0.0264692	0.129875	0.0966413	0.210876	0.189342	0.0792728	0.0446217	0.0323849	0.0848957	0.0341599	0.134121	0.507454	0.338264	0.228714	0.184418	0.0109997	0.055056	0.132294	0.0209669	0.018312	0.0582919	0	0.121977	0.129756	0.00383729	0.210259	0.0394697	0.131114	0.245356	0.00793365	0.0202994
LINC02376	0	0	0	0	0	0.0479137	0	0	0	0	0	0	0	0	0.0321088	0	0	0.0146231	0	0.0206294	0	0	0.11803	0.218256	0	0	0	0	0.119762	0.0795835	0	0	0	0	0	0.0182118	0.0865898	0	0	0.131768	0	0	0	0	0.0135836	0	0	0.0163823	0
FRMPD4-AS1	0	0	0	0	0.117414	0	0	0	0	0	0	0	0	0	0.0407838	0	0	0	0	0	0	0	0	0	0	0	0	0	0	0.06739	0	0	0	0	0	0	0	0	0	0	0	0	0	0	0	0	0	0	0
LINC01135	0.372955	0.0373896	0.177598	0.113529	0.419966	0.174144	0.412104	0.193072	0.0375929	0.438064	0.558904	0.108158	0.0349625	0.0355509	0.0583504	0.0359026	0.0760132	0.127556	0.0993258	0.0899739	0.171433	0.134692	0.0643477	0.158652	0.227723	0.170134	0.0728165	0.0732489	0.206758	0.0578499	0.205376	0.0465491	0.147633	0.143092	0.114424	0.0529532	0.0629428	0.252875	0.269219	0.218934	0.173452	0.47609	0.138235	0.0485538	0.177732	0.0562294	0.0499363	0.0476337	0.158441
PLCG1-AS1	0.120353	0.12736	0.516959	0.110489	0.183107	0.201683	0.140375	0.0438441	0.0682947	0.218852	0.195818	0.0842098	0.246125	0.113024	0.127205	0.0733768	0.189877	0.0506907	0.196233	0.0817273	0.233581	0.146816	0.189962	0.360276	0.209893	0.1573	0.111615	0.7086	0.126029	0.89331	0.15546	0.047568	0.108957	0.0749865	0.0606294	0.0721496	0.289442	0.0224704	0.541054	0.093219	0.0656474	0.12777	0.0549346	0.0330777	0.107628	0.0766136	0.136078	0.0649018	0.282303
BOLA3-AS1	0.287824	1.16756	0.306884	0.167349	0.565621	1.22945	0.302134	0.221356	0.136105	2.63278	0.537676	0.495077	2.75316	4.65294	0.126755	0.584934	0.46785	0.710041	0.712026	2.76888	0.214849	0.702219	1.13573	0.696459	0.30554	0.739166	0.415221	2.8164	1.83202	2.63901	0.545281	0.543513	0.861889	1.66179	0.863065	1.56729	0.521285	0.0716505	0.665239	0.676229	0.340157	0.399581	0.412896	0.553735	1.17971	0.14505	0.250853	0.148745	0.403752
CLRN1-AS1	0	0	0.0262414	0	0	0.0169825	0	0.00697346	0	0.00316443	0.00519087	0.145656	0.0568255	0.0808945	0.0113806	0.035012	0.00823642	0	0.00322874	0.00487456	0.0514403	0	0	0.0343815	0.021772	0.00790068	0.00591753	0.0285728	0.0282988	0.15044	0.00741786	0.0113486	0.0479903	0.00715602	0	0	0.0204605	0	0.00875139	0.0133439	0.00939718	0.0046897	0.00748922	0.00946988	0.00641941	0.0365565	0.00811629	0.00387102	0.00396183
PICSAR	0	0.660465	0.416826	0.0661128	0.022826	0.425929	0	0.0291496	0.0851354	0.105821	0.325474	0.062985	0.0158357	0.0483065	18.4579	0.0975688	0.327074	1.09771	0.0134964	0.163009	0.447968	1.59227	0.495469	6.41339	0.30943	0.066051	0.123679	2.22948	1.87788	1.86035	0.155036	0.0790637	0.0501508	0.0448691	0.984699	0.0179882	0	0.0149394	0.0548723	3.38391	0.418997	0.215637	0.0469584	0.013195	0.0805009	0.152809	0.0169634	0	0.0993646
LINC01432	0	0.0275037	0.0712587	0	0	0	0	0	0	0	0	0	0	0	0	0	0	0	0.0146128	0	0	0	0	0.0194507	0.0394148	0	0	0	0	0.539021	0	0	0	0	0	0	0.0694509	0	0	0	0	0	0	0	0	0	0	0	0
NDUFB2-AS1	0.213539	0.372853	0.351278	0.176435	0.426408	0.273643	0.19925	0.155583	0.27264	0.176502	0.250925	0.597644	0.626865	0.766329	0.380864	0.368873	0.719727	0.308362	0.756371	0.652529	0.414436	0.382597	0.298155	0.639228	0.607186	0.41864	0.704128	0.38957	0.34199	0.501132	0.503388	0.534524	0.282545	0.246136	0.376506	0.39204	0.180693	0.498358	0.585748	0.190205	0.343605	0.706256	0.36899	0.346264	0.29241	0.297354	0.203715	0.215913	0.368296
UBE2E2-AS1	0.0367495	0	0.0604538	0	0.0314501	0	0	0	0.0234603	0	0	0.173564	0	0	0	0	0.0711552	0	0	0	0.0246888	0.100867	0.140549	0.173264	0	0.0455032	0	0	0.0407461	0.39712	0	0.0217871	0	0	0.0238024	0.0495689	0	0	0.0252014	0	0.0180407	0	0	0.0181803	0	0	0	0	0
MPRIP-AS1	0.16631	0.0879964	0.501573	0.122144	0.189771	0.131151	0.135784	0.0807814	0.129763	0	0.165362	0.10182	0.164568	0.111559	0.0878895	0.0337986	0.0954116	0.0600403	0.0467526	0.0564675	0.124144	0.0760792	0.141346	0.199139	0.176547	0.102963	0.0685493	0.0551651	0.112687	1.16181	0.107412	0.131464	0.0231636	0.0518101	0.131656	0.0373875	0.340712	0.0621016	0.392837	0.0515259	0.0453575	0.135815	0.173512	0.0182834	0.12084	0.132336	0.152783	0.0672635	0.252419
KCND3-IT1	0.0519966	0	0.0427679	0	0.0444985	0	0	0	0.132775	0.103147	0.0423	0	0	0	0.0309133	0	0.100677	0	0	0	0	0.035679	0	0.105065	0	0	0.0482215	0	0	0.10216	0.0302238	0	0	0	0	0	0	0	0	0	0	0	0.0915438	0.102893	0.078467	0.037237	0	0	0
LINC01410	0.0900954	1.18903	0.328178	0.249907	0.302906	0.176987	0.0878196	0.11253	0.135572	0.14681	0.162294	2.13769	1.53214	1.11502	2.08134	0.84748	1.29172	0.198639	0.664299	1.35689	2.13143	1.23202	1.23413	0.84522	2.59548	2.33073	0.960875	1.42166	0.856231	1.2644	0.815466	1.4002	1.92394	2.96629	0.208408	1.2326	1.01114	1.06334	1.42545	1.24264	0.385422	0.624339	0.679799	2.80797	0.909645	0.262694	1.51846	0.464594	1.16675
PGM5-AS1	0	3.54521	0.319485	2.96862	0.637124	9.84976	0.0679562	0.106126	0.0206637	6.8866	0.526649	0.0509581	0.0960891	0	0.019244	0.0394691	0.584949	0	0.0327578	0.0494558	0.0217457	0.155475	0.03537	0.087206	0.0441785	0.621224	0.180112	1.71519	0.197389	0.381579	0.696148	0.0575699	0	0.798631	0	0	0.0518965	0	0.0665917	0	0.0158901	0.428223	0.702846	0.0320262	1.8399	0.231807	0.0411727	0	0.140684
CACNA1C-AS2	0.192618	0.0917243	0.448887	0.238723	0.549472	0.256327	0.101097	0.315764	0.20494	0.206971	0.443977	0.202159	0.667101	0.271331	0.0381721	0.15658	0.124317	0.0347688	0.308644	0	0.0647016	0.198256	0.175398	0.43245	0.0876315	0.0993747	0.119089	1.07817	0.0177971	0.504595	0.186604	0.0570972	0.301811	0.0900084	0.0207929	0.0433016	0.154411	0.0359625	0.022015	0	0.50431	0.0235948	0.0941994	0.174698	0.177635	0.0229904	0.0408346	0.0389517	0.0199327
LINC01797	0	0.0486798	0.315308	0.0211158	0.0656135	0.362766	0.0268271	0	0	0.583016	0	0.100584	0.0455198	0.0925718	0	0.062325	0.164944	0	0.0258637	0.078095	0.0171692	0.052609	0.0837782	0.189345	0.0348808	0.0474661	0	0.0572203	0	0.753183	0.0297102	0.0151513	0	0.0716537	0.0331056	0.0517072	0.184385	0	0.262885	0.0178152	0	0.0375667	0.0899882	0	0.192834	0.128115	0.0162538	0.0155043	0.0952081
LINC01072	0	0	0.111931	0	0	0	0	0	0	0	0	0	0	0.0273849	0	0	0	0	0.0229532	0	0	0	0	0	0	0	0.084136	0	0	0.401057	0	0	0	0	0	0	0.0363637	0	0	0	0	0	0	0	0	0	0	0	0
SLC25A5-AS1	0.58684	0.394878	0.398739	0.247705	0.824289	0.492331	0.569147	0.536781	0.321693	0.357464	1.0067	0.431805	0.46203	0.40049	0.254084	0.392785	1.07862	0.307423	0.438965	0.448314	0.578515	0.450824	0.331081	0.575702	0.570241	0.734524	0.579728	0.642678	0.424344	1.32845	0.60065	0.363038	0.475749	0.321916	0.264413	0.357058	0.501119	1.02539	0.542409	0.595835	0.209802	0.314108	0.205886	0.274537	0.497342	0.502487	0.645034	0.406324	0.546554
NBAT1	0.0201554	0	0.116046	0.00832658	0.0344978	0.0178812	0.0105787	0	0.0128669	0.00999569	0.00819836	0	0.0777826	0.0608397	0.0119829	0.0184325	0.00650422	0.0436582	0.122386	0.0153976	0	0.0345755	0.0385423	0.101815	0	0.0311955	0.00934603	0.0225637	0.0446947	0.663306	0.00585781	0.0179238	0	0.0734635	0.0391636	0.0203897	0.0807874	0.00564463	0.110574	0	0.019789	0.0518478	0.00591417	0.0149566	0.0506934	0.0360854	0.115368	0	0.0125145
LINC01167	0	0	0	0	0.221608	0	0	0.106126	0	0	0	0	0.0192178	0	0	0	0.0626731	0	0.0163789	0	0.217457	0.0222108	0	0	0	0	0	0.0483152	0	0.0317983	0.0376296	0.0383799	0	0	0	0	0	0.0543903	0	0.0451279	0	0	0.0759834	0.0800655	0	0	0.061759	0.0392742	0
LINC02515	0	0.0347389	0.0600027	0	0	0	0	0	0	0	0	0.0861343	0	0.154142	0	0	0.0941656	0	0	0.027865	0	0	0.159429	0.171971	0	0.0225818	0	0.0544447	0	1.25413	0	0	0	0	0	0	0.438603	0	0.15008	0	0	0	0.0428115	0.0360892	0.036696	0.0261215	0.0927922	0	0
SCAMP1-AS1	1.83288	1.70407	2.13572	0.712127	2.5676	1.16148	1.86675	1.49042	2.52124	1.17951	2.16561	7.1794	6.93733	2.50943	2.58802	4.03087	8.57642	1.56562	1.27525	1.88363	2.11822	2.50788	2.55718	2.62333	1.98044	7.48385	1.85158	2.54857	2.55236	3.22604	1.93419	2.43845	1.6411	1.35814	1.87258	5.11373	1.04951	6.38581	2.2445	2.7455	2.18518	3.46402	0.909172	4.70102	2.85926	2.71116	1.2559	1.68116	2.56058
LINC02266	0.0339717	0	0.0419133	0.0421031	0.159901	0	0.0356607	0.0556907	0	0	0.0414548	0.0133704	0	0.0205089	0	0	0	0	0	0	0	0.0116553	0.00928039	0.0228811	0.0231831	0.0105159	0	0	0.0564993	0.433849	0.00987329	0	0.010646	0.0285743	0	0	0.0544665	0	0.046593	0.0118407	0.00833853	0.0624207	0	0	0.0170887	0.0121643	0	0.0412191	0
ATP6V1B1-AS1	0.0171648	0	0.141183	0	0.0146896	0	0	0	0.0328732	0	0.0279277	0.0135113	0.0815281	0.238338	0	0.0837201	0.0443132	0.0557706	0	0	0.0807208	0.0353344	0.0937816	0.219661	0.140564	0.0106267	0.0159186	0.281831	0.218863	0.185485	0.0798185	0.254406	0.0430326	0.0481256	0.122293	0.0810337	0.316482	0.0288426	0.0470839	0	0.0252792	0.0504627	0.0100733	0.16134	0.0518061	0.0614624	0.403919	0.03124	0.0106576
CKMT2-AS1	0.41276	0.556108	1.0185	0.349356	1.08556	1.13429	0.681626	0.599631	0.678028	1.10339	0.753472	0.998484	1.41359	0.920772	0.619475	0.804055	1.13382	0.858635	0.486492	0.411461	0.476816	0.980934	0.646294	0.78317	0.807246	1.15304	0.59753	1.6417	1.1497	1.15712	0.775361	0.659514	0.359655	0.83267	0.72378	0.811353	0.920027	1.57887	0.921654	1.06671	0.936537	0.73992	0.478554	0.737097	2.45104	0.771432	0.502616	0.232086	1.35642
ARHGEF7-AS2	0	0	0.0259576	0	0	0	0.0331279	0	0	0.0626041	0.0256736	0	0	0.0190523	0.00938127	0	0	0	0	0	0	0.0108275	0	0	0.0107683	0	0	0.0353297	0.0262432	0.186016	0.00917204	0	0	0.00884828	0.0102203	0	0.0379485	0	0.0108209	0	0	0	0	0.00780622	0.0158749	0.0113003	0.0301069	0.0191458	0
USP12-AS1	0	0	0.420019	0	0.187292	0.194158	0.382887	0.0797264	0.0465704	0.180892	0.0593463	0.229692	0.303183	0.352325	0.0867417	0	0.517911	0.237025	0.295309	0	0.147027	0.500571	0.0797144	0.245673	0.298699	0.0451636	0	0.0544447	0.242652	1.4333	0.212018	0.172996	0.320055	0.0818136	1.84273	0.196796	0.233922	0.0817208	0.550293	0.050853	0.214873	0.0536166	0	0.108268	0.256872	0.574673	0.23198	0	0.27177
CCNT2-AS1	0.30078	0.286462	0.989583	0.230765	0.5332	0.743347	0.36084	0.493077	0.384026	0.873689	0.40199	0.507341	0.841867	0.752273	0.434281	0.366759	0.637842	0.511904	0.9458	0.213367	1.03921	0.530715	0.140858	1.05634	0.41052	0.505435	0.697358	1.71567	0.452595	1.4985	0.424595	0.484009	0.484755	0.481891	0.500949	0.376724	1.68783	0.228639	0.692456	0.119812	0.632812	0.442131	0.226948	0.27634	0.702466	0.569277	1.87195	0.221575	0.32015
LINC02375	0	0	0.0377482	0	0	0	0	0	0	0	0	0	0	0	0	0	0	0	0	0	0	0	0	0	0	0	0	0	0	0.0901698	0	0	0	0	0	0	0	0	0.0314721	0	0.0112648	0	0	0	0	0	0	0	0
SDCBP2-AS1	0.741944	0.36249	0.80047	0.310492	1.37298	0.987344	1.35537	0.726615	1.07339	1.16837	1.46976	0.978425	1.57323	1.40192	0.409597	1.67721	1.12873	0.957484	1.5968	0.511596	0.333378	1.7422	0.610685	1.17468	1.51239	1.46153	0.344039	3.60644	0.472747	1.453	1.44502	1.01969	0.923997	1.69389	0.689625	0.33142	1.02734	0.569387	2.37218	0.772445	1.00991	0.389507	0.395833	0.431399	1.13177	1.83208	1.76799	0.59041	0.720924
RNF217-AS1	0.203879	0.177648	0.0535192	0.12186	0.20789	0.203966	0.268658	0.104297	0.00276922	0.21943	0.278784	0.474621	1.75903	0.934909	0.180528	0.896553	0.649527	0.451015	0.18438	0.251855	0.941296	0.154781	0.135092	0.219127	0.713423	1.05811	0.189077	0.187772	0.0625249	0.196025	0.143722	0.534917	0.296347	0.19946	0.191053	0.734306	0.118232	2.67508	0.166585	0.24191	0.421641	0.226363	0.112011	0.371254	0.305488	1.51288	0.377963	0.150003	0.352832
LINC01031	0.100389	0.0239025	0.37157	0	0.171825	0.0667963	0	0	0.0160216	0.0622325	0.020417	0.0395105	0.149006	0.0606054	0.0298418	0.0459037	0.0323959	0.0271813	0.203191	0.0191729	0.0337213	0.0344424	0.137121	0.169038	0.0685078	0.0310753	0.0232751	0.0749226	0.0139133	1.65188	0.0291763	0.059516	0.0157298	0.070366	0.195064	0.101556	0.181072	0.0421717	0.722849	0.03499	0.0123205	0.0737831	0	0.0744948	0.0504982	0.161759	0.0319234	0	0.0779142
LINC01209	0.00814613	0	0.160807	0.00673065	0.00697143	0	0.00855115	0	0	0	0.00662701	0	0.0483648	0.0442609	0.00484308	0	0.00525758	0	0.0247321	0	0.0218907	0	0.0178029	0.109734	0.0166774	0	0.00755471	0.00607966	0.0135481	0.976313	0.0142052	0	0	0	0.0316572	0	0.0979547	0	0.0446904	0.0113572	0	0.0119744	0	0.00402996	0.00819544	0.0058338	0.0207236	0.004942	0.0151738
ZNF667-AS1	0.339403	0.538744	0.345631	0.485185	1.37853	2.69563	0.633384	1.64857	0.0653448	4.18665	1.75746	0.551285	0.323054	0.269948	0.13132	0.801432	0.61196	3.33746	0.41436	3.45302	0.687666	1.40844	0.211927	0.468086	0.143382	2.94841	0.354732	2.2717	0.570445	0.375761	0.350726	0.127757	0.158698	0.66763	0.0732766	0.632199	0.202981	0.214244	3.591	0.289171	1.64765	1.05324	0.850474	0.743583	1.47965	1.51238	0.352912	0.169954	0.826217
ERVK9-11	0.0410237	0.100468	0.053024	0.0435797	0.0852621	0.103985	0.104582	0.0832634	0.0224476	0.119163	0.205008	0.0230656	0.118302	0.116755	0.18118	0.0250113	0.196686	0.0317359	0.0296548	0.174608	0.0551205	0.120641	0.0864528	0.0986818	0.0719886	0.0943345	0.114136	0.314917	0.0324894	0.391493	0.0510978	0.03127	0.0293849	0.0230039	0	0.0474293	0.342959	0.0492383	0.0643028	0.0531091	0.0834328	0.0172293	0.0447108	0.182653	0.04422	0.0335758	0.350363	0.017777	0.0473044
LINC00539	0.105168	0.110178	0.276806	0.104273	0.40501	0.121292	0.176635	0.149417	0.134275	0.182546	0.162556	0.380801	0.536982	0.260311	0.212585	0.218003	0.312231	0.176547	0.436371	0.0883767	0.33207	0.375253	0.109173	0.502924	0.193777	0.292992	0.185312	0.643613	0.139926	0.630218	0.299539	0.093524	0.105463	0.206404	0.0885517	0.148947	0.219199	0.553715	0.230784	0.168617	0.123907	0.131402	0.253046	0.213313	0.132256	0.338919	0.488269	0.0638021	0.0718286
LINC00384	0.00285329	0	0.0211218	0	0	0.00759403	0	0.00311831	0	0.00707517	0	0.00449192	0.0084702	0.00689019	0	0.00347918	0.0055246	0.00309022	0	0	0.00958437	0.00783147	0.00623568	0.00576537	0.00194715	0.00176647	0.00264613	0.0127769	0.00632718	0.078484	0.00331703	0.00169158	0.00178831	0.0063999	0.00924029	0.00962152	0.00228732	0.00319632	0.00195667	0	0.00140071	0.00209709	0.00167447	0.00282309	0.0172233	0.0102168	0.00362935	0.001731	0.00531482
LINC01133	61.401	45.0646	21.6569	3.61095	57.0666	23.3182	57.2562	33.6365	13.3385	2.45076	40.7419	3.47658	6.69314	12.8284	2.31366	6.78837	13.4953	1.55545	0.687655	24.3265	56.9574	10.1621	14.2845	7.22893	31.3524	19.848	35.7041	1.44068	1.59238	10.5892	37.1714	35.642	62.0613	0.242468	20.5947	14.3206	0.916101	75.1145	0.476557	1.24875	0.204689	20.7934	8.76372	18.6868	112.88	50.5523	25.9683	1.48026	15.8977
FGF12-AS1	0.036205	0	0.104227	0	0.0154921	0.01606	0.0570077	0	0	0	0	0	0.0537387	0.0109286	0	0.0110367	0.023367	0	0	0.0276586	0.024323	0	0	0.0609634	0.0123536	0	0	0	0.0100356	0.497938	0	0	0.0113459	0	0	0.0244173	0	0	0.012414	0	0	0.0266097	0.0106236	0	0.0273181	0.025928	0	0	0
FOXP1-IT1	0.0386705	0.110489	0.245368	0.0547733	0.269481	0.176437	0.226162	0.0603749	0.324453	0.0630132	0.112354	0.060879	0.101677	0.0433562	0.00656874	0.0235766	0.206797	0.0358987	0.081066	0.0253218	0.0185567	0.102349	0.0120732	0.543245	0.0867091	0.0581422	0.133205	0.300977	0.0551264	0.320193	0.0899114	0.0327514	0.00346242	0.0371733	0.0465153	0.0149029	0.0930002	0.00309426	0.178055	0.0308078	0.0352556	0.0203013	0.103744	0.0628578	0.205639	0.0949497	0.45675	0.00670291	0.0583113
ELDR	0	0.00633119	0.0382744	0.00549254	0.0170671	0	0.0209345	0.0145302	0.00848749	0.00659355	0.0108159	0.00523269	0.00394681	0.036119	0.0988048	0.0283705	0.00858088	0.0575973	0.0403652	0.0609412	0.0267958	0.0410533	0.0399521	0.0895484	0.0453652	0.0205778	0.0431551	0.277833	0.0958177	0.189384	0.0193202	0.173408	0.0083329	0.0969189	0.0387508	0.0448328	0.0373034	0.0893622	0.0319109	0.0602421	0.0783215	0.00488584	0	0.00328865	0.00668788	0.0476067	0.0253672	0.09679	0.0701679
LINC01967	0	0	0.037837	0.741163	0	0	0	0	0.910368	0	0.0561346	1.08631	0.232151	0.305487	1.59993	2.44002	0.578952	0.0124554	0.465546	0.544712	0.47902	0.126262	1.01791	1.64214	1.13014	0.0427194	0.853238	0.411986	0.306027	1.22016	1.14978	0.790897	1.28302	1.43164	0.387335	0.93073	1.01412	0.708568	1.27762	0	1.32109	1.21716	0.0269965	0.876161	0.775192	0.115303	3.77413	0.851187	2.61346
LINC00379	0	0	0.295059	0	0	0	0	0	0.0229007	0	0	0	0	0	0	0.0218709	0	0.0194259	0	0	0	0	0	0.0241616	0	0	0	0	0.0198871	0.422888	0	0	0	0	0	0	0.546389	0	0.0738007	0	0.0176104	0	0	0	0	0	0.022815	0.0217629	0
ENO1-AS1	0.0857487	0.204167	0.352647	0	0.366917	0.152147	0.0900121	0.562281	0.383184	0.106314	0.313911	0.978708	0.178186	0.103534	0.127449	0.261396	0.1937	0.116087	0.173559	0.458551	0.40325	0.588391	0.398222	1.21285	0.585171	0.132718	0.198808	0.479973	0.404065	0.926613	2.01863	0.635457	0.134359	0.528918	0.52762	0.260237	1.09984	0.456275	0.588032	0.657521	0.16838	0.346627	0.150967	0.127262	0.539174	0.736901	0.490822	0.130053	0.559035
LINC02509	0	0	0	0	0	0	0	0	0	0	0	0	0	0.0170809	0	0	0	0	0	0	0	0	0	0	0	0	0	0	0	0.222358	0	0	0	0	0	0	0	0	0	0	0	0	0	0	0	0	0	0	0
ATP1B3-AS1	0.15599	0.891385	1.15473	0.386654	0.88997	4.75136	0.491236	0.340958	1.0622	1.57299	0.2961	0.736724	6.08162	8.4441	1.23653	2.06058	2.11422	1.80206	0.868255	1.03279	0.558912	1.5342	0.142044	2.66164	6.45804	2.8972	1.01265	1.51345	1.98897	3.11589	3.08283	2.74355	1.75981	2.04099	0.707236	1.5079	0.750291	2.12605	1.96115	1.59484	0.791296	1.22291	0.945953	3.42118	2.14476	10.0912	11.3429	1.35642	2.16307
LINC01471	0.0321664	0	0.164035	0	0.159662	0.0570739	0.0202594	0.0492158	0	0	0	0	0.00381953	0.0116514	0	0	0.00415208	0	0.0032553	0	0	0.00441438	0.00351488	0.0216652	0.00439023	0	0	0	0.00713291	0.297035	0	0.003814	0	0	0	0.00433871	0.0051572	0	0.0132351	0	0	0	0	0	0	0.0230357	0	0	0
SRGAP3-AS3	0.0689619	0.0328396	0.25525	0	0.472139	0.0611808	0.0723907	0	0.440242	0	0.196356	0.0271417	0.0818876	0.0832656	0.102499	0.0210223	0.178034	0.0186722	0.0697908	0	0.0231648	0.0709804	0.037678	0.0928966	0.188245	0.0426943	0	0.077202	0.0382309	0.30486	0.0200426	0.0817689	0.0864446	0	0	0	0.0276415	0.135192	0.260103	0.120182	0.0507812	0.126713	0.0202354	0.0511741	0.156104	0.07408	0.131578	0	0.214092
LINC01350	0	0	0.0635602	0	0	0	0	0	0.00986629	0	0.012573	0.0121655	0	0.0279911	0	0	0	0.00836926	0.00782043	0.0118068	0	0.0318149	0	0.0624574	0	0	0	0	0.00856795	0.910964	0.017967	0	0	0	0	0	0	0	0.021197	0	0	0	0	0	0	0.0221362	0	0	0.00959608
LINC00428	0	0	0.14168	0	0	0	0	0	0	0	0	0	0	0	0	0	0	0.0466393	0	0	0	0	0	0	0	0	0	0	0	1.18452	0	0	0	0	0	0	0	0	0.0590622	0	0.0422804	0	0	0	0	0	0	0	0
LINC00469	0	0	0.0887737	0	0	0	0	0	0	0	0	0	0.0366169	0	0	0	0	0.00834946	0.00780193	0	0	0	0.101089	0	0	0	0	0	0	0.348377	0.0179245	0.00914096	0	0	0.00998651	0	0.0370806	0	0.0105734	0	0	0	0	0	0	0	0.0294183	0	0.00957337
MAGI1-AS1	0.562372	0.15753	0.680234	0.0273326	1.13242	0.763052	0.937588	0.686915	0.718019	0.11484	0.726616	0.052079	0.0589216	0.0798843	0.0393347	0	0.128103	0.0179139	0.0669567	0.0505437	0.0222241	0.204294	0.054222	0.178248	0.135451	0.0409606	0.184074	0.0987559	0	0.357475	0.134601	0.0784483	0.0414671	0.1113	0.0428524	0.0223102	0.026519	0.0185289	0.045371	0	0.048719	0.0972538	0.15531	0.0654613	0.0832024	0.165834	0.126235	0	0.0410797
LINC01951	0	0	0.0835362	0	0	0	0	0	0	0	0	0.00799446	0	0.0122628	0.00603813	0	0	0	0.0154174	0	0	0	0	0.00684057	0.0138617	0	0	0	0	0.299317	0	0	0.00636547	0.00569508	0	0	0.0162834	0	0.027859	0	0	0	0	0	0	0	0.0064593	0.00616146	0.012612
LINC01477	0	0	0.0918149	0	0	0	0	0	0	0	0	0	0	0	0	0	0	0	0	0	0	0	0	0.0429628	0	0	0	0	0.0088405	0.407309	0.0278079	0	0	0	0	0	0.0894855	0	0.0109357	0	0	0	0	0	0	0	0	0	0
SCAANT1	0.0766694	0.438118	0.441432	0.316736	0.459294	0.54415	0.724333	0.0837909	0.391556	0.228137	0.187115	0.181051	0.500718	0.740574	0.273492	0	0.395865	0.124554	0.349159	1.23	0.154523	0.263045	0.335113	0.568036	0.784817	0.474661	0.426619	0	0.382534	0.979138	0.534784	0.545446	0.048053	0.38693	0.347609	0.0517072	0.122924	0.300604	0.315462	0.0534455	0.0376378	0.1127	0.0899882	0.265503	0.385668	0.0549064	0.243807	0.0930259	0.142812
PRKG1-AS1	0.0476349	0.0712915	0.13993	0.00562254	0.0757078	0.0422601	0.0357166	0.0148741	0.00434419	0.114743	0.0553596	0.27854	0.0202011	0.0287575	0.173967	0.170103	0.228383	0.246897	0.0103302	0.0259932	0.0777185	0.0466944	0.167309	0.0504174	0.111453	0.26963	0.0126219	0.365668	0.139583	0.427844	0.039555	0.185581	0.0255904	0.0381588	0	0.0826091	0.223663	0.0686079	0.0699989	0.147054	0.0434283	0.115034	0.00798711	0.151492	0.0513463	0.10234	0.0735748	0.0495404	0.0253513
GK-IT1	0	0.328313	0.486067	0.162756	0.0421447	0.131069	0.0516946	0.0538203	0	0.244227	0.16025	0.542697	0.175429	0.535144	0.234225	0.0600486	1.08065	0.293346	0.423623	0.526698	0.363926	1.11513	1.07624	0.829225	0.235248	0.121953	0.365366	0.0367536	0.60062	0.919187	0.572501	0.379545	0.586441	0.552293	0.701722	0.265699	1.10538	0.193083	0.878049	0.34329	0.193404	0.47053	0.202303	0.121812	1.0652	0.634812	0.501124	0.0597522	0.122308
MIR1302-2HG	0	0	0	0	0	0	0	0	0	0	0	0	0.0113688	0	0	0	0	0	0	0	0.0128643	0	0	0	0	0	0	0	0.0212311	0.0188111	0	0.0113523	0	0.0107375	0.0124024	0	0	0	0	0	0	0	0	0	0.00963225	0	0	0	0
HOXD-AS2	0.0410442	0.130301	0.0337594	0.0226082	0.046834	0.0485508	0.0287232	0.0149522	0.0349359	0.210336	0.534241	3.53233	1.08034	2.06489	0.0569375	1.31792	1.24504	1.19281	1.69611	2.0172	0.75369	1.30492	3.38616	4.35865	1.47517	1.73638	0.900855	5.43212	1.95684	1.72036	0.119288	1.21666	0.703141	0.629089	1.25831	2.72196	0.811605	5.01168	0.412816	2.12679	2.04848	0.673716	0.112406	0.683599	0.853381	2.50825	3.54143	1.03751	0.348286
FMR1-AS1	0.00819049	0	0.033684	0.0135346	0.0280376	0	0.0171954	0	0.0522868	0	0.0199893	0.0193414	0.0583539	0.0296679	0.0292167	0.00499357	0.0475759	0.00443532	0.0497336	0.0375425	0	0.0224806	0.0134249	0.137915	0.0167682	0.076061	0.0379793	0.122255	0.0136219	0.217246	0.0571302	0.0291347	0.00513344	0.0045928	0	0.0110476	0.0131318	0.00458759	0.0224669	0.011419	0.0241248	0.030099	0.01442	0.00405191	0.0247202	0	0.197946	0.00993783	0.0152564
XACT	0	0	0.161778	0	0	0	0.0412933	0	0	0	0	0	0	0	0	0	0	0	0	0	0	0.0269926	0.0859696	0.0529903	0	0	0.0364815	0	0	0.811528	0	0	0	0	0	0	0	0.0440668	0.0269761	0	0	0	0	0.583817	0	0	0.225166	0	0
LINC01019	0	0	0.0301608	0	0	0	0	0	0	0	0	0	0.014514	0.00368956	0.00363345	0	0	0.013238	0	0	0.00821158	0.0125808	0.00333908	0.012349	0	0	0	0.0319282	0.00338808	0.186118	0	0.00362324	0	0.00685403	0	0.0041217	0.0146978	0	0.00838208	0	0.0330022	0	0	0	0	0.0131302	0	0	0
ZBTB20-AS4	0.202748	0	0.476466	0	0.0743619	0.334047	0.0912123	0.316543	0.203392	0.0574567	0.541942	0.045598	0.464302	0.297258	0.0172198	0.070635	0.0373872	0	0.102593	0	0	0.278243	0.0474743	0.0975415	0.0592973	0.125521	0.0805836	0.0216166	0.016057	0.142268	0.235701	0.0343429	0.0363067	0.0487245	0.150079	0.0586015	0.0928755	0	0.357523	0	0.0426562	0	0.0169978	0	0.203975	0.0829696	0.18421	0	0.14387
MIR3142HG	0.0849661	0.0323686	6.33165	0.315911	0.232684	0.0226138	0	0.0278575	0.21154	0.0421374	0.435464	0.113698	0.100891	0.143625	0.197007	0.025901	0.52096	0.271464	0.40844	0.0324547	0.102746	0.623832	0.334239	0.721069	0.179747	0.263013	0.504304	4.94616	0.164861	0.592628	1.13098	0.16623	0.154434	0.228694	0.0935546	0.0286513	4.48182	0.0380725	0.699198	0.14215	0.0166843	0.262281	0.0797809	0.126101	0.940285	0.0669328	4.44733	0.0773194	0.0316533
EMX2OS	0.00443126	0.0126609	0.100231	0.0183064	0.0474032	0.115972	0.0162805	0.00242143	0.00707211	0.230748	0.266762	0.0156963	0.0407791	0.0361149	0.0144897	0.0216132	0.130129	0.0647897	0.0123324	0.00677047	0.0119079	0.0121626	0.0363159	0.141769	0.02268	0.167347	0.0493145	2.69037	0.130199	0.228541	0.0373482	0.00394064	0.0124979	0.00993928	0.0157856	0.00597703	0.0337468	0.004964	0.0319073	0.0123559	0.0870141	0.0993341	0.0429086	0.00876873	0.0590696	0.0412545	0.0535469	0.00268831	0.074287
LINC02154	0	0.0119589	0	0.0207496	0	0	0.105448	0	0	0.0124545	0.0204301	0.0988397	0.320568	0.0454832	4.79269	0.199044	0.0243125	0.183592	0	0.0863333	0.101229	0.2671	0.384185	0.473612	0.0856897	0.00777382	0.011645	0.00937134	0.0487278	0.111018	0.0948837	1.47397	0.110179	0.0915345	1.69977	0.0931527	0.0503299	0.0773645	0.0430544	7.14255	14.4612	0.138432	0.0147379	3.10594	0.145276	0.143878	0.0638877	0.921745	0.452193
TNKS2-AS1	0.154145	0.0734036	0.190179	0.297175	0.219861	0.341881	0.161809	0.252694	0.196807	0.127409	0.313498	0.101113	0.15253	0.108568	0.106917	0.0783157	0.0497432	0.139121	0.467993	0.372901	0.586821	0.405456	0.336874	0.397985	0.227917	0.222673	0.333559	0.690253	0.526968	1.33762	0.433062	0.533082	0.112713	0.0576243	0.149758	0.0866316	0.473684	0.129508	0.246649	0.214906	0.252238	0.151056	0.331691	0.139804	1.08555	0.22078	0.473837	0.0779291	0.414737
ADORA2A-AS1	0	0.0508871	0.255693	0.0280931	0.112236	0.0646389	0.0305929	0.0902444	0.0434117	0.1084	0.122497	0.0152938	0.0778644	0.175944	0.0346536	0.0592281	0.068969	0.0973225	0.10323	0.0148429	0.062001	0.0466619	0.0212308	0.222467	0.0696099	0.018043	0.103607	0.079753	0.0673196	0.386509	0.0310573	0.0691125	0.0213105	0.0463034	0	0.0589655	0.116816	0.0625748	0.0999289	0.0203159	0.0333831	0.06783	0.165332	0.0696858	0.317637	0.180884	0.216246	0.0383082	0.0301591
ZIC4-AS1	0	0	0	0	0	0	0	0	0	0	0	0	0	0	0	0	0	0	0	0	0	0	0	0	0	0	0	0	0	0	0	0	0	0	0	0	0	0	0	0	0	0	0	0	0	0	0	0	0
RFPL1S	0.00935291	0.00296923	0.156422	0.0128796	0.042689	0.085742	0.00981793	0.00681444	0.00199025	0.0479302	0.0177537	0.21841	0.136973	0.0526999	0.0203887	0.32503	0.142863	0.0303888	0.00788778	0.0261987	0.0607397	0.0449245	0.0221436	0.0797939	0.0212755	0.314611	0.0375868	0.00698031	0.00345669	0.474718	0.0199339	0.188527	0.00976999	0.0174821	0.00807711	0.93355	0.0399879	0.00174623	0.0833803	0.0173862	0.0183658	0.00458276	0.0420811	0.788127	0.0721397	0.198708	0.0118968	0.0245879	0.0696867
DLGAP4-AS1	0.128359	0.252138	1.14155	0.0596562	0.384473	0.298925	0.12632	0.149049	0.399469	0.186994	0.150107	0.101038	0.261968	0.300279	0.0763128	0.102713	0.170866	0.0738535	0.336933	0.104188	0.113181	0.308271	0.254222	0.405255	0.158767	0.104301	0.2604	0.760394	0.351349	1.36342	0.144558	0.142684	0.115647	0.323897	0.197452	0.0757467	0.212228	0.0674021	0.346594	0.184548	0.051198	0.0648591	0.131825	0.0793755	0.234059	0.0919237	0.270419	0.0973394	0.179321
LINC02102	0.0348705	0.00553509	0.0717036	0.00480189	0.0348157	0.015468	0	0.0254063	0.0222607	0.0461157	0.00472795	0.00457471	0.0276042	0.0140344	0.0207314	0.0425196	0.0337585	0	0.0029408	0.0177594	0.0468529	0.0199395	0.0158765	0.172234	0.0237965	0.0575688	0.0161694	0.104099	0.00644379	0.0570932	0.0540507	0.0103366	0.00364255	0	0.0564635	0.0156782	0	0.0292971	0.0159419	0.052667	0.0228244	0.0341718	0.0238747	0.00862536	0.0263112	0.091565	0.0295699	0.0246806	0.0577362
LINC01619	0.220093	0.102252	0.291413	0.0310475	0.335364	0.100011	0.135241	0.0762677	0.0205615	0.04792	0.152847	0.363395	0.0446199	0.0648155	0.111702	0.121095	0.207878	0.119185	0.244469	0.434701	0.425553	0.283629	0.105585	0.209706	0.589798	0.764383	0.119481	0.0600955	0.0654712	1.02834	0.0811279	0.267332	0.168225	0.111376	0.073015	0.130333	0.253897	0.357803	1.18168	0.168393	0.279339	0.149926	0.0409543	0.0531132	0.828995	0.453633	0.419934	0.11724	0.20665
LINC01778	0.0442324	0.0140423	0.242545	0.0121822	0.0252359	0.196208	0.0154772	0.0322273	0.160011	0.190114	0.0599729	0.0116058	0.0262614	0.0623079	0.00876576	0.134838	0.171288	0	0	0	0.0396212	0.0101171	0.0080556	0.238337	0	0.0365123	0.0273474	0.330117	0.0081738	0.30417	0.0171405	0	0.0369639	0.157087	0.0190994	0.0198874	0.0354587	0.0165167	0.0505548	0	0	0.0650192	0.0259581	0.0583524	0.148334	0.0527946	0.0281316	0	0.11901
HDAC2-AS2	0.00484949	0.0161652	0.368961	0.0200342	0.0332014	0.0150581	0.0534513	0.0185498	0.0325063	0.0144301	0.0256434	0.127879	0.125246	0.0673364	0.0172989	0.0813073	0.0970269	0.0420176	0.163184	0.111142	0.228057	0.0565696	0.0688887	0.114321	0.160506	0.0420324	0.038228	0.0579087	0.0349497	0.452582	0.0591956	0.0416881	0.0805453	0.0190354	0.0188459	0.0457881	0.122459	0.0258044	0.111407	0.0169027	0.0119033	0.0552458	0.0341515	0.10556	0.186616	0.0833504	0.111033	0.0147102	0.0692541
LINC01793	0	0	0.0473892	0	0.0082178	0	0	0	0	0.0142866	0	0	0.0228046	0.0057971	0	0	0	0.00519996	0.00485896	0.00733579	0	0	1.0283	0.0388058	0.00655299	0.00594491	0	0.00716659	0.361992	0.103766	0.027908	0	0	0	0	0.939034	0.0692803	0	0.111946	0	0	0	0	0	0.0869457	0.0137536	0.0183214	0	0.459089
LINC00500	0	0	0.0895031	0	0	0	0	0	0	0	0	0	0	0.0218978	0	0	0	0.0392843	0.0183541	0	0	0	0.0396353	0.146584	0.024753	0	0	0.0270708	0	1.49658	0	0	0	0	0	0	0	0	0.0497482	0.025285	0	0	0	0	0.0182459	0	0	0.0220052	0
FAM230A	0	0	0.016561	0	0	0	0	0	0	0	0	0	0	0	0	0	0	0	0	0	0	0	0	0	0.00687018	0	0	0	0	0	0	0	0	0	0	0	0	0	0	0	0	0	0	0	0	0	0	0	0
SMILR	0	4.44457	0.203553	2.22002	0	0	0	0	0	0	0.0862829	0.222631	0.0419803	0.0426868	0.399357	0.2371	2.16768	1.16784	0.0894471	0.35111	0.285015	0.824811	0.482899	0.238121	0.651413	0.393977	1.08198	0.29024	0.137196	1.28504	5.24025	0.209597	1.90561	0.495616	0.435072	0.0953731	0.226731	1.56437	8.00064	0.221804	0.902492	0.545668	3.6101	0.262348	0.302327	0.683599	0.247334	1.50137	1.47073
ARLNC1	0.0154064	0.0073365	0.202751	0.0445528	0.0593313	0.00683403	0.0161724	0.00841871	0.0295056	0.0114608	0.0188	0.0181907	0.018294	0.0651066	0.0274785	0.0563577	0.198868	0.0166858	0.0389789	0.0235393	0.0517511	0.0105716	0.0378785	0.0933908	0.036798	0.0572286	0.0642954	0.0804872	0.0811389	1.26376	0.0805968	0.00456688	0.0337962	0.086391	0.189594	0.0363662	0.0926285	0.0215733	0.253563	0.0429586	0.0567237	0.0169849	0	0.0533517	0.0774983	0.0606826	0.0146976	0.032713	0.0478292
KCNJ2-AS1	0.352265	0.129624	0.171212	0.125683	0.58238	0.36934	0.235314	0.279989	0.0102218	0.786147	0.677355	0.554571	0.774788	0.314164	0.138034	0.361202	0.878416	0.260126	0.153943	0.28746	0.376499	0.362576	0.231831	0.204909	0.863235	0.907045	0.48261	0.818588	0.217479	0.684249	1.9871	1.10117	0.371319	0.318745	0.0933383	0.728919	0.430006	0.86098	0.0603925	0.0613901	0.373373	0.60019	0.20673	0.415868	0.571869	1.08363	0.972532	0.160281	1.79948
SLX1A-SULT1A3	0.0381601	0.0242291	0.146474	0.0210196	0.0399145	0.0338545	0.0623116	0.0324369	0.0324811	0.0168221	0.0551891	0.0333753	0.0302084	0.0409556	0.0428535	0.0878916	0.0437846	0.0321448	0.0665102	0.0453479	0.142425	0.0116377	0.0440149	0.105665	0.101272	0.0262499	0.0589828	0.0822751	0.0611147	0.099967	0.0739372	0.0578154	0.0504916	0.0380413	0.0906258	0.0571908	0.0713788	0.132993	0.127936	0.118227	0.0166517	0.102838	0.0124414	0.106976	0.0191956	0.0576928	0.148315	0.0926022	0.0289589
LINC01435	0.00318001	0.00302863	0.0993929	0	0.00272144	0	0.0100144	0.00347539	0	0.0047312	0	0.00500629	0.00944011	0.00383959	0.0132342	0.0135715	0.00205241	0.00172204	0.0128729	0	0.0106819	0.00872824	0.00521229	0.0299859	0.00651036	0	0.0147457	0	0.0546506	0.59043	0	0	0	0.00356637	0.1277	0.00214465	0.0254924	0.00178116	0.0632412	0.00221675	0	0.00233722	0.00186622	0.00157318	0.00159963	0	0.00202247	0.0192921	0.00987235
LINC02045	0	0	0.23683	0	0.0246413	0	0	0	0	0	0	0	0	0.0173828	0	0.0175547	0	0	0	0.0439931	0	0	0	0.23272	0	0	0.0267029	0	0.0798119	1.01829	0	0	0	0	0	0	0.0923284	0	0.098727	0	0	0	0.0168976	0	0	0	0.0183124	0	0.0536335
TTTY7B	0	0	0	0	0	0	0	0	0	0	0	0	0	0	0	0	0	0	0	0	0	0	0	0	0	0	0	0	0	0	0	0	0	0	0	0	0	0	0	0	0	0	0	0	0	0	0	0	0
LINC00645	0	0.0050958	0.030806	0.00442079	0	0	0	0	0	0.00265348	0.0130581	0.0294815	0.158834	0.0969039	0	0	0.013813	0.00869221	0.0785147	0.0122624	0.0143781	0.036714	0.0116932	0	0.13875	0.0331249	0.0297723	0.0359389	0.0326281	0.15243	0.00933017	0.0507531	0	0.00300028	0.00693097	0.0505185	0.0343136	0.023975	0.0770525	0.0111893	0.0367726	0.0629195	0	0.0291163	0.110349	0.0191586	0.187159	0.00649195	0.0631203
SNHG9	6.77711	6.82622	1.31331	2.72646	4.46374	6.26426	5.28899	5.66159	1.40438	2.39316	6.69676	10.0547	2.80183	2.63477	1.05475	5.47309	3.04577	1.03758	1.49021	21.1159	6.76983	5.03987	6.64942	5.95074	6.90098	2.74588	12.0766	3.23071	4.56356	4.5314	18.5415	5.95314	6.71609	2.76563	13.6741	3.78091	12.2879	5.92246	3.77152	6.03517	2.4386	3.28589	4.56024	7.28465	6.67534	7.29278	4.3779	3.09974	3.04027
ATP1A1-AS1	0.859022	0.681775	1.58321	0.354879	0.898515	1.12903	0.784841	0.904042	0.827656	0.808642	1.18413	0.851485	0.604462	0.686662	0.652575	0.863181	1.60166	0.628852	0.833124	0.644093	0.972525	1.41357	0.943017	2.27147	0.787052	1.47728	0.531104	1.25847	1.52567	1.48461	1.13272	0.8205	0.483561	0.95893	0.128793	0.627618	1.16685	1.38999	1.18362	0.731886	1.15968	1.42056	0.280069	0.302985	0.908233	1.74872	1.64406	0.675554	0.345701
SOS1-IT1	0.966622	0.207879	1.1413	0.360686	1.93466	1.34166	1.08015	0.528203	1.18439	1.90205	1.43321	1.09223	1.71244	1.67537	0.417107	0.408728	1.55966	0.464347	1.3648	0.535969	1.3302	0.673975	1.14143	1.60663	0.585171	0.598436	0.506057	2.88566	0.75195	1.37843	1.13279	0.831871	0.410405	1.08406	1.38343	0.672936	1.48729	0.812125	2.09553	0.63035	0.750056	1.60422	0.365981	0.578463	1.31754	1.41798	1.9732	0.737753	0.658257
LINC01595	0	0	0.543574	0	0.0471308	0.0244293	0.289053	0.0902817	0	0	0	0	0	0.0332476	0	0	0	0	0	0	0	0	0	0.0556399	0.0375828	0	0	0	0.0305309	1.29844	0	0	0	0.0308817	0	0	0.0441486	0	0.226599	0	0	0	0	0	0	0	0	0	0
FAM215B	0.116427	0.0767661	0.655604	0.0147994	0.199275	0.293979	0.112814	0.322996	0.0228692	0.186543	0.0655718	0.0352481	0.132931	0.118948	0.042596	0.0327613	0.0635823	0.0387984	0.0996989	0.0547345	0.421168	0.497774	0.141901	0.108578	0.0488938	0.194061	0.315616	0.10026	0.104264	0.0703845	0.0989093	0.0159286	0.0785842	0.110484	0.516261	0.0543601	0.466664	0.0551793	0.0429913	0.0686737	0.0527585	0.0460764	0.0893492	0.0886112	0.0765859	0.153929	0.301883	0.0108665	0.133457
LINC00691	0	0.0162101	0.153994	0	0.00485532	0.00503331	0.0119111	0	0.00362184	0.00281364	0.00461544	0.00893171	0.0101052	0.0171255	0	0.00345898	0.0256318	0.00307229	0.0114833	0.021671	0.015246	0.00778602	0.0216982	0.0305702	0.00774341	0.0140497	0.0263077	0.0169369	0.0125809	0.57964	0.0395734	0.00672707	0	0.00318138	0.0183733	0.00765255	0.0090962	0.0127111	0.0583595	0	0.00835547	0.0291888	0.013318	0.00561341	0.0028539	0.00406301	0.025258	0.0034419	0.00352265
LINC00656	0.0103116	0.00982069	0.0508884	0.00851981	0	0	0	0	0	0	0	0.0487004	0.122443	0.0684767	0.0735658	0.0440072	0.039931	0.0781749	0	0.244201	0.0207823	0.0141512	0.0281691	0.0138904	0.0422212	0.0255355	0.0191258	0.00769577	0.00571648	0.121558	0.0119875	0.0733591	0.0581655	0.0231287	0.0133575	0.00695429	0	0	0	0.208455	0.0708687	0.0303149	0	0.0306073	0.020748	0.0664611	0.0786971	0.0750684	0.0320122
LINC01744	0	0	0.118125	0	0	0	0	0	0	0	0	0	0	0	0	0	0	0	0.00484469	0	0.00643214	0.00656969	0.00523101	0.0838322	0.00653374	0	0	0	0	0.489089	0.00556521	0	0	0.00536877	0	0	0.0307008	0	0.0196971	0	0.00470012	0	0	0	0	0	0	0.0174253	0.0118894
DDX11-AS1	0.0302994	0.0865713	0.236756	0.0688451	0.0713079	0.0336009	0.0874662	0.0413922	0.227276	0.0525926	0.104759	0.709543	0.620629	0.251515	0.139607	0.457205	0.263999	0.27483	0.781922	0.73492	0.269711	0.239095	0.699423	0.479582	0.553112	0.262617	0.533893	1.61684	0.356943	0.572985	0.356643	0.462552	0.408293	0.276093	0.186435	0.250322	0.916926	0.470947	0.529844	0.269298	0.60241	0.250529	0.0311176	0.269809	0.373415	0.542469	0.33723	0.0919086	0.484433
LACTB2-AS1	0.0825076	0.0375817	0.770104	0.0207477	0.159639	0.0541029	0.128032	0.0548869	0.400761	0.0604877	0.125488	0.0875357	0.136309	0.0974551	0.0618492	0.0590515	0.280147	0.075761	0.0762385	0.0657717	0.139779	0.223999	0.0685982	0.287524	0.141987	0.0910564	0.129747	0.139219	0.0994354	1.1277	0.0729808	0.0701824	0.0404704	0.0563238	0.0906152	0.0387092	0.169668	0.0703249	0.277983	0.0800212	0.049309	0.0632774	0.0505255	0.108254	0.129924	0.125882	0.157423	0.0152341	0.18487
LINC01914	0.0435428	0.020735	0.143258	0	0	0.0386298	0	0.0237936	0.055594	0.161957	0.0177114	0.462708	0.103408	0.0525742	0.14238	0.610584	1.40514	0.035369	1.5974	0.731814	0.0438789	0.418295	0.202215	0.42525	0.148573	0.175223	0.080763	0.211231	0.0965564	0.149714	0.12655	0.0387218	0.191035	0.0854578	0.11281	0.161513	0.0872647	0	0.16423	0.0303533	0.128254	0.496043	0.0255534	0.258492	0.240935	0.10914	0.055386	0.026416	0.202768
LINC02582	0.0515623	0.0491078	0.233259	0.0284019	0	0.0152481	0.018042	0.00939195	0.00548609	0.0127857	0.00699113	2.56376	0.0204089	0.13489	0.0817469	0.0104788	0	0	0	0.0262605	12.101	8.93371	1.18321	0.0463054	7.74123	0.0106407	0.0159396	0	6.65553	0.430556	0.0149857	1.48769	0.032317	0.0192756	4.41392	2.48638	0.0137782	1.29482	32.9079	0.029953	0.118125	1.02322	0.0403463	0.0127542	0.155623	1.67398	0.420848	0.114698	0.0106717
C16orf82	0.00795068	0	0.156949	0	0	0.00705359	0	0	0	0.00788598	0.006468	0.00625837	0	0	0	0	0.00513143	0	0	0.00607388	0.0160241	0.00545559	0.00434393	0.0107101	0	0.00492226	0	0	0	0.382717	0	0	0.00498313	0	0	0	0.0127473	0	0.0381659	0	0	0	0	0	0	0.00569383	0	0	0.00987315
VSTM2A-OT1	0.0322513	0	0.0265271	0	0.0331206	0.0114449	0.0270838	0.0704938	0	0.00639777	0.0262369	0	0.00382961	0	0	0	0	0	0	0.00492764	0	0	0	0.00434447	0	0.00399335	0	0	0.00357587	0.133068	0	0.00382406	0	0	0	0	0.0155125	0	0.00884667	0	0	0	0	0	0	0.00461931	0	0.00391316	0
LINC02504	0	0	0.165714	0	0.00338077	0	0	0	0	0.00195915	0	0.00310959	0.00469087	0.0190792	0	0.0024085	0	0	0.00399792	0	0.00530791	0.00271071	0.00215836	0.0904658	0	0	0.00732726	0	0.00438006	0.504506	0	0	0.00247596	0.0022152	0.00511735	0	0.104506	0	0.127326	0.00275381	0	0.00290347	0.0139101	0	0	0.00565816	0	0.00239661	0.00981131
NTM-IT	0	0	0.388007	0	0	0	0	0	0	0	0	0	0.124478	0	0	0	0.0338289	0	0	0.040042	0	0	0	0.141213	0	0	0	0	0	0.875348	0	0.0310744	0	0	0	0	0	0	0.035944	0	0	0	0	0	0	0.0375365	0	0.0317984	0.0650887
ENTPD3-AS1	0.89137	0.484209	1.78132	0.420069	1.05101	0.568201	0.998067	0.750468	0.939963	0.29798	0.709029	0.992693	0.462578	0.386654	0.23553	0.692395	0.528421	0.346825	0.250579	1.04918	0.82506	0.729437	0.674597	1.47646	0.459599	0.956535	0.863395	0.818013	0.322115	1.22593	1.18592	0.915985	0.715927	0.277685	0.453315	0.583343	0.423445	0.806224	1.02331	0.451065	0.638547	0.926892	0.550232	0.342975	0.584558	0.671449	0.508116	0.809146	0.221381
DPH6-DT	0.114929	0.012162	0.0315102	0.010551	0.174855	0.169936	0.187667	0.125604	0.0733689	0.0949949	0.135051	0.0502591	0.0985619	0.0693835	0.0759203	0.0778554	0.0576926	0.0622365	0.084002	0.165843	0.0600529	0.0700996	0.348848	0.344039	0.17429	0.126493	0.0118428	0.343098	0.0141587	0.250897	0.126186	0.0529949	0.040018	0.0501249	0.181962	0.163633	0.225213	0.0214577	0.0700569	0.0178035	0.0940332	0.0469277	0.0749412	0.0694912	0.0899304	0.0731607	0.0649727	0.0464826	0.047573
LINC01968	0.00467608	0	0.238461	0.0154543	0.00400178	0.00829695	0.0196343	0	0.0358216	0	0.0266285	0.0184039	0.258193	0.169379	0.00278005	0.0114036	0.0181079	0.0227898	0.0189292	0.039295	0.0408389	0.035295	0.0255483	0.0566912	0.0702037	0.136063	0.021683	0.00697975	0.0233308	0.610959	0.0244624	0.0249502	0.0293076	0	0.00302868	0.0252291	0.101211	0.125718	0.0513069	0.00325965	0.112481	0.0137472	0.00823259	0.0185064	0.011761	0	0.0327136	0.00567367	0.037744
ATP2C2-AS1	0.15651	0.900569	0.708024	0.177808	0.223235	0.150422	0.164292	0.14254	0.603644	0.0646819	0.212206	0.323392	0.135512	0.259837	0.329549	0.186866	0.303039	0.264854	0.300283	0.383604	0.0131432	0.510122	0.623516	0.913597	0.493979	0.565223	0.199577	0.175211	0.571206	0.55735	1.88392	0.177843	0.343328	0.193809	0.671581	0.0835628	0.0575051	0.525979	1.15378	1.10011	0.66268	0.335506	0.463073	0.219376	0.216504	0.789256	0.866824	0.700254	0.809809
LINC01547	0.603599	0.322486	0.302724	0.419652	0.655146	0.95344	0.525432	0.547038	1.80916	0.649795	0.826379	0.672125	1.83553	1.16874	0.875255	0.848198	0.465581	0.414556	0.290528	0.46674	0.623094	0.934424	0.60326	2.02281	1.10513	0.770162	0.477858	3.34015	1.83225	0.245862	1.20231	0.44949	0.627439	0.887443	0.381412	0.223396	1.51653	1.01425	0.439164	0.738901	0.480605	0.351657	0.371506	0.61906	1.18488	0.527151	1.40914	0.620727	1.64992
LINC02543	0	0	0.209335	0	0	0	0	0.025286	0	0.0114743	0	0	0	0	0	0	0	0	0.0117075	0	0	0	0	0.0623342	0	0	0.0214572	0	0.0128266	0.636417	0	0	0	0.012974	0	0	0.0185476	0	0.0158664	0	0	0.017005	0.0135781	0	0	0	0	0	0.0143657
FUT8-AS1	0.771231	0.0979358	0.422899	0.0849628	0.77002	0.319299	1.70011	0.435481	0.771335	0.0892449	0.533297	0.232712	0.267104	0.155199	0.168123	0.313469	0.215696	0.125291	0.0845543	0.0589178	0.22452	0.0441003	0.126411	0.207781	0.192979	0.151199	0.166889	0.0959315	0.199524	0.580857	0.141959	0.48009	0.0402811	0.230649	0	0.216721	0.103042	0.316782	0.14985	0.0537618	0.0567908	0.27397	0.0377169	0.17805	0.161646	0.515492	0.1635	0.11697	0.646458
LINC01863	0.0395763	0	0.16276	0	0	0	0	0	0.0252649	0	0	0	0.0234971	0	0	0	0	0	0	0	0	0	0	0	0	0.0245017	0	0	0.0438804	0.194394	0.0230044	0	0.0248047	0	0	0	0	0	0.0542799	0.0551766	0	0	0	0	0	0.226739	0	0	0
FRGCA	0.138986	0	0	0	0	0	0.0972643	0	0	0	0	0	0.0275061	0	0	0.0282456	0	0	0.0703283	0	0	0.0317898	0	0.031204	0.0316159	0	0	0	0	0.0455122	0	0.0549324	0	0	0.0300068	0	0	0	0	0	0	0	0	0	0	0	0	0	0
LINC01109	0	0	0	0	0	0	0	0	0	0	0	0	0	0	0	0.00386876	0	0	0	0	0	0.00870841	0	0	0	0	0.00588488	0	0.0105535	0.0498699	0	0	0	0	0	0	0.0152607	0	0.00435155	0	0	0	0	0	0	0	0.0121073	0	0.00393997
SNAI3-AS1	0.159138	0.0517531	0.306482	0.125072	0.368709	0.519964	0.248538	0.186646	0.163537	0.390759	0.401015	0.213868	0.112918	0.112476	0.0876889	0.286337	0.135275	0.218594	0.202296	0.109712	0.21643	0.143821	0.218427	0.146399	0.145683	0.0889105	0.176382	0.663367	0.165686	0.793107	0.130856	0.0690336	0.0437886	0.126237	0.0402236	0.154444	0.140019	0.130442	0.109131	0.243513	0.125758	0.151195	0.0911137	0.278425	0.203056	0.144542	0.135771	0.117737	0.291607
LINC02480	0	0	0.0262757	0	0	0	0	0	0	0	0	0	0	0	0	0	0	0	0	0	0	0	0	0	0	0	0	0	0	0.0941479	0.0185689	0	0	0	0	0	0.0512181	0	0	0	0	0	0	0.0158038	0	0	0	0	0
LINC00363	0	0	0.15315	0	0	0	0	0	0	0	0	0	0	0.168613	0	0	0	0	0	0	0	0	0	0.0627052	0	0	0	0	0	1.0975	0	0	0	0	0	0	0	0	0	0	0	0	0	0	0	0	0	0	0
LINC01500	0	0	0.0425791	0.0142573	0.0147674	0	0	0	0.0330473	0.0427882	0	0	0.973273	0.312522	0	0	0	0	0	0.0131824	0	0.0118405	0.00942783	0.0581116	0.0353272	0.010683	0	0	0	1.18661	0.0100301	0.0102301	0	0.0193522	0	0	0.0276659	0	0.0473332	0	0.016942	0	0	0.00853655	0.0347203	0.0494303	0.0109745	0	0.0214281
NFIA-AS1	0.116097	0.0221141	0.496554	0.0575543	0.218582	0.329592	0.146243	0.0507522	0.20752	0.161213	0.170004	0.0182771	0.0137857	0.0420531	0	0.0849382	0.134874	0.0377213	0.164489	0.0886916	0.109194	0.127461	0.0507445	2.31458	0.110918	0.0287502	0.129202	0.121304	0.102978	0.912407	0.283429	0.09636	0	0.0130202	0.0300781	0	0.353661	0.0260109	0.461766	0.064744	0.0455945	0.136525	0.109012	0.114868	0.327039	0.166284	0.118139	0.0140865	0.0576676
LINC02311	0	0	0.0195154	0	0	0	0	0	0	0	0	0	0	0.0286478	0	0	0	0	0	0	0	0	0	0.0639228	0	0	0	0	0	0.0699254	0	0.0140664	0	0	0	0	0.057061	0	0.0162708	0	0	0	0	0	0	0	0	0	0
LMLN-AS1	0.0360714	0	0.0593385	0	0.0308698	0.0640028	0	0.0788438	0.0230274	0.017889	0.0586893	0.141968	0.342659	0.195989	0	0.10996	0.0232808	0.0390668	0.109515	0.0826697	0.0242333	0.049503	0	0.0971815	0.0984642	0.0669954	0	0.134605	0	0.24805	0.230638	0.0213851	0	0.020227	0.0233633	0.0243272	0.0289165	0.10102	0.0494728	0.0502901	0	0	0.0211688	0	0.127014	0.619976	0.137647	0	0
LINC02370	0	0	0.0640347	0.0241218	0	0.0345341	0	0	0	0.00482619	0.0158336	0	0	0	0	0	0	0	0	0	0	0.0133552	0.505109	0.0196637	0.00664106	0	0	0.0363145	0	0.181641	0	0	0	0	0	0	0.00780127	0	0	0	0	0	0.0513994	0	0	0	0	0	0.00604233
LINC00362	0	0	0.0609118	0	0	0	0	0	0	0	0	0	0	0	0	0	0	0	0	0	0	0	0	0.149637	0	0	0	0	0	0.436504	0	0	0	0	0	0.0499445	0	0	0	0	0	0	0	0	0	0	0	0	0
LMF1-AS1	0.0270037	0.0771548	0.133266	0.0223115	0.127103	0.0718706	0.0566927	0	0.0517163	0.046872	0.0659039	0.021256	0.168342	0.0570582	0.0240816	0.0658544	0.0435711	0.0146231	0.498742	0.0103147	0.0453537	0.0185294	0.0147538	0.109128	0.00921402	0.0668721	0.0125216	0.231766	0.0523958	0.212223	0.0549372	0.0160093	0.0507743	0.0454269	0.0524705	0.0364236	0.0324712	0.0529379	0.10185	0.0282361	0	0.0992351	0.00792368	0.0601155	0.0203754	0.067685	0.0772841	0.0163823	0.192816
LRP1-AS	0	0.0847328	0.457358	0.0735088	0.0951731	0.0986619	0	0	0.0283979	0.0992746	0.0180942	0.0175078	0.0924379	0.0939935	0.0661171	0.0271209	0.0717758	0.120445	0.0900373	0.0679666	0.0448274	0.091572	0.0243043	0.0749039	0.0758925	0.0963901	0	0.0165997	0.135635	0.24035	0.0387855	0.197794	0.0697015	0.336748	0.100842	0.0750019	0.0356604	0.074748	0.213538	0	0.0327565	0.228862	0.0522116	0.0550165	0.0223766	0.143356	0.0990205	0.0944546	0.0828603
TTTY1B	0	0	0	0	0	0	0	0	0	0	0	0	0	0	0	0	0	0	0	0	0	0	0	0	0	0	0	0	0	0	0	0	0	0	0	0	0	0	0	0	0	0	0	0	0	0	0	0	0
LINC01875	0	0	0.0243647	0	0	0	0	0	0	0	0	0	0	0	0	0	0	0	0	0	0	0	0	0	0	0	0	0	0	0.0582005	0	0	0	0	0	0	0.0474932	0.0165918	0	0	0	0	0	0	0	0	0	0	0
LINC02392	0	0	0.515959	0.0143971	0.0149122	0	0	0	0	0	0	0	0	0.0105195	0.0310786	0.0212472	0.0112462	0.0660515	0.0617201	0	0.0702376	0	0	0.234725	0.0237823	0.0107877	0.0484794	0	0.135239	1.30095	0	0.0103304	0	0.0390839	0	0	0.0977801	0	0.155341	0	0.111203	0	0.0511296	0.0431012	0.0175304	0	0	0.0317134	0.0108191
LINC01192	0	0	0.109677	0	0	0	0	0	0	0	0.00516558	0.00999632	0.0263894	0.0191668	0	0	0	0.00343849	0.00963902	0.0194033	0	0.0130711	0.0555075	0.034214	0.0129996	0.0039311	0.0117774	0.0142168	0.0105604	0.53645	0.169779	0	0	0	0.00411266	0.012847	0.0967139	0	0.034835	0	0	0	0	0	0	0.00909459	0.0403837	0	0.0433678
THOC7-AS1	0	0.138336	0.358411	0.120012	0.223749	0.33504	0.27445	0.0952452	0.315267	0.100848	0.25996	0.160067	0.103485	0.192915	0.0863551	0.0177112	0.187492	0.12585	0.0587985	0.110963	0.195162	0.139535	0.0952308	0.293494	0.178421	0.0899245	0.323292	0.26017	0.112733	0.228305	0.185744	0.172225	0.0364146	0.0977387	0.0564468	0.0587756	0.139727	0.178984	0.0597643	0	0.042783	0.106755	0.0511448	0.0718567	0.102291	0.249649	0.240184	0.14099	0.144298
LINC02036	0.100777	0.172763	0.149203	0.865964	0.0172489	0.0357624	0.042315	0.0220275	0	0	0.0983803	0	0.538495	0.231191	0.0239658	0.0368649	0.104068	0.0545727	1.09127	0.0307952	0.0947845	0.110642	0.110121	0.0135754	0.110036	0.0748691	0.485994	0.285807	0.0223473	0.495004	0.316322	0.179238	0.341077	0.0339063	0.0783272	0.0407794	0.791716	0.316099	0.248792	0.0281002	0.118734	0.429596	1.05272	0.0398842	1.53094	0.245381	0.269193	0.0122276	0.150174
LINC00951	0	0	0.0290266	0.0291581	0	0	0	0	0	0	0	0	0	0.0213049	0	0	0	0.0191103	0	0	0	0	0	0	0.0240828	0	0.065456	0	0	0	0.0410258	0	0	0	0	0	0	0.0395328	0	0	0	0.0518745	0.144972	0	0	0.0505456	0	0	0
SLCO4A1-AS1	0.509797	0.825399	2.22237	1.23205	0.523539	0.50881	0.508386	0.403933	1.97708	0.72687	0.383623	0.060193	0.0756686	0.207743	0.401591	0.155406	0.509992	0.075918	0.0515924	0.00973642	0.128433	0.760842	0.473505	0.20602	0.391385	0.110465	0.295491	0.171213	0.402733	0.40065	0.585246	0.460909	0.287566	0.0500268	0.957559	0.146122	0.0715184	0.242712	0.14858	0.417565	0.0125132	0.224812	0.755425	0.145016	0.12181	0.22818	0.218854	0.270618	0.0712199
STAU2-AS1	0.0343145	0.0245108	0.71266	0.014176	0.132148	0.0837176	0.108062	0.0375018	0.164294	0.102106	0.104683	2.18787	0.23429	0.191622	0.00510022	0.156906	0.365424	0.106847	0.0607722	0.222823	0.0691589	0.441487	0.164046	0.0693362	0.386382	0.270863	0.230719	0.121646	0.0713369	0.809035	2.77746	0.142405	0.225822	0.0432941	0.122239	0.0404991	0.0481392	0.168175	0.99421	0.0299004	0.134763	0.145017	0.04531	0.195221	0.237341	0.337895	0.180047	0.0364307	0.340894
LINC02533	0.0258152	0.352404	0.5733	0.419481	0	0.0152683	0	0.0188087	0.104373	0	0	0.230298	0.107288	0.166238	0	0.230838	0.00555378	0.139795	0.00870849	0.269526	0.121401	0.00590462	0.267983	0.0289791	0.0469785	0.0106548	0.446898	0.0192665	0.376865	0.34659	0.0100037	0.494851	0.129439	0	0.0445876	0.174102	0.296623	0.385584	0.135724	0.00599851	0.00844864	0.202384	0.414096	0.017028	0.00865715	0.0308123	0	1.19026	0.0427431
FAM83A-AS1	0.0725713	3.80142	1.03862	1.73888	0.0124213	0	0.0609436	0	0.129719	0	0.0708455	0.548395	0.0517041	0.289158	3.76229	2.2919	1.88289	1.54052	0.396595	2.45047	0.136512	6.50348	9.87287	2.58083	2.27813	0.74582	4.17276	0.584947	8.76249	5.77468	14.0301	4.66383	4.20277	2.73465	23.8122	3.55329	0.0814471	2.79659	4.73778	4.6744	2.64345	3.01893	14.7188	0.962165	0.584085	5.03084	6.90478	18.729	3.15417
LINC02023	0	0	0.156845	0	0	0.00890389	0	0	0.00640701	0	0.00816469	0.0158001	0.0297935	0.0545308	0	0	0	0	0.0203139	0	0.013485	0.00688671	0.00548343	0.108157	0.00684902	0.0186404	0.0372306	0	0.0166917	0.769035	0	0	0	0.00562783	0	0	0.168957	0	0.309713	0	0	0	0.00588988	0.00496505	0	0	0	0	0.0436208
LINC01765	0	0	0.655019	0	0.170381	0.105976	0	0.0435167	0.0508385	0.157977	0.0323927	0.156714	0	0.0240385	0.0236729	0	0.0513979	0.0431247	0	0.0304189	0	0.136612	0.0435101	0.134095	0	0	0.0738546	0.0594345	0	0.430281	0.0694347	0	0	0	0	0	0.0319201	0.0223026	0.0546115	0.0832705	0	0.0292653	0.0701028	0	0.140207	0	0	0	0
LINC00957	0.918587	0.916191	0.547328	0.896424	1.36179	1.07162	0.561851	0.956481	0.586411	1.49222	1.11799	0.489635	0.66562	0.275095	0.129005	0.608551	0.770256	0.152755	0.208617	0.530456	0.456765	1.48397	0.324048	1.49073	0.360325	0.600043	1.2007	0.388666	1.01047	1.50637	1.40423	0.424522	0.897594	0.892292	0.932266	0.151219	0.376888	0.781896	1.17058	0.902524	0.33732	1.30775	2.02049	0.443698	0.913232	0.362589	0.188605	0.184297	1.15417
LINC02560	0.0425941	31.5608	0.315308	33.3981	0.109356	0.0755763	0.0894238	0	0.163148	0	0.242557	1.54229	7.66251	7.8686	0.379849	6.33637	1.84187	0.0461312	0.387955	2.99364	2.91876	5.78699	2.35045	1.69263	11.0165	3.32262	11.8505	4.03721	0.826462	4.14251	5.69446	3.18177	7.44822	2.03019	6.15212	2.49918	0.853635	0.644152	0.584189	0.356304	1.35914	6.01067	27.4214	11.0626	1.52125	8.99855	3.98218	2.89414	9.86462
LINC01485	0.0212623	0	0.533401	0.0175678	0.0363925	0	0.0223195	0.0348559	0	0.0210893	0.0345945	0.10042	0.0189357	0.0320905	0.0063205	0	0.00686144	0	0.0215179	0.064973	0.0142843	0.0291796	0.0348507	0.100247	0.0798047	0.0131635	0.0197187	0.0079343	0.088405	0.30287	0.0679748	0.00630274	0.0732946	0.0059614	0.0137715	0	0.0170449	0.00595464	0.116647	0.0222326	0.0104379	0.101577	0.00623898	0.0210373	0.00534776	0.0228403	0	0.00644959	0
C1orf220	0.169087	0.107359	0.857639	0.20956	0.409995	0.206262	0.162703	0.0923964	0.382297	0.143253	0.212064	0.992682	0.564692	0.467863	0.0712064	0.304971	0.436521	0.106825	0.12834	0.129173	0.203524	0.33357	0.223258	0.479271	0.394247	1.31289	0.143744	0.462711	0.132795	0.394505	0.724849	0.225549	0.207537	0.0790128	0.0547584	0.332603	0.101661	0.418293	0.647407	0.068757	0.193682	0.554058	0.181922	0.205637	0.180743	0.812318	0.29125	0.106854	0.376201
LINC00565	0.0587108	0.023964	0.0137973	0.062369	0.035889	0.0372046	0.114456	0.0183326	0.0267715	0.112307	0.0341159	0.0198061	0.0348575	0.045571	0.0249322	0.0511354	0.0378925	0.0272513	0.0466844	0.00640741	0.0225387	0.143879	0.0916493	0.141228	0.0400657	0.129814	0.00777834	0.0375577	0.046497	0.0329578	0	0.00994486	0.0157703	0.122282	0.00543238	0.011313	0.0268945	0.00469781	0.0230067	0.0292334	0.0782305	0.0123288	0.00984426	0.203313	0.0421902	0.108117	0.0106685	0.0508829	0.0676995
BPESC1	0.00555103	0	0.127842	0	0	0	0	0	0.00354368	0	0	0.0349559	0.0230701	0.0301607	0	0	0.00358268	0	0.00561775	0	0.0261048	0.007618	0.00303286	0.00747763	0.00378816	0	0	0	0.0184641	0.163596	0	0.00329095	0	0.00622545	0	0	0.0622994	0	0.255048	0	0.00272506	0.00407986	0.00325766	0	0.00279231	0.011926	0.00353042	0.00336763	0.0585927
LINC01527	0.0195801	2.62937	0.0563671	0.509602	0.00837828	0	0.0102768	0	0	0	0.0318574	0.238893	0.0174375	0.141848	0.651888	0.286501	0.157964	0.0689196	0	0.172018	0.0986562	1.00766	2.10211	0.448388	1.1224	0.0787932	1.0532	0.0511458	0.0271368	0.634756	0.73978	1.63094	1.95737	1.57007	27.3739	0.316923	0.0313926	0.98155	0.127559	0.341227	0.696875	8.99427	1.80979	1.04129	0.182212	0.182288	1.71226	1.49671	0.285696
LINC01606	0	0	0.0953101	0	0	0	0	0.0101312	0.00295895	0	0.0226242	0	0.123836	0.123122	0	0	0	0	0.0234539	0	0	0	0.00759724	0.0218532	0	0.0143478	0.0988667	0.435867	0.0102783	0.264096	0	0.0109917	0.00290506	0	0.00300211	0	0.0334411	0	0.0127142	0	0.0022754	0	0	0	0	0.00331938	0.00884363	0	0.00575583
ZKSCAN2-DT	0.244776	0.358652	0.934386	0.186686	0.612322	0.445452	0.40189	0.445854	0.629051	0.227221	0.536117	0.731179	1.0322	0.500155	0.100749	0.401786	0.522551	0.122355	0.358874	0.489065	0.80957	0.542641	0.342913	1.38656	0.475425	0.543993	0.576244	1.48956	0.18441	0.838536	0.565472	0.312559	0.247824	0.253399	0.638226	0.215875	0.311946	0.611686	0.649912	0.275635	0.135569	0.281388	0.246781	0.419168	0.511459	0.620275	0.942041	0.33888	0.214333
ERVH48-1	0.185739	0.871381	0.181064	0.045471	0.423879	0.32346	0.281628	0.142845	0.355718	0.136465	0.414129	0.0433197	0.138866	0.0955196	0.0572581	0.0293588	0.568307	0.0372523	0.107909	0.110362	0	0.0896871	0.0902046	17.6347	0.122058	0.174616	0.0956965	0.313181	0.152547	0.418994	0.379871	0.0285486	0.0689854	0.0270025	0.111391	0.0417551	0.0551469	0.131006	0.0707625	0.0527497	0.0742957	0.0202241	0.0968908	0.0646609	0.0449855	0.128089	0.0656271	0.0375606	0.111054
LINC02510	0	0	0.081628	0	0	0	0	0	0	0.00615217	0	0	0	0	0	0	0	0	0.00627719	0	0	0	0	0.0501324	0.00846567	0	0	0	0	0.341226	0	0	0	0	0	0	0.0895017	0	0.0255212	0	0	0	0.00728013	0	0	0	0	0	0.0231073
C5orf66-AS2	0.00797662	0.0455815	0.0787306	0.125221	0.0204791	0.00707661	0.0167464	0.00871754	0.00509215	0.0316469	0.0194673	0	0.0426226	0.0385244	0.00948461	0	0.0514818	0.00431951	0.0282538	0.0365622	0	0.054734	0.0305068	0.0214902	0.0435476	0.0345683	0.0443851	0.00595315	0.0221103	0.0470163	0.125187	0.0189159	0.0349958	0.00447288	0.0568306	0.0268979	0.044761	0.0580815	0.0164102	0.0111209	0.0117474	0.0762139	0.102985	0.0276228	0.0280872	0.0114248	0.0152193	0.00483917	0.0742903
LINC02346	0.00830179	0	0.16388	0	0	0	0	0	0	0	0	0	0.0049289	0.0150355	0	0	0	0	0.00420079	0.00634211	0	0	0	0.0223662	0.0113307	0	0.00769907	0	0.00920463	0.318064	0	0	0	0	0	0	0.0266204	0	0.0512374	0	0	0	0.00487197	0	0.00417602	0	0	0	0
LINC01538	0	0	0.0200341	0	0	0.014406	0	0	0	0	0	0.00639092	0	0.0147046	0	0	0	0	0.00410833	0.00620252	0	0	0	0.010937	0.00554065	0.00502651	0	0	0	0.271183	0	0	0	0	0	0	0.00650862	0.00454759	0	0	0	0	0	0	0	0.0116288	0	0	0
MIR124-2HG	0	0	0.00461294	0	0	0	0	0	0	0	0	0	0	0	0	0	0	0	0	0	0	0.00384834	0	0	0	0	0	0	0	0.104681	0	0	0	0	0	0	0	0	0	0	0	0	0	0	0	0.00401639	0	0	0.00348223
IQCA1-AS1	0.039981	0	0	0	0.102647	0.10641	0	0	0	0.0198278	0	0.0629421	0	0	0.0475394	0	0.154824	0.0866021	0.0202308	0.0305433	0.0805793	0.0548683	0.021844	0.134643	0.0818521	0.0247522	0.111235	0.149194	0.132987	0.274935	0.0697187	0.0711088	0	0.0896771	0	0.161783	0	0.0895754	0.164505	0.0278704	0.0392542	0.0587699	0	0.0395579	0.080446	0.0572643	0.0254277	0.0727657	0.297891
LINC02358	0	0	0.0345822	0	0	0	0	0	0	0	0	0.0330953	0	0	0	0	0	0	0	0	0	0	0	0.0283185	0	0	0	0	0	0.413036	0	0	0	0	0	0	0.0674097	0	0.0288325	0	0	0	0	0	0	0	0	0	0
LINC01587	0	0.127973	0.193411	0.360818	0.0718704	0.089406	0.0176312	0.0367125	0	0.0416487	0	0.0396632	0.0498607	0.0811196	0	0.0512013	0.0975633	0.0181909	0.127485	0.0641566	0.0225677	0.184403	0.0458837	0.237569	0.0458484	0.0311955	0.311534	0.137889	0.130359	0.346503	0.0585781	0.109534	0.0315812	0.047092	0.0326363	0.0113276	0.0942519	0.00940772	0.0575908	0	0.0247362	0.246894	0.295709	0.0498552	0.0506934	0.0120285	0.0640936	0	0.219003
TNFRSF14-AS1	0.328128	0.0879878	2.29537	0.0815969	0.926949	0.471986	0.70895	0.647581	1.2487	0.276482	0.536467	0.125382	0.158878	0.0538506	0.168565	0.089344	0.372151	0.105233	1.95697	0.041373	0.0963091	0.41752	1.46554	0.514966	0.152181	0.0611405	0.227491	0.237757	0.430924	0.337993	0.272206	0.0868786	0.0778699	0.146483	0.0722179	0.051564	0.0944911	0.0463932	0.12234	0.148789	0.164209	0.128778	0.16826	0.044128	0.306077	0.0615986	0.145879	0.0734415	0.0652743
LINC02026	0.0251187	0.023923	0.0619814	0.0415081	0.0214965	0.00742817	0.0615243	0.0366024	0.0374158	0.0290667	0.0681148	0.125224	0.149134	0.0960407	0.0099558	0.158248	0.118887	0.194966	0.567727	0.0831536	0.180001	0.264284	0.0960669	0.0620339	0.142847	0.259183	0.10871	0.274952	0.139252	0.329014	0.146006	0.243232	0.330609	0.0798164	0.0108462	0.208933	0.281908	0.0891054	0.292832	0.274323	0.341158	0.172308	0.304649	0.331372	0.35379	0.149905	0.159754	0.035557	0.249539
LINC02198	0.0163467	0	0.605044	0	0.111916	0.0145023	0	0.0357302	0.0730485	0	0.119685	0.0257347	0.14558	0.0197373	0.0194371	0	0.601368	0.0796689	0.25642	0.024976	0.0658918	0.0112168	0.0803809	0.671617	0	2.15562	0.0303199	0.500199	0.163121	0.867168	0.0285054	0.0484562	0.0819634	0.00916641	0.0211754	0.0110245	0	0.210588	0.01121	0.0113952	0.224694	0.132159	0.0191864	0.00808688	0.180903	0.0117066	0	0.00991706	0.0913473
ZSWIM8-AS1	0.0133909	0.114781	0.13217	0.0442563	0.0802192	0.10692	0.154624	0.0585388	0.0512912	0.0398458	0.0544685	0.0843251	0.0238512	0.0565892	0.0159225	0.0816415	0.0777833	0.0507601	0.155846	0.0613794	0.0449809	0.0551314	0.0512138	0.108231	0.0456914	0.0580321	0.0124187	0.119927	0.0445416	0.118394	0.0778367	0.0317554	0.00839282	0.0300357	0.0346928	0.0541863	0.042939	0.0600032	0.128562	0.0373387	0	0.0492098	0.0392928	0.0662459	0.0808317	0.0287694	0.161814	0.00812384	0.0831441
MAGEA10-MAGEA5	0	0.0142138	0	0	0	0	0	0	0	0.00740139	0	0.0587379	0.177215	0.198217	0	0.0545938	0.192644	0	0.188795	0.0684076	0.0200526	0.163851	0.856169	0.0603119	0.183324	0.304906	0.0276814	0.0222766	0.107557	0.102628	0.173499	0.132718	0.0654768	0.058581	0.251325	0.0402606	0.119639	0.183903	0.0204689	0.020807	0.0659381	0.548445	0.0350336	0.11813	0.0225218	0.320637	0.474586	0.0543243	0
TTTY5	0	0	0	0	0	0	0	0	0	0	0	0	0	0	0	0	0	0	0	0	0	0	0	0.00843028	0	0	0	0	0	0.0491835	0	0	0	0	0	0	0.0200675	0	0	0	0	0	0	0	0	0	0	0	0
THRIL	0	0	0	0	0	0	0	0	0	0	0	0	0	0	0	0	0	0	0	0	0	0	0	0	0	0	0	0	0	0	0	0	0	0	0	0	0	0	0	0	0	0	0	0	0	0	0	0	0
CDH23-AS1	0	0	0.0850832	0	0	0	0	0	0	0	0	0	0	0	0	0	0	0	0	0	0	0.0354902	0	0	0	0	0	0	0	0.25405	0	0	0	0	0	0	0	0	0.0709372	0	0	0	0	0	0	0	0	0	0
ZFY-AS1	0.0982448	0	0.0404038	0.162347	0	0.0871596	0.232041	0.0805277	0	0.0974454	0	0	0.0291647	0	0.0146023	0.0149744	0.206076	0.0133004	0.13671	0.0750536	0	0.219094	0	0.0496285	0.117328	0.106441	0.410004	0	0.0136161	0.168898	1.64181	0	0.0769694	0.0275453	0.111357	0	0.0590681	0	0.0168431	0	0.0120573	0	0.245037	0.0607532	0.0370648	0	0	0.759926	0.411751
LINC02063	0	0	0.312523	0	0	0	0	0	0	0	0	0	0	0	0	0	0	0	0.0699141	0	0	0.0474039	0.547297	0.116326	0.0235723	0	0	0	0	0.64473	0	0	0	0	0	0	0.0553807	0	0.165813	0	0	0	0	0	0	0	0.0439369	0	0
RDH10-AS1	0.195456	0.156759	0.351144	0.0764967	0.378559	0.75293	0.242969	0.0899413	0.252835	1.07646	0.246878	0.538485	0.131314	0.14905	0.0642176	0.370039	0.56103	0.114199	0.0806836	0.125741	0.0518328	0.398824	0.0562048	0.176683	1.03548	0.308885	0.510405	0.0690979	0.0798413	0.520451	1.20189	0.673915	0.0741466	0.308614	0.0699607	0.2567	0.107206	0.674148	1.43912	0.0752962	0.0429256	1.82215	0.0905564	0.511458	0.276847	2.3943	0.670613	0.308924	0.367269
LINC02575	0.300121	0.1225	0.828721	0	0.476993	0.0570552	0.0900121	0.163999	0.574776	0.297679	0.261592	0	0.152731	0.194127	0.0127449	0.0784188	0.0415072	0.0580434	0.141016	0.0163768	3.37002	0.0735488	0.796445	0.66418	0.0292585	0	0.0198808	0.0639964	0.118843	0.189535	0.0373821	0.165219	0.120923	0.0240417	0.0277695	0.115661	0.0687401	0.0720434	0.0882048	0.0149437	0.0105237	0.850811	0	0.0318155	3.21348	0.0307042	0.0818036	0.0130053	0.0532414
LINC02252	0	0	0.19812	0	0	0	0	0	0	0	0	0.0316003	0	0.0242359	0.0238673	0.0244757	0.0518201	0	0	0	0	0	0	0	0.0273961	0	0.111692	0.0299614	0	0.552128	0	0	0	0.0225113	0.0260018	0	0.128729	0	0.19271	0	0	0	0.0235595	0	0.0201941	0	0	0	0.0249262
UPP2-IT1	0	0	0.135132	0	0.0468668	0	0	0	0	0	0	0	0.0325142	0	0	0	0	0	0.0277111	0	0	0	0	0	0	0	0	0.24523	0	0.161396	0	0	0	0	0	0	0	0	0	0	0	0	0	0	0.0550954	0	0.0348296	0	0
FGF14-IT1	0	0	0.202783	0	0	0.0145816	0.00862663	0	0	0	0.013371	0.116439	0.0780668	0.034729	0	0.0200415	0	0.0178009	0	0.00627813	0	0.0112781	0.00898001	0.0553514	0.0168246	0.162809	0	0.0367999	0.0227794	0.371368	0.0143306	0.09257	0.0206028	0.00460825	0.00532278	0.0498815	0.0592916	0.00460302	0.107077	0	0.0161373	0.0302002	0.0192913	0.00406554	0.00413389	0.0470824	0.00522663	0	0.0255129
CASC11	0.00417929	0.00796068	0.326564	0	0.028613	0.0222464	0.0219354	0.00913496	0.0533598	0.0145085	0.00679983	0.105271	0.00248131	0.0201845	0.0496939	0.0458644	0.0728284	0.0746846	0.0317214	0.0319275	0.0421155	0.0200742	0.0182672	0.115411	0.0684492	0.025874	0.0503863	0.0187146	0.0532887	0.993564	0.0728783	0.0520319	0.0550073	0.0117176	0.0189483	0.00845575	0.117261	0.035113	0.103176	0.0640935	0.0677047	0.00614333	0.0147159	0.031013	0.0378413	0.0359157	0.010632	0.022819	0.0856324
KMT2E-AS1	1.06254	1.99862	2.42522	3.4458	1.7959	1.62607	1.17114	1.71282	0.797011	1.29102	1.96649	3.84733	2.5707	1.57158	2.33731	1.44137	3.61744	0.891849	2.21783	4.44417	6.58506	6.28842	3.10583	2.57637	2.93667	1.95701	5.56749	3.15217	7.18637	3.00096	10.0826	4.72448	7.22558	1.72787	3.32057	2.72306	5.87728	4.61234	2.45919	7.70313	1.8126	5.73989	2.63454	1.97118	2.79269	2.5301	5.45683	3.51312	3.64501
HCG21	3.78088	0	0.558174	0.1335	1.38276	0.659388	7.36106	0.388485	0	0.0641046	0.99898	0.0508738	0.0191861	0.0195089	0.0384244	0	0	0	0	0.0493741	0.0217098	0.0886962	0.0353115	0.0435309	0	0.0200064	0.0299691	0.0723529	0.0179148	0.412694	0	0.0191582	0.0202538	0.0181207	0.0418608	0	0.0777161	0.0181001	0.177284	0	0.0158639	0	0.739613	0.0319733	0	0.0231424	0.0411046	0.0196046	0
LINC02475	0.0207765	0	0.677863	0	0.0118537	0.10445	0	0.0454127	0.0530536	0.00686916	0.22536	0	0.448184	0.0250859	0	0	0.0670467	0	0.00700875	0.0211628	0.0139579	0.0902907	0.662169	0.0419812	0.0141784	0.184366	0.0128454	3.33897	0.0383934	0.292549	0.00402556	0.0164233	0.021703	0.0271843	0.0269137	0	0.0111036	0.00387906	0.0284955	0	0.0713959	0	0	0	0.024386	0	0.0220229	0	0.00430005
DSG2-AS1	0.34774	0.110395	0.532316	0.023943	0.388526	0.094265	0.567823	0.147793	0.308322	0.00958085	0.267176	0.121655	0.281013	0.297405	0.0287139	0.0588916	0.0374057	0.188308	0.410573	0.199241	0.317978	0.278381	0.670247	0.0650598	0.243898	0.35881	0.134372	0.108136	0.123164	0.948921	0.0449176	0.0801731	0.30876	0.23291	0.0813328	0.104232	0.193586	0.14608	0.609415	0.0202005	0.317709	0.099392	0.0283436	0.215037	0.160346	0.235197	0.331741	0.169942	0.161934
LINC01443	0	0	0.0706845	0.00710047	0.0220634	0	0	0	0.0109722	0	0.00699113	0	0	0.00518809	0	0.026197	0.00554646	0.00465368	0	0	0.00577337	0.0117937	0	0.0115764	0	0	0	0	0	0.244826	0	0	0	0	0	0	0	0.00962689	0.00589324	0.0059906	0	0.00631615	0	0	0.00432287	0.0246174	0	0	0
LINC00350	0	0	0.876438	0	0.0396479	0	0	0	0.0295755	0	0	0	0	0.0559379	0	0.0282456	0.0299009	0	0.0234428	0	0	0	0.0506243	0.0936121	0	0	0.0429652	0	0.0513671	0.773708	0	0	0.0580736	0.0519574	0.0300068	0	0.185696	0	0.254164	0	0	0	0	0	0	0	0	0	0
LINC01713	0.0419543	0	0.120778	0	0.0359044	0	0.0440403	0.0458512	0.0803489	0	0	0	0.0373634	0	0.0124715	0	0.0947718	0	0.0424586	0	0	0.0143941	0	0.0282577	0	0.012987	0.0389084	0.0156558	0.0116292	0.206075	0	0.0124364	0	0	0.0407604	0.0141474	0	0	0.187009	0	0.0308937	0.0925059	0	0	0.0211041	0	0	0.0127262	0
LINC00551	0	0.156283	0.0578443	0.716645	0	0.0311956	0.0984305	0.0256195	0.00748253	0.0116257	0.00953526	0	0.494087	0.00707608	0.0139369	0.00714608	0.0226946	0	0.0177929	0	0	0.0160855	0.0128078	0.0315782	0.031995	0.0217695	0.0978308	0.104972	0.0324894	0.0460579	0.170326	0	0.0146925	0.0131451	0.022775	0.00790488	0	0.0853463	0.0160757	0	0.011508	0	0.825431	0.0173955	0.05896	0.209849	0.0223636	0	0.283826
CASC15	0.0665646	0.130128	0.400541	0.0521036	0.163402	0.12277	0.0772293	0.0727474	0.0424937	0.282335	0.111153	0.216479	5.11581	0.912633	0.0812315	0.860787	0.408132	1.04534	0.932468	2.22141	0.711973	0.366604	0.327314	0.614692	0.233104	0.232078	0.128337	0.18172	0.451562	1.02733	0.174113	0.671912	0.420491	0.84278	0.132744	0.594232	1.82551	0.0951713	1.48835	0.150194	0.373209	0.34375	0.0719599	0.345766	0.897893	0.501788	1.82708	0.202976	0.550341
LINC00364	0	0	0.973792	0	0	0	0	0	0	0.0158688	0	0	0.0189976	0.0965867	0.0190236	0	0.0413034	0	0	0	0	0.109782	0.0174824	0.150862	0	0	0.0296748	0	0.0354778	0.880152	0	0	0	0.0538283	0	0	0.102604	0	0.175543	0	0	0	0	0	0	0	0	0	0.0198675
LINC01017	0	0	0.209384	0	0	0	0	0	0	0	0	0	0.015114	0.0153684	0	0	0	0	0	0	0.0342042	0	0	0.120022	0	0	0	0.0189989	0.0141126	0.800257	0	0	0	0	0	0	0.0816289	0	0.157115	0	0	0	0	0	0	0	0	0	0.015806
GHET1	0.0307724	0.156307	0.582146	0.127127	0.087783	0.0728007	0.247651	0.0224204	0.353602	0.076305	0.0917906	0.306818	0.25578	0.458245	0.140261	0.30018	0.390594	0.272177	0.399659	0.250756	0.179168	0.190038	0.184941	0.663241	0.230998	0.190512	0.228306	0.597121	0.272952	1.65258	0.405437	0.352709	0.218583	0.3106	0.717519	0.214452	0.0740056	0.603259	0.689349	0.0929549	0.347449	0.36187	0.222728	0.314616	0.23735	0.31587	0.163092	0.448047	0.872533
LRRC2-AS1	0.0170228	0	0.406044	0	0.145681	0.0679595	0.0536076	0.0837179	0.124972	0.147738	0.0692417	0	0.0101067	0.0102768	0.00506025	0.0155677	0.0274667	0	0.00430686	0	0	0.00584036	0.0139509	0.114655	0.0174252	0.0158082	0.00789347	0.0127046	0.0283112	0.434793	0.0148422	0.00504603	0	0	0	0	0	0.00476734	0.0175104	0	0.00417834	0.00625566	0	0	0	0	0.00541321	0	0
HCCAT5	0	0.0172568	0.312971	0.0299417	0.0465193	0.0642994	0.0190202	0.0198023	0	0.00898593	0.0147403	0	0.0430308	0.0546937	0.0107724	0.0110469	0.0584717	0.0294359	0.00916854	0.0138421	0	0	0	0.134244	0.0123651	0	0	0	0.0200898	1.0502	0.0105321	0	0	0	0.0117358	0.01222	0.0726263	0	0.0372765	0	0	0	0.0106334	0.00896377	0.00911448	0.012976	0.0115238	0	0.0112503
HCG27	0.199328	0.0237299	1.2911	0.137243	0.888458	0.375779	0.183083	0.108921	0.265099	0.259489	0.209452	0.333414	0.285998	0.250699	0.0987544	0.0911443	0.385943	0.148417	0.14709	0.355309	0.212026	0.199463	0.127055	0.497859	0.198371	0.277658	0.215665	0.545465	0.225609	0.840372	0.444139	0.147715	0.104108	0.232859	0.355034	0.0728162	0.126501	0.362849	0.72902	0.382111	0.114161	0.244167	0.199836	0.246523	0.426135	0.868379	0.781756	0.125964	0.123763
SH3BP5-AS1	1.27542	0.798976	2.79653	0.977723	2.97973	2.95584	2.53447	1.94547	2.38601	3.03237	3.61763	0.722088	0.767358	0.693804	0.300063	0.617502	0.981635	0.559549	1.51853	0.367335	0.744582	1.28233	0.383819	3.66355	0.749362	2.50395	1.13538	3.38247	0.612534	0.994982	1.51245	0.610571	0.4061	0.77638	0.218668	0.425482	1.06891	1.52808	2.26843	0.663245	0.634486	0.656679	1.05669	0.632647	1.45125	2.21263	3.609	0.668243	0.404423
LINC01728	0	0	0.982029	0	0	0	0	0	0	0	0	0	0	0	0	0	0	0	0	0	0	0	0	0.0502599	0	0	0.0346017	0	0	1.2462	0	0	0	0	0	0	0.0299098	0	0.127931	0	0	0	0	0	0	0	0	0	0.0231661
VENTXP1	0.00719835	0	0.0296037	0	0	0	0	0	0	0	0	0	0	0.00869138	0	0	0	0	0	0	0	0	0	0	0	0	0	0	0.275351	0.19093	0.00418415	0	0	0	0	0	0.121181	0	0.0098727	0	0	0	0	0	0	0	0	0	0
PTOV1-AS1	3.0468	1.72777	2.7356	1.18759	2.91397	1.9437	2.41703	2.19106	2.14993	1.78322	3.59873	1.66599	4.93245	3.78827	1.68419	1.7101	2.26965	1.75318	3.87193	2.80377	2.10626	2.25344	2.95063	2.54715	1.91097	3.74663	2.20871	6.79741	1.10112	4.45996	1.54929	1.46435	1.25946	1.80761	2.0216	1.41171	4.36659	1.46164	4.30317	1.50132	1.24224	1.92821	1.84537	1.64305	1.81107	3.25794	3.06194	1.32351	1.81667
LINC02112	0	0	0.303898	0	0	0	0	0	0	0	0.00639518	0.00618791	0.00933459	0.0142375	0	0.0143784	0.0101473	0.00425698	0.00397782	0	0	0	0.00429503	0.0953059	0.00536465	0.00486684	0.00729043	0.0293349	0.0217902	0.494248	0	0.00466053	0.00492703	0.00440813	0	0	0.0882262	0	0.091645	0	0	0	0.00922677	0	0	0.0394081	0.00499966	0	0.019524
LINC02217	0	0	0.197108	0	0	0	0	0	0	0	0	0	0.0118565	0	0	0	0	0.0108142	0.0101051	0	0.0268323	0.0137031	0.0327326	0.0269011	0.0136281	0	0.0370405	0	0.0221419	0.510072	0	0	0	0	0	0	0.0640357	0	0.191726	0	0.0490176	0	0	0	0	0	0.0127009	0	0.0247989
VASH1-AS1	0.583445	0.515259	0.506067	0.227885	0.753505	0.517614	0.623589	0.626045	0.575623	0.720742	0.888874	1.14397	0.566837	0.595588	0.561303	0.388052	0.705194	0.482538	0.3167	0.32416	0.570133	0.880766	0.828805	0.457275	1.00625	0.302104	1.25925	0.451274	1.01739	0.969166	0.733768	0.672929	0.944113	0.54131	0.371023	0.393485	0.731338	0.873433	0.698364	1.37543	0.661368	0.834243	0.236567	0.545783	1.10992	1.06357	0.634189	0.405443	1.29755
LINC01690	0.0339422	0	0	0	0	0.0301124	0	0	0.0216682	0.0841651	0	0	0	0	0	0	0.0219066	0	0	0	0	0	0	0	0	0	0	0	0	0.300096	0	0	0	0	0	0	0	0	0	0	0	0.0249466	0	0	0.0341477	0	0	0	0
PRKCZ-AS1	0.64267	0.944961	3.09744	0.782525	1.37016	1.58043	1.51494	0.579143	2.35366	1.57683	1.26578	0.84313	0.917091	1.17076	0.509445	0.728652	0.873231	1.22112	1.26085	0.697687	1.015	1.60148	1.12731	2.27822	1.50808	0.900459	0.961984	2.10369	0.925081	1.09655	0.871645	0.614964	0.847995	1.24551	1.51896	0.882064	4.87175	1.16832	1.38401	1.45403	1.37821	1.39218	1.08515	0.680492	1.31581	1.46148	2.79661	1.1765	1.1411
LINC02124	0	0	1.26254	0.0667502	0.0691382	0	0	0	0.0257869	0	0	0.0317961	0.0479651	0.0731585	0	0.0738822	0	0	0	0	0	0	0.0441394	0.272068	0.0551318	0.100032	0	0	0.0671805	2.18252	0.0234797	0	0	0.0226509	0	0	0.291435	0.0226252	0.249306	0	0.0396597	0	0.0948222	0.0199833	0	0	0	0	0.451452
MAFG-DT	0.361095	0.815548	0.364892	0.860955	0.291365	0.1556	0.433198	0.236781	0.32931	0.276292	0.486796	5.18121	2.88505	2.50383	0.938459	4.08854	0.885604	2.86606	3.13752	2.17533	10.66	1.86186	1.64594	0.896404	4.07649	1.93534	2.06668	2.35615	2.37931	1.03379	1.66714	4.95435	2.01747	2.38352	1.55697	2.14305	3.72176	7.47183	1.49283	0.747955	1.66123	2.43405	1.0535	1.54648	1.7697	2.34953	1.48947	2.39094	3.51039
MIAT	0.202219	0.153751	0.83863	0.18393	0.367932	0.330161	0.13557	0.269289	0.107397	0.0370809	0.23363	0.539061	1.71213	0.818663	0.503125	1.01428	1.1143	0.746297	0.583854	0.105153	1.66906	1.10074	0.355593	1.29106	0.539242	0.399779	0.589405	0.254918	0.484221	0.777929	0.305217	1.20088	0.87761	0.310643	0.0451263	3.82896	0.396416	0.0647232	0.488274	0.302068	0.481342	0.182348	0.138619	1.2837	0.738551	1.10135	1.17587	0.102062	1.65652
PKP4-AS1	0.0366118	0.0760778	0.169732	0.0935003	0.0826033	0.0383864	0.0908396	0.0545625	0.0956143	0.0825316	0.16246	0.188633	1.17182	0.92229	0.0850878	0.0933442	0.313629	0.135178	0.136418	0.0508535	0.288448	0.105057	0.0400065	0.181583	0.279376	0.32145	0.277803	1.20724	0.154993	0.268115	0.619089	0.124313	0.567409	0.0690555	0.0538938	0.105501	0.10139	0.551817	0.239658	0.0951265	0.0718925	0.714304	0.10743	0.391882	0.234395	0.221673	0.258251	0.0222112	0.119861
CATIP-AS1	0.302721	0	0.145245	0	0.367012	0.134282	0.158886	0.413549	0.128835	0	0.34888	0.0794288	0.089865	0.0456886	0.0449938	0.0153802	0.0162815	0.0136608	0.10212	0.0192718	0.0169476	0.10386	0.0689144	0.0339822	0	0	0.0467905	0.112964	0.363613	0.0991286	0.102644	0.0299116	0.094866	0.0424375	0.0653568	0.0340267	0	0.183687	0.0864976	0.0351706	0.0495363	0.0556229	0	0.0124799	0.088828	0	0.0320881	0.0153043	0.0939797
LINC02571	0	0	0.120005	0.0301372	0	0	0	0.11959	0	0	0	0	0.173247	0.0880813	0	0	0	0	0	0	0	0	0	0.0491347	0	0	0	0.163334	0.080884	0.286659	0	0	0.0685832	0	0	0.0245995	0	0	0	0	0	0.107233	0	0	0.055044	0	0.0463961	0	0
MGC32805	0.0172633	0.0493246	0.525375	2.43195	0	0.00765773	0.00906082	0	0.760423	0.0214036	0.0491539	0.163066	0.230614	0.109431	0.0564491	0.0526254	0.0167128	0.0140227	0.0262062	0.0857235	0.0289943	1.09573	0.174492	2.12783	0.117809	0.101533	0.776484	0.347869	1.02403	5.66433	5.57922	0.0307039	0.0649193	0.00968037	0.726788	0.238675	0.0830344	0.0966939	0.124305	0.0962728	0.190682	0.107849	0.172229	0.0213508	0.0217098	0.463614	0.971675	0.0523656	0.0857504
KCNK4-TEX40	0	0.00681304	0.0117678	0	0	0	0	0	0	0.00709537	0.0814736	0.00563093	0.00849437	0	0.00425298	0.00436138	0.00923395	0.00387381	0.00723955	0.00546493	0	0	0.0156337	0.0867273	0.00488178	0.0974331	0	0.928966	0.0793154	0.098385	0.0166325	0.00424103	0	0.00401135	0.0231666	0.00482449	0.00573463	0.0240408	0	0.0149601	0	0.0473192	0.00419813	0	0.0107953	0	0.0136489	0	0.013325
FAM242C	0.191333	0.0165659	0.17168	0.0143715	0.506111	0.108019	0.255622	0.114057	0.011104	0.11214	0.240553	0.0958411	0.0619621	0.0420032	0	0	0.0112261	0.0188383	0.0704117	0.13288	0.0467417	0.0716119	0.0380133	0.105439	0.03561	0.0861484	0.0483932	0.168759	0.0192855	0.239223	0.0707732	0.010312	0.0218034	0	0.0337977	0.0351922	0.0139437	0.0292276	0.0238561	0.0848757	0	0.012784	0.102077	0.0258147	0.0349983	0.224217	0.132749	0.0211046	0.0539993
DM1-AS	1.56101	0.235697	0.595002	0.235933	1.9387	1.48621	1.29891	3.09994	0.631942	0.896887	2.81857	0.584405	0.926796	0.735526	0.339534	0.754409	1.15493	0.237102	0.789887	0.654435	0.383674	0.836007	0.332829	1.00011	0.662548	0.742495	1.04162	2.35846	0.453801	1.62701	0.309831	0.564301	0.453392	0.224171	0.826109	0.564902	0.701993	1.62073	1.18797	0.530813	0.383158	0.783523	0.201093	0.499135	0.584135	0.886147	1.3318	0.381116	0.366417
LINC01162	0	0	0.287798	0	0	0	0	0	0	0	0	0	0	0	0	0	0.0282286	0	0	0	0	0	0.836377	0.0294588	0	0	0	0	0.0242471	1.67571	0.0254232	0.0777902	0	0.0245258	0	0.176984	0.0350621	0	0.0599872	0	0	0	0	0	0	0	0.0278169	0.0530685	0
C1orf229	0.0519505	0.0907088	0.0569733	0.0143078	0.148197	0.115222	0.127245	0.0757013	0.38139	0.210405	0.154963	0.184018	0.735111	0.21954	0.0205906	0.839338	0.150882	0.0937742	0.0306687	0.185208	0.285025	0.0653536	0.0141918	0.163289	0.141809	0.209057	0.0562086	0.252018	0.115201	0.391268	0.0402627	0.220727	0.0271336	0.0388415	0.0841202	0.414596	0.0763508	0.174589	0.106877	0.0120714	0.0765092	0.184547	0.0457314	0.0899513	0.156795	0.111612	0.143174	0.0367695	0.0860162
LINC01603	0.0137875	0.0131312	0.328872	0	0.0117993	0	0	0	0.0176035	0	0.0224327	0.0868228	0	0.0249709	0.00819703	0.0672477	0.169073	0.00746623	0.0418597	0.0631975	0.0555759	0.0473036	0.00753295	0.120723	0.197588	0	0.0255731	0.0823198	0.00764348	0.717861	0.0881563	0.08174	0.0172828	0.0773133	0.0446505	0.00929854	0.0994744	0	0.463293	0	0.00676844	0.0202669	0.024274	0.0886705	0.131774	0.0888647	0.271833	0.0167289	0.0684854
PANTR1	0	0	0.76212	0	0	1.76736	0	0	0	0.919035	0	0	0	0.0419534	0	0	0	0.012544	0	0	1.50953	0	0.0126561	0.202826	0.0316159	0.014341	0	0.0518644	0.0128418	0.841976	0	0	0	0	0	0.0156224	0.111418	0	0.111197	0	0.0113716	0	0.0271884	0	0.0116523	0	0	0	0.215741
TRHDE-AS1	0.0222648	0.00212049	0.0164818	0.00367921	0.0533516	0.0237031	0.0163602	0.0194663	0.00426404	0.111522	0.0144902	0	0.00793137	0	0	0.00135744	0.0100589	0.00120568	0	0.0323172	0.00747889	0.0443052	0.0145975	0.143963	0.00303881	0.00551365	0	0.0864072	0.0296234	0.072179	0.0051767	0.00527992	0.00139546	0.0199759	0.0216312	0	0	0.00249416	0.00305367	0.0108644	0.012023	0.00327281	0	0.00110146	0.00559989	0.00956688	0.0198244	0.45925	0.00138242
TGFA-IT1	0	0.0427065	0.14753	0.0370494	0	0	0	0	0.0286258	0	0	0	0.425966	0.216567	0	0.0546773	0.0289408	0	0.04538	0.0685122	0	0.030769	0.0489987	0	0.0306007	0	0.0415856	0.401592	0	0.132152	0.0260646	0.0531685	0	0.0754336	0.116173	0.0302416	0.10784	0.025116	0.123001	0	0.0440259	0.032957	0.078946	0.0443666	0.0451125	0.0642254	0.313706	0.081611	0.0556837
ITPK1-AS1	0.00415884	0.0356478	0.29418	0.0034362	0.0427095	0.0332063	0.0698498	0.0409062	0.0530987	0.020625	0.0304495	0.0163682	0.0345684	0.0225965	0.0247254	0.0126778	0.0322098	0.00675629	0.0189397	0	0.00838189	0.0171223	0.0159056	0.0308124	0.0198667	0.00772421	0.038569	0.0279346	0.0115278	0.187935	0.0145043	0.0197247	0.00521316	0.0116603	0.00808098	0.0168288	0.0133357	0.00698825	0.0655954	0.0202936	0.00612486	0.0366796	0.0097626	0.0226316	0.0355641	0.0536099	0.034385	0.0126152	0.0438978
KRBOX1-AS1	0	0	0.31649	0	0	0.00812782	0	0.0100125	0	0.00908699	0	0	0	0	0.00544676	0.00558559	0	0	0	0	0	0	0.0050055	0.0370237	0.0250082	0	0	0.013675	0	0.630005	0	0.0108629	0.0114841	0	0	0	0.0146886	0	0.0125653	0	0	0.00673348	0.010753	0	0.00460849	0	0	0	0.0056884
PACRG-AS1	0.0535147	0.00849454	0.0513527	0.00736933	0.0381648	0.00791276	0.0280877	0.0389903	0.0113876	0.0132698	0.0507909	0	0.0582496	0.0269227	0	0.0163134	0.0115129	0.00482989	0.112829	0.00681372	0.00599198	0	0.0194922	0.0120147	0.0182599	0.0276091	0.00827158	0.0998484	0.00494455	0.0525716	0.0259219	0.00528774	0.0167703	0	0.0115537	0	0.0500498	0.00499571	0.00611639	0	0.0131355	0	0.0104685	0	0.0179462	0	0	0	0.0110758
LINC02209	0	0	0.0543819	0.00546282	0.00565825	0	0	0	0	0	0	0	0	0.00798302	0.0157232	0	0	0.00358036	0	0	0	0	0	0.0133596	0	0	0.00613165	0.00493445	0.00366535	0.246816	0	0	0	0	0	0	0	0	0.0226702	0	0	0	0	0.00327085	0	0	0.0462549	0	0
ZNRF3-IT1	0	0	0	0	0	0	0	0	0	0	0	0	0	0	0	0	0	0	0	0	0	0	0	0	0	0	0	0	0	0	0	0	0	0	0	0	0	0	0	0	0	0	0	0	0	0	0	0	0
SLC39A12-AS1	0	0	0.043613	0	0	0	0.015903	0.00827845	0	0	0	0	0	0.013719	0	0	0	0	0.0076659	0	0	0	0	0.0306116	0.0103385	0.00468959	0	0.0169599	0.00419932	0.476247	0	0	0	0	0	0	0.0182171	0	0.103891	0.00528036	0.00371858	0	0.00444537	0	0.00762071	0	0	0	0.00940646
LINC02496	0	0	0.0275355	0	0	0	0	0	0	0	0	0	0	0	0	0	0	0	0	0	0	0	0	0	0	0	0	0	0	0.0986618	0	0	0	0	0	0	0	0	0	0	0	0	0	0	0	0	0	0	0
PCAT14	0	0.0037915	0.0425676	0	0.0102208	0.0176591	0.00835787	0	0.068618	0.0138201	0.0194317	0	0.00945434	0.00240336	0.00236681	0.00970854	0.00770812	0.010779	0.00201443	0.00304127	0	0.0136584	0.00435012	0	0	0.0147878	0.0147679	0.118845	0.00662092	0.129058	0.00925608	0.00236016	0.00998047	0	0.00257848	0	0.0574444	0	0	0	0.00195432	0.0146297	0.00233628	0.00787775	0.00200255	0	0.0303828	0	0
LINC00330	0.03841	1.15232	0.402808	1.87242	0.0246534	0	0.221759	0.0314833	0.0122602	0.00476219	0.0156236	0.0226758	0.0114023	0.0521739	0	0.0234178	0.0247902	0.0155999	0.0242948	0	0.00645109	0.21085	0.0157393	0.10995	0.0982949	0.178347	0.650091	0.0859991	0.0212936	0.556564	0.474437	0.0398503	0.0120369	0	0	0	0.115467	0.0860557	4.08272	0.00669382	0	0.183497	2.10197	0.0142513	0.0241516	0.261318	0.00610715	0.00582554	0.0357732
FRMD6-AS2	0.106601	0.162443	0.227971	0.317082	0.237196	0.416123	0.0447606	0.0699019	0	0.0422936	0.0693776	0.0503468	0.0253164	0.0257424	0.152105	0.0779912	0.220165	0.30018	0.183401	0.0977252	0.458344	0.394998	0.88529	0.560039	0.567431	0.065997	0.434993	0.206854	0.413681	1.57084	0.433746	0.126398	0.280615	0.20324	1.82279	0.0143788	0.153822	0.0358253	0.423999	0.5499	0.23026	0.454426	0.825791	0.358609	0.557683	0.473321	0.257632	0.181081	0.198567
FAM155A-IT1	0.0238714	0.0454702	0.0785383	0.0197235	0.102146	0.0635339	0.0501166	0.104355	0.0914348	0.0473544	0.155358	0.0187904	0	0	0	0.0436617	0	0	0.0362375	0.0547094	0	0	0.0912968	0	0.0325809	0	0.0442767	0.0356317	0	0.562818	0.0555026	0	0	0.0267717	0	0.0482979	0	0.0133707	0.0163701	0.0166406	0.0234375	0.0350897	0.0140091	0	0.0600399	0.0341908	0	0	0.0148218
LINC01517	0	0.0100649	0.790998	0	0.018088	0	0.0110934	0.0230991	0	0.00524098	0	0.0166371	0.00627436	0.0255198	0	0	0	0	0	0	0	0	0.00577391	0.142358	0.00721183	0	0.0098007	0	0.00585862	0.809773	0	0	0	0.00592596	0	0	0.0593023	0	0.181177	0	0	0	0	0	0	0	0	0	0.0196849
WASF3-AS1	0.00643115	0	0.486653	0	0.022015	0.00570552	0.0270036	0.0281141	0.00410555	0.00637883	0.0156955	0.0253114	0.0572741	0.0388253	0	0	0.00415072	0	0.0130169	0	0.0129616	0.00882586	0.00351373	0.0519793	0.00877756	0.0159261	0.0536782	0.0335981	0.0320875	0.789727	0.00373821	0.00762548	0	0.00360626	0	0	0.010311	0	0.123487	0.00896619	0	0.00472673	0	0	0.00323504	0	0.00409018	0	0.0159724
ZFPM2-AS1	0.017669	2.45687	0.334258	0.00729939	0.0907263	0.109727	0.139106	0.0386203	0.112796	0.223446	0.0574959	0.0904028	0.0262258	0.0800016	1.89609	0.140041	0.193863	4.45874	1.30087	1.29582	0.100897	0.691073	1.02328	4.04623	0.602887	0.0437554	0.393268	0.00659339	1.78763	2.14366	0.523788	0.0523757	1.76632	0.11394	1.4019	0.28599	3.67562	0.0197932	1.89626	0.585051	1.66539	0.201286	0.0155538	0.166079	1.72871	0.0506141	2.57898	2.653	1.94181
LINC01582	0	0	0.46686	0	0.0359816	0	0	0	0	0	0	0	0	0.0253826	0.0124983	0	0.0814077	0	0	0.0160599	0	0	0.0114857	0.0424777	0.0143461	0.0260298	0.038992	0	0.0349628	0.991286	0.0122195	0.0124632	0	0	0	0	0.0168524	0.0117748	0.0720813	0	0	0.0309016	0	0.0103999	0	0.0451649	0	0.0127536	0.0130527
ZNF337-AS1	0.239411	0.350792	0.696791	0.404752	0.340429	0.480347	0.386638	0.233472	0.830019	0.348889	0.488411	0.513171	1.21368	0.831629	0.129197	0.469331	0.584792	0.109701	0.221788	0.45865	0.425607	0.892163	0.613777	1.1759	0.862146	1.16067	0.461139	1.60536	0.398172	0.67663	1.09831	0.641989	0.542498	1.0079	0.150294	0.345283	0.416326	1.13261	0.596097	0.32608	0.7323	0.479155	0.39124	0.313408	0.281622	0.63042	0.630141	0.399978	0.434517
GSEC	0.136535	0.650176	0.24188	0.0780994	0.24268	0.163059	0.126786	0.0746083	0.154209	0.380228	0.16661	1.57076	1.35001	0.548456	0.224788	1.50156	0.833756	0.730832	0.419842	1.75714	0.560938	0.421593	1.55506	0.56945	0.831405	0.598202	0.170453	0.960204	0.832608	0.278574	0.143464	0.912191	0.608891	1.0218	0.360534	0.609153	1.46077	0.579443	0.788655	0.812665	0.582613	0.837531	0.0708811	0.74819	0.990585	0.868724	0.92179	0.35044	0.407569
TNK2-AS1	0.0186553	0.266508	0.207147	0.14643	0.135703	0.140678	0.0195828	0.0305821	0.0119092	0.101769	0.0758817	0.352428	1.17405	1.59925	0.16082	0.375333	0.45151	0.101022	0.0943974	0.199522	0.213058	0.275219	0.0509624	0.948656	0.350097	0.43888	0.121106	0.139229	0.134446	0.458162	0.162655	0.309676	0.304	0.162144	0.573938	0.345989	0.119639	2.03234	0.134327	0.286097	0.558642	0.274222	0.175168	0.189193	0.234602	1.01535	0.622894	0.7413	0.839771
CEBPA-DT	0.836109	0.330383	1.90218	0.507095	1.16465	0.88381	0.681602	1.11791	4.2871	0.502877	1.36761	1.54734	2.11767	0.724928	0.25912	1.09544	1.3663	0.462403	0.661624	1.16196	2.11537	0.50048	0.413079	3.24709	1.89991	1.0628	1.04762	2.96736	0.552278	0.812636	1.41664	2.34135	1.12055	0.603515	0.31686	1.25975	1.83253	2.0277	0.988151	0.297622	0.66808	3.92899	0.527217	0.585243	0.930656	0.840832	1.19363	1.14939	1.19292
PLUT	0.0397103	0.0126067	0.413722	0	0.0792959	0	0.111159	0	0.219704	0	0.0538416	0.0208386	0	0.0239734	0.0078696	0	0	0.00716798	0.0133959	0	0.00889264	0	0.0144641	0	0.0270993	0.00819488	0	0.0592736	0.0440289	0.169045	0.0153882	0.015695	0.0663698	0	0.0428669	0	0	0.00741408	0.0181545	0	0	0	0	0	0	0.0473972	0	0	0
LINC02532	0.671409	0.00281695	0.642256	0.0171066	1.91108	0.558916	1.94361	1.68735	1.21787	0.00146684	0.476422	0.00698457	0.0140485	0.00714245	0.0105507	0.00180328	0.00381791	0.00640672	0.0613626	0.00451911	0.0178835	0.0649455	0.001616	0.0916388	0.234139	0.00732456	0.0329161	0.0485637	0.0180368	0.496861	0.132381	0.00175351	0.00556136	0.0116099	0.193487	0	0.0616477	0.0248501	0.032453	0.00206182	0.00290398	0.00434773	0.0190936	0	0.00892696	0.00211817	0.0112867	0.00717749	0.0128553
EGLN3-AS1	0	0	0.0522101	0	0.0543228	0	0	0	0	0	0	0.0499654	0	0.0766422	0.0754766	0	0	0	0	0	0	0	0	0.0855071	0	0.0392982	0.0588679	0	0	0.997723	0	0	0.0795683	0	0.0411133	0.0428095	0	0	0.217648	0	0.0623224	0	0	0	0	0.0454582	0.0403706	0	0.394125
FOCAD-AS1	0	0.044019	0.152064	0.0381881	0.118663	0.0820084	0.0970343	0	0.118022	0.0687647	0.0752001	0.0727628	0.0548821	0.223223	0	0.0563577	0.0298302	0	0.0467747	0.176544	0.124203	0.095144	0	0	0.126164	0.171686	0.0857272	0.137978	0.0768685	0.272428	0.134328	0.0548025	0.0289681	0	0	0	0.0741028	0.0517758	0.095086	0.0322189	0.045379	0	0	0.0457301	0.0697484	0.0992988	0.117581	0	0.143487
ZNF30-AS1	0.0625623	0.0297921	0.231562	0.0258457	0.214162	0.194261	0.0985092	0.10256	0.179724	0.0310266	0.254477	0.0246229	0.0928605	0.0377693	0	0	0.0201891	0.0169394	0.0158286	0.119485	0	0.128787	0.119635	0.379241	0.021347	0.0774646	0	0.79376	0.520246	1.04482	0.109096	0	0.0196056	0.0350817	0	0	0.0752292	0.122647	0.0858056	0	0.0153562	0.137945	0	0	0.0314705	0.0224018	0.278525	0	0.0194225
LINC01768	0.69824	0	0.472962	0	2.2496	0.364386	0.732956	1.21198	0	0.0203694	1.80433	0	0	0	0	0	0.0265088	0.0222418	0.0207833	0	0	0.0563668	0.0224406	0.0829922	0	0	0	0.0306537	0.0455397	0.524538	0	0	0	0	0	0	0.0987778	0.0230054	0.0563325	0	0	0	0	0.0203191	0	0	0.0261222	0.0249177	0
KRT7-AS	0.0461919	0.318949	1.31077	0.543859	0.148241	0.0819599	0.278809	0.0378618	1.11318	0.005727	0.140917	0.00908998	0.171405	0.00697159	0.0205967	0.0140811	0.0819847	0.0938019	0.520061	0.0529321	0.0310323	1.49763	3.34395	0.186671	0.0866868	0.128688	1.89559	0.396453	0.128038	0.226889	0.711518	0.0890015	0.188182	0.051804	0.0224387	0	0.138861	0.0388089	14.2624	0.233449	0.00566902	0.101849	0.0609932	0.0228515	0.0580894	0.10751	0.418633	0.0210174	0.00717014
PAUPAR	0	0	0.130164	0	0	0	0	0	0.0042094	0	0.00536419	0.00519033	0.00782972	0.00398074	0	0.00402012	0.00425571	0	0.00667309	0.0100746	0	0	0.00360261	0.0399706	0.0134994	0	0	0.0147634	0	0.148985	0	0.00390919	0	0	0	0.00444699	0.0105718	0.00369329	0.0135654	0	0.00323698	0.00484629	0.00773929	0	0.00663375	0.00472213	0	0	0
PACRG-AS2	0	0	0.239855	0	0	0	0	0	0	0	0	0	0	0	0	0.00773	0.008183	0	0	0	0	0	0	0.0170792	0	0.0156989	0	0	0	0.797143	0.00736975	0	0.00794651	0	0	0	0.0508195	0	0.0347785	0	0	0	0.00744066	0	0.00637777	0.00907985	0	0	0
MRGPRG-AS1	0.00971705	0	0.0559468	0	0	0	0	0	0.00620321	0	0.01581	0	0	0	0	0.00592428	0	0	0.00491692	0	0	0.00666765	0.010618	0	0	0.00601583	0	0	0	0.105004	0	0	0	0	0	0	0	0	0.00666358	0	0	0	0	0	0	0.00695881	0	0	0
LINC01124	0.914275	0.017591	0.706428	0.0534128	0.964211	0.409654	0.620433	0.93864	3.89106	0.0412198	1.06683	0	0.0877284	0	0.192168	0.0281522	0.0298021	0.155031	0.485997	0.0987715	0.093064	0.0823802	0.0605483	0.0622017	0.0126045	0.0171524	0.0428231	0.089601	0.0255986	0.371966	0.128833	0.0164252	0.00578815	0.0258928	0.0179446	0.11211	0.0148066	0.0103454	0.0126662	0.103003	0.634705	0.149326	0.0325182	0.00456869	0.009291	0.105819	0.0293674	0	0.0172022
LINC02123	0	0	0.0908515	0	0	0	0	0	0	0	0	0	0	0	0	0	0	0	0	0	0	0	0	0	0.0150756	0	0	0	0	0.173615	0	0.0130969	0	0	0	0	0	0	0.0757465	0	0	0	0	0	0	0.0158205	0	0	0
PLSCR5-AS1	0	0	0	0	0	0	0	0	0	0	0	0	0	0.0524573	0	0	0	0	0	0	0	0	0	0.11705	0.0296487	0	0	0	0	0.597525	0	0	0	0	0	0	0.20897	0	0.446904	0.0302858	0	0	0.0509933	0	0	0	0	0	0.0539513
LINC02232	0	0	0.0157693	0	0	0.0340177	0.00503132	0	0	0	0	0	0.0569138	0.00868073	0	0	0	0	0.00485062	0.0256312	0.00966004	0	0	0	0.00327087	0.00296736	0	0.0107314	0.00265714	0.0847538	0	0.00284156	0	0.00268767	0	0	0.0422653	0	0.00328687	0	0	0	0.0140641	0.00237115	0.00482203	0	0.0426767	0	0.00297598
LINC01987	0	0.0081631	0.260845	0	0	0.015208	0	0	0	0.0127521	0.0209182	0	0.0152664	0	0	0	0	0.00464143	0.0867413	0	0	0	0	0.00577295	0.0175474	0	0	0.00639683	0.00950325	0.277862	0.00498209	0	0	0	0	0.00578051	0	0	0.0117555	0.00597484	0	0.00629954	0	0	0.0129345	0.00613815	0.0109024	0	0
LINC01038	0	0	0.0375718	0	0	0	0	0	0	0	0	0.0359564	0.0271205	0	0	0	0.0294817	0	0	0.0348964	0	0	0.0748719	0.0307666	0	0	0	0	0	0.448742	0.292069	0.0541623	0	0	0.23669	0	0	0	0	0	0	0	0	0	0	0	0.0290518	0	0
OGFR-AS1	0.146338	0.111497	0.698115	0.0725459	0.4258	0.441409	0.215059	0	0.168155	0.362867	0.357144	0.345569	0.243272	0.335711	0.643811	0.267657	0.472238	0.0316979	0.251764	0.156511	0.25561	0.381573	0.447737	0.65052	0.379485	0.308032	0.244284	0.677135	0.649009	0.345021	0.493354	0.416434	0.238467	0.278999	0.151651	0.236862	0.328471	0.344255	0.441552	0.836487	0.215516	0.215109	0.137407	0.144789	0.353336	0.482075	0.353666	0.230824	0.345272
PITRM1-AS1	0.161058	0.230087	0.279665	0.18852	0.268009	0.234174	0.286473	0.176018	0.185642	0.319496	0.167419	0.239468	0.209839	0.288995	0.162249	0.199116	0.219447	0.0969072	0.2377	0.591275	0.174324	0.303916	0.114884	0.343516	0.619772	0.432082	0.186707	0.217031	0.198416	0.29007	0.397875	0.188316	0.0813163	0.336166	0.173861	0.274569	0.279742	0.150351	0.678026	0.467801	0.535887	0.164408	0.212667	0.469209	0.351072	0.307576	0.404039	0.369123	0.252781
SBF2-AS1	0.698064	0.880203	1.04725	0.743299	0.593194	0.562604	0.841139	0.505021	1.38711	0.624121	0.955808	2.05862	1.62862	1.48093	1.80912	1.5735	1.0724	0.732073	2.28354	1.64867	1.77019	1.65625	1.79416	1.99657	2.6402	2.46216	1.53184	2.36643	1.46075	0.709908	3.18894	2.26452	1.54055	0.934489	0.770535	0.941573	2.56549	2.13945	0.812451	1.59692	1.20906	2.38825	0.683736	6.78274	1.72852	1.53495	1.72271	0.521911	4.72192
LINC01772	0.210871	0.35576	1.49162	0.288723	0.500138	0.689515	0.354168	1.0206	0.384618	0.693199	0.720495	0.208669	0.42567	0.45102	0.139696	0.27182	0.676599	0.316471	0.451199	0.377419	0.538329	0.483695	0.427927	0.819709	0.365926	0.35062	0.35201	1.69968	0.230463	0.710243	0.301176	0.167878	0.151045	0.402034	0.792162	0.22348	0.941814	0.320587	0.760219	0.491386	0.384498	0.194837	0.339431	0.223542	0.806159	1.07867	1.19552	0.310684	0.347898
BACH1-IT1	0.309573	0.997907	1.93909	0.452536	1.34504	0.802803	1.07488	0.572554	0.896919	0.602298	0.484312	0.524849	1.41383	1.23636	0.537989	0.435554	1.29102	0.425548	1.34957	1.09152	0.33596	0.915051	1.30106	1.21897	1.56008	0.73714	0.927545	0.853077	1.20134	1.63755	1.14887	0.381181	0.268652	1.13503	2.39068	0.465743	0.572695	0.413481	1.76367	0.763601	0.57282	0.735089	0.922351	0.530129	0.718723	1.38135	0.62095	0.664552	0.680141
SCARNA9	1.38461	0.52748	3.05215	0.54913	1.56413	2.16195	1.56973	0.726346	3.11138	0.961342	1.39674	2.44137	0.953596	1.06995	1.94272	0.506501	6.64868	0.389894	0.756677	0.423107	0.632536	2.39423	0.635457	0.895282	0.944893	1.23439	0.873179	1.24004	0.951819	1.36021	1.06237	0.755204	0.381838	0.559021	0.573955	0.485579	0.621582	0.434301	1.1774	0.270256	0.163133	0.73271	0.715062	0.438387	2.14521	1.26922	0.563588	1.2432	1.61625
MCF2L-AS1	2.27909	0.130759	2.57472	0.816753	2.9609	1.38856	2.13298	3.63113	5.83725	0.313208	3.038	7.75951	7.14061	4.45924	0.03265	6.74666	3.84571	0.282521	1.23661	0.125862	3.70789	0.414518	0.585095	0.240429	2.82953	5.37193	1.06954	6.066	1.47659	0.890173	0.909771	2.1814	2.49545	0.0153975	0.569119	1.66669	5.32697	7.22862	0.470756	0	1.02447	3.3905	0.515663	0.62487	1.18788	5.19143	2.32267	0	2.59148
NEURL1-AS1	0	0	0.648289	0	0.0164518	0.0170548	0	0	0	0	0.0156389	0.0453963	0	0.0116056	0.0114291	0.0117204	0.0124073	0	0	0.014686	0.0129149	0	0	0.0776879	0.0524755	0	0	0.0430418	0.0426291	0.77429	0	0.034191	0	0	0	0	0.0308215	0	0.0922811	0	0.00943722	0	0	0	0.0290104	0.0413013	0	0	0
LINC00710	0.010109	0.0144416	0.257757	0	0.125442	0.206272	0.00530578	0.0276198	0	0.243147	0.0575665	0	0.0300092	0.0152571	0	0	0.0195732	0.00547421	0.00255761	0.00386134	0.00339566	0.00346828	0	0.0306393	0.0068986	0.00625845	0.00468751	0.067901	0.0112083	0.427024	0.011752	0	0	0.0113371	0	0.00340882	0.0445709	0	0.0727895	0	0	0.0185745	0.0326289	0.00250049	0.0406806	0.0108592	0	0	0.00627665
ACTN1-AS1	0	0.0397864	0.154622	0.0172581	0.125128	0.148246	0.021926	0.0228276	0.0400027	0.113947	0.101954	0.131533	0.0372037	0.0630497	0.223527	0.076408	0.161772	0.135732	0.105693	0.111698	0.028065	0.186324	0.0684726	0.548671	0.0712708	0	0.0387421	0.171478	0.590557	0.861815	0.121412	0.123833	0.0654569	0.234253	0.0811724	0.18313	0.117211	0.17549	0.18621	0.436814	0.23584	0.0153518	0.012258	0.371996	0.0840558	0.0448754	0.106275	0.114046	0.311257
LINC02301	0	0	0.0458401	0.0368382	0	0.00988869	0	0	0	0.0110557	0.00906774	0.701908	0.0330888	0.0201874	0	0.0135914	0.00719395	0	0.00564016	0	3.34726	0	0	0.0225224	0.737836	0	0.0206742	0.0249564	0	0.251848	0.110143	0.0264327	0.496009	0	0	0.127794	0	0	0	0	0	0.0409614	0.0130827	0.187483	0	0.0079824	0.00708902	0	0
FGF12-AS2	0.269665	0	0.0831762	0.139255	0.288473	0.0897143	0.389225	0.184196	0	0	0.219377	0.0530667	0.160104	0.142449	0.0400807	0.0411023	0.043511	0.0182536	0.0682265	0	0.135873	0.0231298	0.0920838	0.158925	0.0460065	0.0208687	0	0.0251572	0.0934349	0.198684	0	0.0599521	0.126761	0.0189018	0	0.591067	0	0.113282	0	0.0234976	0.0330953	0.792786	0.217601	0.0500271	0.101736	0.458658	0.0857528	0.0204497	0.0418588
IGBP1-AS1	0.108214	0.549669	1.00875	0.357643	0.432177	0.44802	0.719432	0.354797	0.598713	0.304112	0.381481	0.170362	0.107081	0.391978	0.0428907	0.0879679	0.768266	0.156267	0.310292	0.165339	0.218099	0.198012	0.137956	0.267249	0.295392	0.468968	0.501789	0.242289	0.179974	0.956765	0.398374	0.384932	0.0678239	0.262951	0.14018	0.364908	0.144583	0.383877	0.939983	0.326886	0.0708314	0.0530231	0.232857	0.481811	0.399187	0.645808	1.00941	0.240717	0.089587
LINC02075	0	0	0.100848	0	0	0.00988869	0	0	0.00711565	0.0110557	0	0.0263216	0	0.0134583	0	0	0	0	0.0112803	0	0	0	0	0	0.0228197	0	0	0.0083188	0	0.153299	0.00647899	0.0132163	0	0.0062503	0	0	0.062548	0	0.06115	0	0	0	0.0130827	0	0	0.0239472	0.00708902	0.00676214	0.0276831
LINC02082	0	0.0262254	0.113245	0	0.164958	0.0732878	0.0289053	0.0300939	0.0175787	0.218497	0.0896046	0.0650254	0.049046	0.0166238	0	0.0167882	0	0	0.515543	0	0.24049	0.0188948	0	0.148373	0.0187914	0	0	0.0411019	0.0305309	1.13614	0.0320117	0.0489749	0	0	0	0.0185709	0.110371	0	0.16995	0	0	0.0404768	0	0	0.0554058	0.0591597	0	0	0.119681
LINC01337	0.177734	0.0846365	0.365471	0.0367126	0.038026	0.0394199	0.139928	0.0485606	0.113462	0.0440719	0.0722946	0.0699515	0.0263808	0.0268248	0.0528336	0.0270901	0.200744	0.0240616	0.089935	0.0678894	0.29851	0	0	0.269347	0.0303225	0	0.206038	0.0663235	0	1.39681	0.0774829	0.0263426	0	0.12458	0.0287793	0.0299667	0.0712398	0.0746631	0.213295	0	0.0218128	0	0.0260761	0.0879264	0.0447024	0.127283	0.226075	0.0269564	0.193121
LINC01572	0.0411421	0.0391836	0.707254	0.183563	0.0880231	0.0620499	0.120925	0.0539563	0.414978	0.0530495	0.127185	0.204025	0.444566	0.370082	0.212802	0.270901	0.379714	0.207197	0.316438	0.106863	0.304038	0.454517	0.224784	0.465539	0.432376	0.280182	0.232746	0.534273	0.567924	1.3863	0.411329	0.375626	0.381633	0.343748	0.226504	0.210877	0.511211	0.518494	0.843588	0.364233	0.13532	0.32355	0.120723	0.311406	0.426328	0.300529	0.635837	0.209661	0.464921
POU6F2-AS1	6.36296	0.0488715	0.12662	0	0.746547	0.591816	4.74016	0.168242	0	0	8.22375	0	0.0609321	0.123915	0	0.0625704	0.198712	0.0555754	0.0259655	0.0784024	0.0344736	0.352108	0.14018	0	0.280145	0.0953059	0.0475887	0.114891	0	1.05861	0.149136	0.0304219	0.0321615	0	0.199416	0.103822	0.287951	0	0.211136	0	0.100763	0.188573	0	0.0507712	0.283937	0.0367484	0.0979067	0	0.159305
DAPK1-IT1	0.19495	0	0.572675	0.0230108	0.357509	0.123538	0.116939	0.0913106	0.231127	0.0552468	0.135939	0	0.049605	0.0336265	0.0331151	0.0169796	0.0359493	0.0150814	0.0563695	0	0.01871	0.0573304	0.0304323	0.037516	0	0	0.0258281	0.0207852	0.0154394	0.711339	0	0.0495331	0	0	0.0180383	0.0187825	0.111629	0.0155991	0.0763939	0.019414	0.0136719	0	0	0.0137776	0	0.0398893	0.0708499	0.0168957	0.0345842
KCNK15-AS1	0.143521	0.0607505	1.07555	0.0263516	0.313885	0.11318	0.485449	0.0348559	0.162882	0.308431	0.246486	0.112972	0.747959	0.568002	0.00948075	1.61392	0.164675	0.00863549	0	0.158372	0.0749927	0.0437693	0.0174253	0.0966663	0.370004	0.00987263	0.118312	0	0.123767	0.704957	0.0370772	0.103995	1.17938	0.0983632	0.309859	0.709814	0.0639182	0.0446598	0.153099	0.0222326	0.0391421	0.246129	0	0.31556	0.104281	0.0114202	0.0405682	0.0386976	0.0693094
LINC00272	0	0	0.0217307	0	0.0452201	0.0468778	0	0	0.016866	0	0.042986	0	0.0941154	0	0	0.0966458	0.0341032	0	0.0267374	0.06055	0	0.0543864	0.0288695	0.0533842	0.126207	0.114496	0.098007	0.354921	0	0.155726	0.107499	0.0469895	0.0827941	0.0296298	0	0	0.0847175	0.0443943	0.0543532	0	0.0389094	0.0582537	0	0.0130701	0.0265798	0.132443	0.302452	0	0.0328082
KU-MEL-3	0	0	0.664493	0	0	0	0	0	0	0.0200327	0	0.0635923	0	0.0243862	0.0960611	0	0.0521413	0	0	0.0308588	0	0.138588	0	0.0272068	0.165395	0.0250079	0.0374614	0.0301471	0.089574	1.58729	0.117398	0.0718434	0	0.0906035	0	0	0.0323817	0.113126	0.083102	0.0281583	0.0198299	0.0593771	0.0237056	0.0799331	0.0406385	0	0.0256904	0.196046	0.0250807
LINC02174	0	0	0.116316	0	0	0	0	0	0	0	0	0	0	0	0	0	0	0	0	0	0	0	0	0.0476242	0	0	0	0	0	0.590425	0	0	0.0221583	0	0	0	0	0	0	0	0	0	0	0	0	0	0	0	0.0219512
LINC00348	0.0206231	0	0.0678512	0	0.0176492	0	0.043297	0	0	0	0	0	0	0	0	0	0	0	0.0104355	0.204814	0	0	0	0.0555616	0	0	0	0.0153915	0.0571648	0.222856	0	0	0	0	0	0.0278172	0.132259	0	0.0565702	0	0	0	0	0	0	0	0	0	0
LINC02196	0	0	0.311422	0	0	0	0	0	0	0	0	0	0.0204358	0.0207798	0.0204637	0.0209853	0	0	0	0	0	0	0	0.0695498	0.0234892	0	0.0319213	0.0513774	0.152654	0.202882	0.30011	0.0612187	0	0	0	0.0464272	0	0	0	0	0.0168973	0	0	0.051084	0	0.0492997	0	0.0417634	0.0213715
ADAMTSL4-AS1	0.0372821	0.653335	1.20207	0.227949	0.593449	1.01211	0.743578	0.268917	0.371284	1.41998	0.321493	0.25238	0.292181	0.279092	0.0975266	0.372773	0.784426	0.169588	0.19997	0.427222	0.110205	0.634438	0.122217	1.33087	0.234068	0.415464	0.380329	0.445192	0.806064	0.534725	0.650123	0.198926	0.135527	0.397211	0.883794	0.39727	0.370599	0.246409	0.194306	0.35345	0.274532	0.350737	0.520727	0.269279	0.937693	0.630104	0.417317	0.221655	0.175928
LINC00463	0	0	0.0841189	0	0	0	0	0	0	0	0	0	0	0.0102902	0	0.010392	0.011001	0	0	0	0	0	0	0	0	0	0	0.0127212	0	0.28466	0	0	0	0	0	0	0	0	0.0116889	0	0	0	0	0	0.00857413	0	0	0	0
ARNTL2-AS1	0.0972672	0.138955	0.180008	0.180823	0.145672	0.0215731	0.127629	0.0531509	0.0310469	0.0361784	0.118693	0.133987	0.0866236	0.704651	0.578278	0.0593018	0.313885	0.0790083	0.516791	0.0928835	0.0163364	0.667428	0.425143	0.0982694	0.165944	0.0602181	0.248065	0.127038	0.175249	0.621095	0.339228	0.172996	0.563906	0.272712	0.283498	0.213196	0.0389869	0.0817208	0.0500266	0.305118	0.190998	0.518294	0.413845	1.04659	0.171248	0.174143	0.649545	0.26554	0.256671
DLGAP1-AS5	0	0.148805	2.39143	0.106643	0.127898	0.0301334	0.0142618	0.534538	0.0650496	0.0269515	0.0276317	0.0106945	0.0161328	0.0246065	0	0.0124249	0.0876872	0	0.0103122	0.0103792	0.0912747	0.0932266	0.00742302	0.352308	0.120531	0.0504677	0.157499	0.177447	0.00753194	0.353692	0.742342	0.00402736	0	0.00380925	0	0	0.119806	0	0.0279509	0.00473544	0	0.00499279	0.147505	0	0.228948	0.0778381	0.164176	0	0.00421787
LINC00276	0.0101615	0	0.0334319	0	0.0173923	0.00450748	0.00533336	0.0111053	0	0	0.00413327	0	0	0	0.00302063	0.0123905	0	0.00275133	0.00257091	0.00388141	0	0.00697261	0.00277592	0.00684413	0	0.00314549	0.00471188	0	0.00281665	0.194657	0.00590653	0.00301214	0.0127376	0.00854705	0	0.00342654	0	0	0.00348418	0	0.0149652	0	0	0	0.00766725	0.00363855	0	0	0.00946391
LINC01702	0	0	0.906511	0	0	0	0	0	0	0.0237643	0	0	0	0.0289287	0.0284887	0	0	0	0	0.109821	0	0.0328806	0.0261807	0.290473	0	0	0.0444395	0	0.212519	2.11833	0.557066	0	0	0.0537403	0.403474	0	0.0384136	0.0268397	0.0657212	0.0334035	0	0	0	0	0	0	0.0304759	0.0581412	0.0595051
UNC5B-AS1	2.51643	19.3311	0.09098	1.50797	0.757293	0.662389	1.10306	0.967092	0.335412	0.411421	1.34977	14.018	1.14926	3.8397	0.690499	4.50148	3.85506	0.853558	1.76308	2.93643	2.80523	2.5806	5.33331	0.335256	7.34087	11.1794	2.4876	0.165105	1.33373	2.11893	2.53966	3.32803	9.74042	1.17849	0.501501	3.28235	0.177344	20.8944	3.33756	1.27226	0.434406	5.81274	1.39564	2.8318	0.681601	5.72323	3.11293	7.95194	3.82886
JPX	2.12421	3.41949	3.64332	1.56902	4.32742	3.43212	2.50798	1.8244	2.81644	2.7596	4.06333	4.74855	7.00596	4.88433	3.21895	3.41677	9.66815	3.80486	5.12408	2.59443	4.51264	5.00612	6.50507	5.24701	3.78829	11.5461	1.95771	6.97753	3.23415	5.96966	3.84281	3.24918	3.85293	4.39313	2.74882	4.53311	3.63231	3.32203	5.59362	4.39613	2.35443	1.70081	1.88676	5.03149	3.63435	5.33542	7.71552	2.00136	3.99516
IL20RB-AS1	0.0695755	0.397581	0.17168	1.23595	0.0595425	0.0925877	0	0	0.0444159	0	0.0566008	0	0.743545	1.3651	1.26161	0.0636281	0.0673569	0.11303	0.0352059	0.690974	0	0.525154	0.209073	0.328031	0.26114	1.07685	0.225835	0.181741	0.597851	1.64038	2.28496	0.247489	0.89394	0.0585215	1.66736	0.0234615	0.0557749	1.14962	0.333985	1.16401	0.939272	0.281249	1.14327	0.791651	0.0349983	1.39513	1.79211	0.379883	0.280796
LINC01834	0	0	0	0	0	0	0	0	0	0	0	0	0	0.0306569	0	0	0.327745	0	0	0	0	0	0	0	0	0	0	0	0	0.448975	0	0	0	0	0	0	0	0	0.0696474	0	0	0	0	0	0	0	0	0	0
FLNB-AS1	0.585098	0.8685	1.29634	0.204696	1.27662	1.14104	1.21178	0.264995	1.47388	0.78424	0.7247	0.0829837	0.197163	0.490064	0.485744	0.144617	0.44907	0.242627	0.701488	0.700676	0.0779071	0.372547	0.486711	0.717163	0.528784	0.137062	0.376411	0.405201	0.677951	0.507469	0.438143	0.665631	0.386536	0.620716	1.04813	0.334166	0.329597	0.262767	0.285566	0.6908	0.269117	0.445528	0.324809	0.654529	0.556821	0.581336	1.11636	0.457292	0.245465
CTD-2194D22.4	0	0.21638	0.108188	0.0197597	0	0	0.0125521	0	0	0	0.0291831	0.0188249	0.0638948	0.0866268	0.405219	0.291612	0.0231526	0.064753	0	0.228374	0.0240999	0.0410254	0.0130663	0.217455	0.155043	0.0518207	0.0332684	0.410516	0.0662902	0.352407	0.0208517	0.184317	0.0599561	0.100578	0.0154898	0.169353	0.479289	0.00669761	0.098401	0.266737	0.264156	0.0175771	0.0210523	0.189297	0	0.231211	0.22815	0.0290173	0.111367
[truncated: 3,378 more rows]
[truncated: 43 more columns]
